# Supplementary material for: Long non-coding RNA PCAT19 safeguards DNA in quiescent endothelial cells by preventing uncontrolled phosphorylation of RPA2
Source: Cell Rep. 2022 Nov 15;41(7):111670. doi: 10.1016/j.celrep.2022.111670 (PMC9681662; doi:10.1016/j.celrep.2022.111670)
Supplement: Table S1. Differentially expressed genes after PCAT19 LNA-GapmeR-mediated knockdown in HUVECs, related to Figure 2 [file mmc2.xlsx]

## Sheet: Sup. table 1
Sup. table 1: Differentially expressed genes after PCAT19 LNA GapmeR-mediated knockdown in HUVEC.
Ensembl gene id	Ensembl gene	Ensembl biotype	UniProt proteins	Ensembl chr	Ensembl start	Ensembl stop	Ensembl strand	baseMean	baseMeanA CTL	baseMeanB PCAT19	log2FoldChange PCAT19/CTL	pvalue	padj
ENSG00000138642	HERC6	protein_coding	Probable E3 ubiquitin-protein ligase HERC6	chr4	88378739	88443097	+	176.015	274.341	77.689	-1.80698	8.47809e-20	9.04104e-16
ENSG00000183486	MX2	protein_coding	Interferon-induced GTP-binding protein Mx2	chr21	41361999	41409393	+	74.1493	111.089	37.2092	-1.55266	1.12734e-07	6.01097e-05
ENSG00000267107	PCAT19	lncRNA		chr19	41449520	41501223	-	86.2105	123.362	49.0586	-1.31286	2.02439e-08	1.34926e-05
ENSG00000149573	MPZL2	protein_coding	Myelin protein zero-like protein 2; Epithelial V-like antigen 1, isoform CRA_a	chr11	118253416	118264536	-	134.679	188.887	80.4709	-1.22079	1.53812e-10	1.49114e-07
ENSG00000181722	ZBTB20	protein_coding	Zinc finger and BTB domain-containing protein 20	chr3	114314500	115147288	-	250.396	347.75	153.042	-1.17887	1.29049e-15	3.44045e-12
ENSG00000165092	ALDH1A1	protein_coding	Retinal dehydrogenase 1; Aldehyde dehydrogenase 1 family, member A1, isoform CRA_a, Epididymis luminal protein 12, Epididymis secretory sperm binding protein Li 53e	chr9	72900671	73080442	-	80.8305	111.993	49.6684	-1.15707	1.54687e-07	7.85516e-05
ENSG00000179104	TMTC2	protein_coding	Protein O-mannosyl-transferase TMTC2; Dolichyl-phosphate-mannose--protein mannosyltransferase	chr12	82686880	83134870	+	60.2866	82.3243	38.2489	-1.08608	2.32124e-05	0.00399253
ENSG00000081803	CADPS2	protein_coding	Calcium-dependent secretion activator 2; Ca++-dependent secretion activator 2 isoform D	chr7	122318411	122886759	-	238.442	320.058	156.827	-1.02449	5.36206e-12	7.14762e-09
ENSG00000153933	DGKE	protein_coding	Diacylglycerol kinase epsilon; Diacylglycerol kinase	chr17	56834107	56869567	+	154.271	206.917	101.625	-1.01863	9.46737e-09	7.21143e-06
ENSG00000089127	OAS1	protein_coding	2'-5'-oligoadenylate synthase 1; 2'-5' oligoadenylate synthase	chr12	112905856	112933219	+	158.356	210.113	106.598	-0.972356	2.87258e-07	0.000109404
ENSG00000204442	FAM155A	protein_coding	Transmembrane protein FAM155A	chr13	107163510	107867496	-	109.491	144.443	74.539	-0.945158	5.44591e-07	0.000193584
ENSG00000133106	EPSTI1	protein_coding	Epithelial-stromal interaction protein 1	chr13	42886388	42992271	-	122.06	160.741	83.3793	-0.938728	9.95401e-06	0.00192999
ENSG00000134222	PSRC1	protein_coding	Proline/serine-rich coiled-coil 1, isoform CRA_c; Proline/serine-rich coiled-coil protein 1	chr1	109279556	109283186	-	75.5922	98.9579	52.2264	-0.909178	6.53089e-05	0.00839101
ENSG00000160145	KALRN	protein_coding	Kalirin; HCG2022551, isoform CRA_j, Kalirin; HCG2022551, isoform CRA_f, Kalirin	chr3	124033369	124726325	+	141.214	182.687	99.7404	-0.866606	2.71522e-06	0.000723877
ENSG00000285108	ENSG00000285108	lncRNA		chr8	129685401	129723023	-	61.9943	80.3642	43.6245	-0.866558	0.000444011	0.0305479
ENSG00000127990	SGCE	protein_coding	Epsilon-sarcoglycan	chr7	94524204	94656572	-	71.2637	92.0733	50.4541	-0.855082	0.000670392	0.0425381
ENSG00000169760	NLGN1	protein_coding	Neuroligin-1	chr3	173396284	174286644	+	406.487	521.878	291.097	-0.840025	4.1882e-11	4.46629e-08
ENSG00000108342	CSF3	protein_coding	Granulocyte colony-stimulating factor	chr17	40015361	40017813	+	84.3808	107.162	61.5997	-0.788965	0.000403081	0.0290436
ENSG00000218336	TENM3	protein_coding	Teneurin-3	chr4	182143987	182803024	+	449.988	570.298	329.677	-0.788822	3.9648e-11	4.46629e-08
ENSG00000075218	GTSE1	protein_coding		chr22	46296870	46330810	+	154.324	194.215	114.432	-0.758017	4.65112e-06	0.00112726
ENSG00000108984	MAP2K6	protein_coding	Dual specificity mitogen-activated protein kinase kinase 6; Mitogen-activated protein kinase kinase 6, Mitogen-activated protein kinase kinase 6, isoform CRA_b, cDNA FLJ75671, highly similar to Homo sapiens mitogen-activated protein kinase kinase 6 (MAP2K6), transcript variant 1, mRNA; Mitogen-activated protein kinase kinase 6, isoform CRA_a; Dual-specificity mitogen-activated protein kinase kina…	chr17	69414697	69553865	+	141.712	177.497	105.928	-0.739255	4.29322e-05	0.00594583
ENSG00000013588	GPRC5A	protein_coding	Retinoic acid-induced protein 3	chr12	12891559	12917937	+	252.251	314.126	190.376	-0.719523	2.15407e-07	9.98739e-05
ENSG00000137965	IFI44	protein_coding	Interferon-induced protein 44	chr1	78649796	78664078	+	162.375	202.023	122.727	-0.714489	2.742e-05	0.00464138
ENSG00000171634	BPTF	protein_coding	Nucleosome-remodeling factor subunit BPTF	chr17	67825503	67984378	+	1036.73	1280.39	793.072	-0.69037	2.39332e-16	1.27612e-12
ENSG00000154734	ADAMTS1	protein_coding	A disintegrin and metalloproteinase with thrombospondin motifs 1	chr21	26835755	26845409	-	652.661	805.115	500.207	-0.685579	5.93037e-13	1.05403e-09
ENSG00000135476	ESPL1	protein_coding	Separin	chr12	53268299	53293638	+	150.752	184.472	117.033	-0.652009	0.000140691	0.0143921
ENSG00000085840	ORC1	protein_coding	Origin recognition complex subunit 1	chr1	52372829	52404423	-	117.874	143.89	91.8584	-0.641854	0.000315623	0.0243751
ENSG00000153707	PTPRD	protein_coding	Protein-tyrosine-phosphatase; Receptor-type tyrosine-protein phosphatase delta	chr9	8314246	10613002	-	387.651	472.478	302.825	-0.64006	1.62407e-05	0.00293543
ENSG00000172260	NEGR1	protein_coding	Neuronal growth regulator 1	chr1	71395943	72282539	-	217.939	265.446	170.432	-0.636201	5.44207e-06	0.00126161
ENSG00000184867	ARMCX2	protein_coding	Armadillo repeat-containing X-linked protein 2; Armadillo repeat containing, X-linked 2, Armadillo repeat-containing X-linked protein 2; Armadillo repeat containing, X-linked 2, isoform CRA_a	chrX	101655281	101659850	-	193.661	234.832	152.489	-0.61962	3.73217e-05	0.00545203
ENSG00000233237	LINC00472	lncRNA		chr6	71343427	71420745	-	145.046	175.912	114.18	-0.619146	0.000539295	0.0355002
ENSG00000153944	MSI2	protein_coding	RNA-binding protein Musashi homolog 2, cDNA FLJ56904, highly similar to RNA-binding protein Musashi homolog 2; RNA-binding protein Musashi homolog 2; RNA-binding protein Musashi homolog 2, cDNA FLJ52888, highly similar to RNA-binding protein Musashi homolog 2	chr17	57255851	57684689	+	160.001	193.873	126.129	-0.616245	0.000291464	0.0231953
ENSG00000121621	KIF18A	protein_coding	Kinesin-like protein KIF18A	chr11	28020619	28108156	-	167.283	202.087	132.479	-0.605486	0.000250324	0.0210193
ENSG00000169679	BUB1	protein_coding	Mitotic checkpoint serine/threonine-protein kinase BUB1	chr2	110637528	110678063	-	388.549	466.292	310.806	-0.583676	6.16434e-07	0.000208188
ENSG00000186871	ERCC6L	protein_coding	DNA excision repair protein ERCC-6-like; DNA excision repair protein ERCC-6-like, FLJ20105 protein, isoform CRA_a	chrX	72204657	72239027	-	164.834	197.545	132.123	-0.576703	0.000200485	0.0182733
ENSG00000051341	POLQ	protein_coding	DNA polymerase theta	chr3	121431431	121545988	-	268.309	321.374	215.244	-0.576072	2.02858e-05	0.00360547
ENSG00000113319	RASGRF2	protein_coding	Ras-specific guanine nucleotide-releasing factor 2; RASGRF2	chr5	80960363	81230162	+	515.966	616.196	415.737	-0.566591	3.53293e-06	0.000876167
ENSG00000213694	S1PR3	protein_coding	Uncharacterized protein C9orf47; Sphingosine 1-phosphate receptor 3	chr9	88990863	89005155	+	187.066	223.418	150.714	-0.564837	0.000135324	0.0142349
ENSG00000120708	TGFBI	protein_coding	Transforming growth factor-beta-induced protein ig-h3	chr5	136028988	136063818	+	189.289	225.932	152.646	-0.562648	0.00018534	0.0173375
ENSG00000121957	GPSM2	protein_coding	G-protein-signaling modulator 2; G-protein signalling modulator 2 (AGS3-like, C. elegans), isoform CRA_a	chr1	108875350	108934545	+	212.022	252.791	171.252	-0.559123	0.000116819	0.0128428
ENSG00000121152	NCAPH	protein_coding	Condensin complex subunit 2	chr2	96335766	96377091	+	237.244	282.728	191.76	-0.557698	3.21499e-05	0.00519075
ENSG00000038532	CLEC16A	protein_coding	Protein CLEC16A	chr16	10944564	11182186	+	292.647	348.621	236.674	-0.556808	1.01948e-05	0.00194138
ENSG00000137393	RNF144B	protein_coding	E3 ubiquitin-protein ligase RNF144B	chr6	18387350	18468870	+	381.586	454.178	308.994	-0.554189	6.58105e-06	0.00140361
ENSG00000068650	ATP11A	protein_coding	Phospholipid-transporting ATPase IH; Phospholipid-transporting ATPase	chr13	112690038	112887168	+	849.16	1006.07	692.246	-0.538728	7.57542e-09	6.21417e-06
ENSG00000129173	E2F8	protein_coding	Transcription factor E2F8	chr11	19224063	19241620	-	247.549	293.364	201.734	-0.538012	0.00014594	0.0145449
ENSG00000112742	TTK	protein_coding	Dual specificity protein kinase TTK; Dual-specificity protein kinase TTK	chr6	80003887	80042527	+	272.693	322.878	222.508	-0.535126	0.000268685	0.0220404
ENSG00000122966	CIT	protein_coding	Citron Rho-interacting kinase	chr12	119685791	119877320	-	481.219	569.348	393.09	-0.533317	2.33181e-07	0.000101353
ENSG00000249859	PVT1	lncRNA		chr8	127794526	128187101	+	237.628	281.172	194.084	-0.532482	0.000184885	0.0173375
ENSG00000154114	TBCEL	protein_coding	Tubulin-specific chaperone cofactor E-like protein; Leucine rich repeat containing 35, isoform CRA_a, Tubulin-specific chaperone cofactor E-like protein, cDNA FLJ14177 fis, clone NT2RP2003161, highly similar to Tubulin-specific chaperone cofactor E-like protein; Leucine rich repeat containing 35, isoform CRA_c, Tubulin-specific chaperone cofactor E-like protein	chr11	121024072	121090776	+	269.359	318.357	220.36	-0.528773	0.000213961	0.019014
ENSG00000165480	SKA3	protein_coding	Spindle and kinetochore-associated protein 3	chr13	21153595	21176552	-	258.731	305.794	211.668	-0.528669	7.12524e-05	0.0088353
ENSG00000186185	KIF18B	protein_coding	Kinesin-like protein KIF18B; Kinesin-like protein	chr17	44924709	44947773	-	236.573	279.6	193.545	-0.528408	8.37196e-05	0.0101453
ENSG00000145495	MARCHF6	protein_coding	E3 ubiquitin-protein ligase MARCHF6	chr5	10353695	10440388	+	528.899	623.619	434.179	-0.521367	2.31131e-05	0.00399253
ENSG00000112062	MAPK14	protein_coding	Mitogen-activated protein kinase 14; Mitogen-activated protein kinase 14, cDNA FLJ58214, highly similar to Mitogen-activated protein kinase 14 (EC2.7.11.24); Mitogen-activated protein kinase	chr6	36027677	36111236	+	285.799	337.01	234.589	-0.520798	0.000109153	0.0125035
ENSG00000257923	CUX1	protein_coding	Protein CASP; Homeobox protein cut-like 1; Homeobox protein cut-like	chr7	101815904	102283958	+	744.688	875.981	613.395	-0.513379	4.05421e-09	3.60284e-06
ENSG00000112984	KIF20A	protein_coding	Kinesin-like protein KIF20A	chr5	138178719	138187723	+	384.178	451.152	317.205	-0.506849	9.38101e-06	0.00188091
ENSG00000169607	CKAP2L	protein_coding	Cytoskeleton-associated protein 2-like	chr2	112736349	112764664	-	413.961	485.893	342.03	-0.505273	3.29241e-06	0.000835959
ENSG00000008311	AASS	protein_coding	Alpha-aminoadipic semialdehyde synthase, mitochondrial; Lysine ketoglutarate reductase	chr7	122064583	122144308	-	234.756	275.527	193.986	-0.504048	0.000211072	0.0189149
ENSG00000147905	ZCCHC7	protein_coding	Zinc finger CCHC domain-containing protein 7	chr9	37120574	37358149	+	229.314	268.945	189.682	-0.501493	0.000164897	0.015842
ENSG00000079616	KIF22	protein_coding	Kinesin-like protein KIF22; Kinesin-like protein	chr16	29790719	29805384	+	217.781	255.268	180.295	-0.499313	0.000384904	0.0281244
ENSG00000157456	CCNB2	protein_coding	G2/mitotic-specific cyclin-B2; Cyclin B2, G2/mitotic-specific cyclin-B2	chr15	59105126	59125045	+	173.358	203.128	143.589	-0.497515	0.00078729	0.0469031
ENSG00000196782	MAML3	protein_coding	Mastermind-like protein 3	chr4	139716753	140154184	-	283.694	331.751	235.638	-0.491764	0.000350651	0.0264303
ENSG00000142945	KIF2C	protein_coding	Kinesin-like protein KIF2C	chr1	44739818	44767767	+	288.044	336.194	239.895	-0.485174	0.000112123	0.0125035
ENSG00000123473	STIL	protein_coding	SCL-interrupting locus protein	chr1	47250139	47314892	-	250.272	292.062	208.482	-0.484377	0.000798117	0.0471876
ENSG00000066279	ASPM	protein_coding	Abnormal spindle-like microcephaly-associated protein	chr1	197084121	197146694	-	1330.28	1551.4	1109.17	-0.483714	7.62982e-08	4.78614e-05
ENSG00000136237	RAPGEF5	protein_coding	Rap guanine nucleotide exchange factor 5; HCG38228, isoform CRA_b, Rap guanine nucleotide exchange factor 5 isoform 2; Rap guanine nucleotide exchange factor 5 isoform 1	chr7	22118236	22357154	-	753.43	877.617	629.242	-0.479328	5.73529e-06	0.0013013
ENSG00000197299	BLM	protein_coding	Bloom syndrome protein; DNA helicase	chr15	90717346	90816166	+	282.572	329.149	235.995	-0.478263	0.000144622	0.0145449
ENSG00000132549	VPS13B	protein_coding	Vacuolar protein sorting-associated protein 13B	chr8	99013266	99877580	+	385.807	448.976	322.637	-0.47547	0.000401339	0.0290436
ENSG00000138182	KIF20B	protein_coding	Kinesin-like protein KIF20B	chr10	89701590	89774939	+	671.346	780.928	561.764	-0.474504	2.37605e-07	0.000101353
ENSG00000081189	MEF2C	protein_coding	MADS box transcription enhancer factor 2, polypeptide C (Myocyte enhancer factor 2C), isoform CRA_b; MADS box transcription enhancer factor 2, polypeptide C (Myocyte enhancer factor 2C), isoform CRA_e, Myocyte-specific enhancer factor 2C; Myocyte-specific enhancer factor 2C; MADS box transcription enhancer factor 2, polypeptide C (Myocyte enhancer factor 2C), isoform CRA_a; Myocyte enhancer facto…	chr5	88717117	88904257	-	342.937	398.669	287.204	-0.471716	0.00022253	0.0196121
ENSG00000189057	FAM111B	protein_coding	Serine protease FAM111B	chr11	59107185	59127412	+	306.078	355.837	256.32	-0.471702	9.13054e-05	0.0109402
ENSG00000146918	NCAPG2	protein_coding	Condensin-2 complex subunit G2	chr7	158631169	158704804	-	354.61	412.066	297.154	-0.470318	3.34212e-05	0.00524123
ENSG00000137807	KIF23	protein_coding	Kinesin-like protein KIF23; Kinesin-like protein	chr15	69414246	69448427	+	426.514	495.534	357.495	-0.469941	6.76414e-06	0.00141437
ENSG00000118193	KIF14	protein_coding	Kinesin-like protein KIF14	chr1	200551497	200620751	-	454.452	527.901	381.004	-0.46941	6.51785e-06	0.00140361
ENSG00000112414	ADGRG6	protein_coding	Adhesion G-protein coupled receptor G6; Adhesion G-protein-coupled receptor G6	chr6	142301854	142446266	+	445.913	517.876	373.95	-0.46869	4.94641e-05	0.00667703
ENSG00000134824	FADS2	protein_coding	Acyl-CoA 6-desaturase	chr11	61792980	61867354	+	284.646	330.433	238.858	-0.466534	0.000758333	0.0462107
ENSG00000111206	FOXM1	protein_coding	Forkhead box protein M1; FOXM1A, Forkhead box M1, isoform CRA_b; FOXM1B, Forkhead box M1, isoform CRA_c; FOXM1C, Forkhead box M1, Forkhead box M1, isoform CRA_a, PIG29	chr12	2857680	2877174	-	393.049	456.052	330.045	-0.465332	3.93433e-05	0.0055941
ENSG00000013810	TACC3	protein_coding	Transforming acidic coiled-coil-containing protein 3; Transforming acidic coiled-coil-containing protein 3, Transforming, acidic coiled-coil containing protein 3, isoform CRA_b	chr4	1712858	1745171	+	385.585	446.988	324.183	-0.462208	0.000176406	0.0167964
ENSG00000075213	SEMA3A	protein_coding	Semaphorin-3A	chr7	83955777	84492724	-	311.593	360.19	262.996	-0.45224	0.000351942	0.0264303
ENSG00000128918	ALDH1A2	protein_coding	Retinal dehydrogenase 2; RALDH2-T, Retinal dehydrogenase 2	chr15	57953424	58497866	-	581.249	671.444	491.054	-0.450597	3.41983e-05	0.00526459
ENSG00000101224	CDC25B	protein_coding	M-phase inducer phosphatase 2; Protein-tyrosine-phosphatase	chr20	3786772	3806121	+	306.474	354.039	258.91	-0.449963	0.000196049	0.0180229
ENSG00000065328	MCM10	protein_coding	Protein MCM10 homolog	chr10	13161558	13211110	+	342.08	395.11	289.049	-0.449603	6.85863e-05	0.00860476
ENSG00000138160	KIF11	protein_coding	Kinesin-like protein KIF11	chr10	92574105	92655395	+	515.133	594.814	435.452	-0.449039	3.66362e-05	0.00542623
ENSG00000137812	KNL1	protein_coding	Kinetochore scaffold 1	chr15	40594020	40664342	+	845.413	975.351	715.474	-0.446484	5.41694e-06	0.00126161
ENSG00000090889	KIF4A	protein_coding	Chromosome-associated kinesin KIF4A	chrX	70290104	70420886	+	320.094	369.187	271.001	-0.44464	0.000136546	0.0142349
ENSG00000117399	CDC20	protein_coding	Cell division cycle protein 20 homolog	chr1	43358981	43363203	+	287.531	330.934	244.127	-0.437365	0.000385048	0.0281244
ENSG00000173068	BNC2	protein_coding	Zinc finger protein basonuclin-2; Basonuclin 2, Zinc finger protein basonuclin-2	chr9	16409503	16870843	-	423.436	487.179	359.692	-0.436644	0.000156161	0.015187
ENSG00000054654	SYNE2	protein_coding	Nesprin-2	chr14	63761899	64226433	+	468.737	538.59	398.885	-0.43228	2.88592e-05	0.00480867
ENSG00000156970	BUB1B	protein_coding	Mitotic checkpoint serine/threonine-protein kinase BUB1 beta	chr15	40161023	40221123	+	377.574	433.68	321.468	-0.430798	0.000265237	0.0219263
ENSG00000139734	DIAPH3	protein_coding	Protein diaphanous homolog 3	chr13	59665583	60163928	-	460.771	528.431	393.111	-0.425841	3.45575e-05	0.00526459
ENSG00000136108	CKAP2	protein_coding	Cytoskeleton-associated protein 2	chr13	52455429	52476628	+	465.629	533.534	397.724	-0.422892	0.000131682	0.0141835
ENSG00000101057	MYBL2	protein_coding	Myb-related protein B	chr20	43667019	43716495	+	347.686	398.13	297.242	-0.420372	0.000141708	0.0143921
ENSG00000171241	SHCBP1	protein_coding	SHC SH2 domain-binding protein 1	chr16	46578591	46621379	-	374.876	429.135	320.618	-0.419441	0.000288244	0.0231115
ENSG00000163808	KIF15	protein_coding	Kinesin-like protein KIF15	chr3	44761721	44873376	+	323.506	369.57	277.442	-0.41237	0.000516519	0.0346425
ENSG00000130164	LDLR	protein_coding	Low-density lipoprotein receptor; Low density lipoprotein receptor (Familial hypercholesterolemia), isoform CRA_b	chr19	11089462	11133820	+	460.924	526.046	395.803	-0.409508	0.000128067	0.0139358
ENSG00000178031	ADAMTSL1	protein_coding	ADAMTS-like protein 1	chr9	17906563	18910950	+	451.716	515.291	388.141	-0.407892	0.000133004	0.0141835
ENSG00000115760	BIRC6	protein_coding	Baculoviral IAP repeat-containing protein 6	chr2	32357028	32618899	+	1537.71	1753.72	1321.71	-0.407748	4.11513e-05	0.00577418
ENSG00000068489	PRR11	protein_coding	Proline-rich protein 11; Proline rich 11, isoform CRA_a, Transcription repressor of MHCII	chr17	59155732	59206709	+	439.295	500.887	377.703	-0.406295	5.95536e-05	0.00784049
ENSG00000101868	POLA1	protein_coding	DNA polymerase alpha catalytic subunit; DNA polymerase	chrX	24693873	24996986	+	332.289	378.437	286.141	-0.402101	0.00043479	0.0302233
ENSG00000160796	NBEAL2	protein_coding	Neurobeachin-like protein 2	chr3	46979666	47009704	+	547.837	623.272	472.402	-0.399111	0.000156655	0.015187
ENSG00000128849	CGNL1	protein_coding	Cingulin-like protein 1	chr15	57375967	57550717	+	893.415	1013.75	773.081	-0.390565	0.000319389	0.0243751
ENSG00000176208	ATAD5	protein_coding	ATPase family AAA domain-containing protein 5	chr17	30831966	30895869	+	372.488	422.601	322.376	-0.389493	0.00084965	0.0489766
ENSG00000138778	CENPE	protein_coding	Centromere-associated protein E	chr4	103105349	103198445	-	931.56	1055.96	807.158	-0.387215	1.36174e-06	0.000392477
ENSG00000117724	CENPF	protein_coding	Centromere protein F	chr1	214603195	214664571	+	1403.52	1587.88	1219.17	-0.380923	1.09524e-07	6.01097e-05
ENSG00000184588	PDE4B	protein_coding	cAMP-specific 3',5'-cyclic phosphodiesterase 4B; Phosphodiesterase; 3',5'-cyclic-AMP phosphodiesterase	chr1	65792514	66374579	+	556.305	629.37	483.24	-0.380478	0.000203325	0.0183751
ENSG00000145386	CCNA2	protein_coding	Cyclin-A2	chr4	121816444	121823883	-	413.49	466.508	360.472	-0.371107	0.000741181	0.0459532
ENSG00000010292	NCAPD2	protein_coding	Condensin complex subunit 1	chr12	6493356	6531955	+	732.445	826.09	638.799	-0.370425	6.46412e-05	0.00839101
ENSG00000138180	CEP55	protein_coding	Centrosomal protein of 55 kDa	chr10	93496612	93529092	+	350.595	395.267	305.924	-0.368588	0.000800915	0.0471876
ENSG00000153815	CMIP	protein_coding	C-Maf-inducing protein	chr16	81444808	81711762	+	441.994	498.232	385.756	-0.368287	0.000362871	0.0270605
ENSG00000166833	NAV2	protein_coding	Neuron navigator 2	chr11	19350724	20121601	+	1359.99	1527	1192.97	-0.355882	2.17365e-06	0.000594353
ENSG00000109805	NCAPG	protein_coding	Condensin complex subunit 3	chr4	17810979	17844865	+	624.636	701.168	548.103	-0.35474	0.000529826	0.0350936
ENSG00000129422	MTUS1	protein_coding	Microtubule-associated tumor suppressor 1	chr8	17643795	17800917	-	478.802	536.98	420.623	-0.351599	0.000523295	0.0348776
ENSG00000114346	ECT2	protein_coding	Protein ECT2	chr3	172750682	172821474	+	519.776	582.789	456.764	-0.350843	0.00087025	0.0498943
ENSG00000148773	MKI67	protein_coding	Proliferation marker protein Ki-67	chr10	128096659	128126423	-	2039.34	2281.81	1796.87	-0.344525	6.2472e-07	0.000208188
ENSG00000107862	GBF1	protein_coding	Golgi-specific brefeldin A-resistance guanine nucleotide exchange factor 1	chr10	102245371	102382899	+	636.38	709.979	562.781	-0.334673	0.000436458	0.0302233
ENSG00000074054	CLASP1	protein_coding	CLIP-associating protein 1	chr2	121337776	121649476	-	719.023	802.103	635.944	-0.334418	0.000470082	0.0321343
ENSG00000131747	TOP2A	protein_coding	DNA topoisomerase 2-alpha	chr17	40388525	40417896	-	1055.87	1174.19	937.542	-0.324403	8.32134e-05	0.0101453
ENSG00000011426	ANLN	protein_coding	Anillin; Anillin, actin binding protein (Scraps homolog, Drosophila), isoform CRA_e	chr7	36389821	36453791	+	957.485	1063.13	851.843	-0.319319	0.000425856	0.0298772
ENSG00000155313	USP25	protein_coding	USP25 protein, Ubiquitin carboxyl-terminal hydrolase 25; Ubiquitin carboxyl-terminal hydrolase 25	chr21	15729982	15880064	+	746.725	824.678	668.772	-0.30191	0.00067377	0.0425381
ENSG00000163513	TGFBR2	protein_coding	TGF-beta receptor type-2	chr3	30606601	30694142	+	1059.19	1167.53	950.84	-0.295906	0.000782327	0.0468693
ENSG00000092853	CLSPN	protein_coding	Claspin	chr1	35720218	35769978	-	878.279	966.015	790.542	-0.288872	0.00036643	0.0271362
ENSG00000113810	SMC4	protein_coding	Structural maintenance of chromosomes protein 4; Structural maintenance of chromosomes protein	chr3	160399274	160434954	+	1182.29	1296.22	1068.37	-0.278666	0.000415506	0.0296461
ENSG00000197081	IGF2R	protein_coding	Cation-independent mannose-6-phosphate receptor	chr6	159969082	160113507	+	1948.98	1789.47	2108.5	0.236564	0.000560247	0.0366532
ENSG00000161791	FMNL3	protein_coding	Formin-like protein 3	chr12	49636499	49708165	-	1244.03	1122.31	1365.76	0.283	0.00011256	0.0125035
ENSG00000100139	MICALL1	protein_coding	MICAL-like protein 1	chr22	37905657	37942822	+	800.14	720.032	880.249	0.289488	0.000692037	0.0434111
ENSG00000197324	LRP10	protein_coding	Low-density lipoprotein receptor-related protein 10	chr14	22871740	22881713	+	701.628	630.283	772.972	0.293994	0.000769831	0.0463812
ENSG00000103257	SLC7A5	protein_coding	Large neutral amino acids transporter small subunit 1; Large neutral amino acids transporter small subunit 1, Solute carrier family 7 (Cationic amino acid transporter, y+ system), member 5, isoform CRA_b	chr16	87830023	87869507	-	666.591	597.181	736.001	0.301084	0.000721546	0.0449975
ENSG00000167962	ZNF598	protein_coding	E3 ubiquitin-protein ligase ZNF598; RING-type E3 ubiquitin transferase	chr16	1997654	2009821	-	748.879	665.054	832.704	0.323895	0.000311227	0.0242257
ENSG00000143067	ZNF697	protein_coding	Zinc finger protein 697	chr1	119619377	119648266	-	626.237	553.818	698.657	0.334632	0.000258478	0.0215344
ENSG00000196611	MMP1	protein_coding	Interstitial collagenase	chr11	102789401	102798160	-	1436.81	1268.59	1605.03	0.339135	0.000674132	0.0425381
ENSG00000173530	TNFRSF10D	protein_coding		chr8	23135588	23164027	-	535.408	472.305	598.511	0.341017	0.000288201	0.0231115
ENSG00000163661	PTX3	protein_coding	Pentraxin-related protein PTX3	chr3	157436850	157443633	+	1027.44	903.826	1151.06	0.348503	0.000111731	0.0125035
ENSG00000101255	TRIB3	protein_coding	Tribbles homolog 3	chr20	362835	397559	+	660.898	579.999	741.796	0.354429	0.00013749	0.0142349
ENSG00000183309	ZNF623	protein_coding	Zinc finger protein 623	chr8	143636019	143656418	+	438.968	385.068	492.867	0.355268	0.000602554	0.0389432
ENSG00000049130	KITLG	protein_coding	Kit ligand	chr12	88492793	88580851	-	1096.32	960.989	1231.65	0.357668	0.000249654	0.0210193
ENSG00000087074	PPP1R15A	protein_coding	Protein phosphatase 1 regulatory subunit 15A	chr19	48872421	48876058	+	849.177	742.989	955.365	0.36228	0.000671138	0.0425381
ENSG00000059122	FLYWCH1	protein_coding	FLYWCH-type zinc finger-containing protein 1	chr16	2911931	2951208	+	412.59	360.274	464.906	0.366947	0.000766378	0.0463812
ENSG00000231074	HCG18	lncRNA		chr6	30286690	30327382	-	660.602	576.419	744.784	0.369138	3.26126e-05	0.00519075
ENSG00000172432	GTPBP2	protein_coding	GTP-binding protein 2; GTP binding protein 2, isoform CRA_a	chr6	43605316	43629264	-	478.472	417.115	539.83	0.371277	0.000276371	0.0224978
ENSG00000169594	BNC1	protein_coding	Zinc finger protein basonuclin-1	chr15	83255884	83284664	-	455.74	396.437	515.043	0.376764	0.000425059	0.0298772
ENSG00000170385	SLC30A1	protein_coding	Zinc transporter 1	chr1	211571568	211579161	-	571.688	497.231	646.146	0.377277	0.000233705	0.0200986
ENSG00000112297	CRYBG1	protein_coding	Beta/gamma crystallin domain-containing protein 1	chr6	106360717	106572017	+	443.904	385.382	502.427	0.381757	0.000306912	0.0240655
ENSG00000113739	STC2	protein_coding	STC2 protein, Stanniocalcin 2, isoform CRA_a, cDNA FLJ14757 fis, clone NT2RP3003242, highly similar to Stanniocalcin-2, cDNA FLJ38572 fis, clone HCHON2006786, highly similar to Stanniocalcin-2, cDNA PSEC0097 fis, clone NT2RP2002139, highly similar to Stanniocalcin-2; Stanniocalcin-2	chr5	173314723	173328447	-	1111.49	963.147	1259.84	0.387059	5.48357e-05	0.00730959
ENSG00000112715	VEGFA	protein_coding	Vascular endothelial growth factor A	chr6	43770184	43786487	+	635.063	548.867	721.26	0.393435	0.000750404	0.0462107
ENSG00000113742	CPEB4	protein_coding	Cytoplasmic polyadenylation element-binding protein 4; CPEB4 protein, Cytoplasmic polyadenylation element-binding protein 4	chr5	173888349	173961980	+	643.761	554.958	732.565	0.399948	2.96747e-05	0.00486848
ENSG00000154767	XPC	protein_coding	DNA repair protein complementing XP-C cells; Xeroderma pigmentosum, complementation group C isoform A; DNA repair protein-complementing XP-C cells	chr3	14145147	14178621	-	691.974	596.347	787.602	0.400729	9.52447e-06	0.00188091
ENSG00000166750	SLFN5	protein_coding	Schlafen family member 5; Schlafen family member 5, cDNA FLJ52101	chr17	35243071	35273655	+	2613.68	2252.06	2975.3	0.401636	3.37484e-07	0.000124101
ENSG00000212719	LINC02693	lncRNA		chr17	21428263	21574517	-	746.547	641.334	851.761	0.408819	2.03275e-06	0.000570454
ENSG00000077150	NFKB2	protein_coding	Nuclear factor NF-kappa-B p100 subunit	chr10	102394110	102402524	+	411.869	352.816	470.921	0.415545	0.000194167	0.0180052
ENSG00000135842	NIBAN1	protein_coding	Protein Niban 1	chr1	184790724	184974508	-	1195.6	1023.07	1368.13	0.41895	7.06468e-07	0.000228296
ENSG00000136010	ALDH1L2	protein_coding	Mitochondrial 10-formyltetrahydrofolate dehydrogenase; 10-formyltetrahydrofolate dehydrogenase	chr12	105019784	105107643	-	474.76	405.605	543.915	0.422404	3.53659e-05	0.00531187
ENSG00000178607	ERN1	protein_coding	Serine/threonine-protein kinase/endoribonuclease IRE1	chr17	64039080	64130819	-	749.057	639.476	858.638	0.424586	3.13628e-06	0.00081574
ENSG00000056558	TRAF1	protein_coding	TNF receptor-associated factor 1	chr9	120902393	120929173	-	468.139	397.623	538.655	0.437011	0.00084745	0.0489766
ENSG00000176438	SYNE3	protein_coding	Nesprin-3	chr14	95407266	95516650	-	1080.86	911.939	1249.79	0.454246	1.21115e-08	8.61047e-06
ENSG00000023445	BIRC3	protein_coding	Baculoviral IAP repeat-containing protein 3	chr11	102317450	102339403	+	944.661	796.209	1093.11	0.456731	8.72593e-07	0.000273686
ENSG00000126561	STAT5A	protein_coding	Signal transducer and activator of transcription; Signal transducer and activator of transcription 5A	chr17	42287547	42311943	+	307.106	257.344	356.869	0.470138	0.000110912	0.0125035
ENSG00000154781	CCDC174	protein_coding	Coiled-coil domain-containing protein 174	chr3	14651746	14672659	+	302.222	251.971	352.473	0.482627	0.00030551	0.0240655
ENSG00000118971	CCND2	protein_coding	G1/S-specific cyclin-D2	chr12	4269771	4305353	+	318.829	264.355	373.304	0.496284	0.000513304	0.0346425
ENSG00000073711	PPP2R3A	protein_coding	Serine/threonine-protein phosphatase 2A regulatory subunit B'' subunit alpha	chr3	135965728	136147894	+	315.517	259.947	371.088	0.511887	0.000107413	0.0125035
ENSG00000278948	ENSG00000278948	TEC		chr22	37943050	37944898	+	189.18	155.694	222.666	0.513392	0.000493435	0.0335159
ENSG00000160961	ZNF333	protein_coding	Zinc finger protein 333	chr19	14689801	14733746	+	181.549	149.237	213.86	0.516155	0.000754661	0.0462107
ENSG00000166073	GPR176	protein_coding	G-protein coupled receptor 176	chr15	39799008	39920266	-	456.811	375.121	538.502	0.520433	8.51902e-06	0.00174705
ENSG00000090376	IRAK3	protein_coding	Interleukin-1 receptor-associated kinase 3	chr12	66189195	66254622	+	210.574	172.24	248.909	0.528631	0.000226	0.0197546
ENSG00000168386	FILIP1L	protein_coding	Filamin A-interacting protein 1-like	chr3	99828811	100114513	-	366.175	298.56	433.79	0.537475	0.000227873	0.0197564
ENSG00000198440	ZNF583	protein_coding	Zinc finger protein 583	chr19	56397966	56436035	+	162.19	131.817	192.562	0.543353	0.000582018	0.0378453
ENSG00000196458	ZNF605	protein_coding	Zinc finger protein 605	chr12	132918306	132956306	-	345.06	280.077	410.043	0.548322	1.11156e-06	0.000338675
ENSG00000158079	PTPDC1	protein_coding	Protein tyrosine phosphatase domain-containing protein 1	chr9	94030794	94109856	+	303.51	244.945	362.076	0.561934	5.97694e-06	0.00132788
ENSG00000179630	LACC1	protein_coding	Purine nucleoside phosphorylase LACC1	chr13	43879284	43893932	+	305.965	246.682	365.249	0.564338	1.22778e-05	0.00225742
ENSG00000181982	CCDC149	protein_coding	Coiled-coil domain-containing protein 149	chr4	24806117	24980204	-	204.169	164.15	244.188	0.570108	9.78903e-05	0.0115989
ENSG00000103260	METRN	protein_coding	Meteorin	chr16	715118	719655	+	142.075	113.891	170.258	0.575914	0.000417002	0.0296461
ENSG00000265972	TXNIP	protein_coding	Thioredoxin-interacting protein	chr1	145992435	145996579	-	140.72	112.482	168.959	0.582728	0.000822405	0.0481875
ENSG00000233452	STXBP5-AS1	lncRNA		chr6	146824539	147204614	-	129.621	103.036	156.206	0.595569	0.000837281	0.0487911
ENSG00000049246	PER3	protein_coding	Period circadian protein homolog 3; PER3 protein, Period circadian protein homolog 3; Period 3	chr1	7784291	7845177	+	234.76	186.195	283.324	0.602988	4.83493e-05	0.00661022
ENSG00000228223	HCG11	lncRNA		chr6	26521709	26527404	+	144.305	113.339	175.271	0.624474	0.000155553	0.015187
ENSG00000140044	JDP2	protein_coding	Jun dimerization protein 2; Jun dimerization protein 2, isoform CRA_a	chr14	75427716	75474111	+	146.108	112.825	179.392	0.664323	0.000320003	0.0243751
ENSG00000116285	ERRFI1	protein_coding	ERBB receptor feedback inhibitor 1; ERBB receptor feedback inhibitor 1, ERBB receptor feedback inhibitor 1, isoform CRA_b	chr1	8004404	8026309	-	588.817	446.447	731.187	0.710494	5.15648e-12	7.14762e-09
ENSG00000185561	TLCD2	protein_coding	TLC domain-containing protein 2	chr17	1702816	1710377	-	220.146	165.313	274.98	0.730662	1.0398e-05	0.00194533
ENSG00000134548	SPX	protein_coding	Spexin	chr12	21526296	21541249	+	455.481	323.062	587.9	0.861755	2.02864e-14	4.32669e-11
ENSG00000146674	IGFBP3	protein_coding	Insulin-like growth factor-binding protein 3; Insulin-like growth factor binding protein 3, isoform CRA_b, Insulin-like growth factor-binding protein 3, cDNA FLJ43234 fis, clone HCHON2002964, highly similar to Insulin-like growth factor-binding protein 3	chr7	45912245	45921874	-	180.964	126.068	235.859	0.898429	8.37126e-08	4.95951e-05
ENSG00000155961	RAB39B	protein_coding	Ras-related protein Rab-39B	chrX	155258235	155264491	-	46.8259	29.103	64.5489	1.12267	0.000237221	0.0202378
ENSG00000171812	COL8A2	protein_coding	Collagen alpha-2(VIII) chain; Collagen alpha-2(VIII) chain, Collagen type VIII alpha 2	chr1	36095239	36125222	-	45.1005	27.9365	62.2645	1.12851	6.84413e-05	0.00860476
ENSG00000123496	IL13RA2	protein_coding	Interleukin-13 receptor subunit alpha-2	chrX	115003975	115019977	-	73.1576	45.1386	101.177	1.14702	1.271e-06	0.000376498
ENSG00000083750	RRAGB	protein_coding	Ras-related GTP-binding protein B; Ras-related GTP-binding protein	chrX	55717749	55758774	+	84.1015	51.739	116.464	1.15528	2.07552e-07	9.98739e-05
ENSG00000243742	RPLP0P2	transcribed_processed_pseudogene		chr11	61615036	61639449	+	182.356	105.114	259.598	1.29622	3.8105e-05	0.00549124
ENSG00000011347	SYT7	protein_coding	Synaptotagmin-7	chr11	61513714	61581148	-	49.4016	23.0944	75.7089	1.6707	2.65527e-07	0.000104873
ENSG00000124749	COL21A1	protein_coding	Collagen alpha-1(XXI) chain; Alpha 1 type XXI collagen	chr6	56056590	56394094	-	37.7633	17.0695	58.457	1.71829	2.59903e-07	0.000104873
ENSG00000163393	SLC22A15	protein_coding	Solute carrier family 22 member 15	chr1	115976513	116070054	+	88.3707	34.5763	142.165	2.00869	5.56417e-16	1.97788e-12
ENSG00000187210	GCNT1	protein_coding	Beta-1,3-galactosyl-O-glycosyl-glycoprotein beta-1,6-N-acetylglucosaminyltransferase	chr9	76419850	76651203	+	163.127	194.389	131.865	-0.556384	0.000938452	0.0535168
ENSG00000269743	SLC25A53	protein_coding	Solute carrier family 25 member 53	chrX	104099214	104157009	-	55.1241	71.5032	38.745	-0.867272	0.000948198	0.053785
ENSG00000099204	ABLIM1	protein_coding	Actin-binding LIM protein 1	chr10	114431113	114768061	-	337.313	389.104	285.522	-0.445212	0.00095883	0.0541004
ENSG00000001617	SEMA3F	protein_coding	Semaphorin-3F	chr3	50155045	50189075	+	566.574	627.616	505.533	-0.311521	0.00102687	0.0567385
ENSG00000115977	AAK1	protein_coding	AP2-associated protein kinase 1	chr2	69457997	69674349	-	1567.53	1435.96	1699.11	0.242605	0.00101771	0.0567385
ENSG00000143228	NUF2	protein_coding	Kinetochore protein Nuf2	chr1	163266576	163355764	+	210.415	244.13	176.699	-0.464116	0.00102673	0.0567385
ENSG00000164088	PPM1M	protein_coding	Protein phosphatase 1M; Protein phosphatase 1M, Protein phosphatase 2C eta-2	chr3	52245759	52250599	+	85.3488	65.1533	105.544	0.687568	0.00102263	0.0567385
ENSG00000076382	SPAG5	protein_coding	Sperm-associated antigen 5	chr17	28577565	28599025	-	357.849	402.14	313.557	-0.357958	0.00104068	0.0572054
ENSG00000133863	TEX15	protein_coding	Testis-expressed protein 15	chr8	30831544	30913008	-	123.019	149.205	96.8339	-0.618527	0.00105583	0.0577402
ENSG00000068001	HYAL2	protein_coding	Hyaluronidase-2; Hyaluronidase	chr3	50317790	50322782	-	241.855	276.967	206.742	-0.42012	0.00108453	0.0590072
ENSG00000173706	HEG1	protein_coding	Protein HEG homolog 1	chr3	124965710	125055997	-	882.889	979.791	785.987	-0.317606	0.00109308	0.0591705
ENSG00000178951	ZBTB7A	protein_coding	Zinc finger and BTB domain-containing protein 7A	chr19	4043303	4066899	-	754.278	680.573	827.982	0.282472	0.00111154	0.0596068
ENSG00000183856	IQGAP3	protein_coding	Ras GTPase-activating-like protein IQGAP3	chr1	156525405	156572604	-	196.278	229.466	163.089	-0.490072	0.00111232	0.0596068
ENSG00000101844	ATG4A	protein_coding	Cysteine protease ATG4A; Cysteine protease	chrX	108091668	108154671	+	151.255	179.09	123.42	-0.533505	0.00113246	0.0603826
ENSG00000166670	MMP10	protein_coding	Stromelysin-2	chr11	102770502	102780628	-	207.365	239.262	175.469	-0.445198	0.00113851	0.0604036
ENSG00000145476	CYP4V2	protein_coding	Cytochrome P450 4V2	chr4	186191567	186213463	+	98.3866	76.091	120.682	0.658485	0.00114458	0.0604248
ENSG00000145911	N4BP3	protein_coding	NEDD4-binding protein 3	chr5	178113532	178126081	+	631.359	562.124	700.594	0.317183	0.00120334	0.0632137
ENSG00000184661	CDCA2	protein_coding	Cell division cycle-associated protein 2	chr8	25459199	25507911	+	346.717	391.587	301.846	-0.374426	0.00131264	0.0686174
ENSG00000120868	APAF1	protein_coding	Apoptotic protease-activating factor 1	chr12	98645290	98735433	+	321.4	366.228	276.572	-0.403815	0.00133574	0.0694843
ENSG00000153714	LURAP1L	protein_coding		chr9	12775020	12823060	+	111.324	88.9134	133.734	0.583502	0.00138053	0.0714659
ENSG00000121931	LRIF1	protein_coding	Ligand-dependent nuclear receptor-interacting factor 1	chr1	110947190	110963965	-	476.607	423.757	529.456	0.320595	0.00139402	0.0718156
ENSG00000142910	TINAGL1	protein_coding	Tubulointerstitial nephritis antigen-like, Tubulointerstitial nephritis antigen-like 1, isoform CRA_a; Tubulointerstitial nephritis antigen-like	chr1	31576485	31587686	+	459.688	513.782	405.594	-0.340375	0.00140187	0.0718726
ENSG00000090861	AARS1	protein_coding	Alanine--tRNA ligase, cytoplasmic; Alanine--tRNA ligase	chr16	70251983	70289707	-	1094.27	998.471	1190.06	0.253009	0.00141142	0.0720163
ENSG00000055483	USP36	protein_coding	Ubiquitin carboxyl-terminal hydrolase 36; Ubiquitin specific peptidase 36, isoform CRA_b; USP36 protein, Ubiquitin carboxyl-terminal hydrolase 36; Ubiquitin carboxyl-terminal hydrolase	chr17	78787381	78841441	-	1046.42	952.035	1140.81	0.260716	0.00142665	0.0721033
ENSG00000101447	FAM83D	protein_coding	Protein FAM83D; Chromosome 20 open reading frame 129, Protein FAM83D	chr20	38926312	38953106	+	181.205	210.986	151.424	-0.475871	0.00142197	0.0721033
ENSG00000116711	PLA2G4A	protein_coding	Cytosolic phospholipase A2	chr1	186828949	186988981	+	195.831	229.24	162.423	-0.494531	0.0014858	0.0747385
ENSG00000182197	EXT1	protein_coding	Exostosin-1	chr8	117794490	118111826	-	661.45	728.496	594.403	-0.293033	0.00150283	0.0752403
ENSG00000082014	SMARCD3	protein_coding	SWI/SNF-related matrix-associated actin-dependent regulator of chromatin subfamily D member 3; SWI/SNF related, matrix associated, actin dependent regulator of chromatin, subfamily d, member 3	chr7	151238764	151277896	-	58.8844	42.8278	74.9409	0.793029	0.00151256	0.0753735
ENSG00000171848	RRM2	protein_coding	Ribonucleoside-diphosphate reductase subunit M2	chr2	10120698	10211725	+	511.874	568.855	454.894	-0.321896	0.00152939	0.0758579
ENSG00000104738	MCM4	protein_coding	DNA replication licensing factor MCM4; DNA helicase	chr8	47960185	47978160	+	637.047	699.989	574.105	-0.285568	0.00158622	0.0783122
ENSG00000089685	BIRC5	protein_coding	Baculoviral IAP repeat-containing protein 5	chr17	78214186	78225636	+	243.123	279.867	206.379	-0.437615	0.00159687	0.0784746
ENSG00000006756	ARSD	protein_coding	Arylsulfatase D	chrX	2903972	2929349	-	120.515	96.1103	144.92	0.587485	0.00162599	0.0788163
ENSG00000076003	MCM6	protein_coding	DNA replication licensing factor MCM6	chr2	135839626	135876443	-	328.508	371.061	285.955	-0.374718	0.00161701	0.0788163
ENSG00000163638	ADAMTS9	protein_coding	A disintegrin and metalloproteinase with thrombospondin motifs 9	chr3	64515654	64688000	-	947.404	1032.28	862.528	-0.258915	0.00162132	0.0788163
ENSG00000164283	ESM1	protein_coding	Endothelial cell-specific molecule 1	chr5	54977867	55022671	-	877.878	794.635	961.12	0.274109	0.00163727	0.0790038
ENSG00000012048	BRCA1	protein_coding	Breast cancer type 1 susceptibility protein; Breast cancer type 1 susceptibility protein, cDNA, FLJ79099, highly similar to Homo sapiens breast cancer 1, early onset (BRCA1), transcript variant BRCA1-delta 11b, mRNA; BRCA1 protein, Breast cancer type 1 susceptibility protein; BRCA1 isoform E1aA-Delta 2-17, Breast cancer type 1 susceptibility protein; RING-type E3 ubiquitin transferase BRCA1	chr17	43044295	43170245	-	456.665	506.711	406.619	-0.316786	0.00165198	0.0793545
ENSG00000154310	TNIK	protein_coding	TRAF2 and NCK-interacting protein kinase	chr3	171058414	171460408	-	761.481	839.38	683.581	-0.29582	0.00169384	0.0810003
ENSG00000115290	GRB14	protein_coding	Growth factor receptor-bound protein 14	chr2	164492417	164621482	-	235.825	270.553	201.097	-0.426187	0.00170604	0.0812195
ENSG00000140534	TICRR	protein_coding	Treslin	chr15	89575469	89631056	+	263.509	299.423	227.595	-0.394199	0.00174532	0.0827206
ENSG00000134242	PTPN22	protein_coding	Tyrosine-protein phosphatase non-receptor type 22	chr1	113813811	113871753	-	100.729	122.294	79.1644	-0.621064	0.00177576	0.0837907
ENSG00000082641	NFE2L1	protein_coding	Endoplasmic reticulum membrane sensor NFE2L1	chr17	48048329	48061545	+	1612.8	1475.78	1749.82	0.245583	0.00179581	0.0840806
ENSG00000100629	CEP128	protein_coding	Centrosomal protein of 128 kDa; Centrosomal protein of 128 kDa, Full-length cDNA 5-PRIME end of clone CS0CAP003YE19 of Thymus of Homo sapiens (human)	chr14	80476983	80959517	-	183.047	212.259	153.835	-0.461878	0.00179767	0.0840806
ENSG00000170312	CDK1	protein_coding	Cyclin-dependent kinase 1; Cell division cycle 2, G1 to S and G2 to M, isoform CRA_c; Cell division cycle 2, G1 to S and G2 to M, isoform CRA_a, Cyclin-dependent kinase 1	chr10	60778331	60794852	+	313.02	358.097	267.944	-0.417071	0.00181331	0.0842327
ENSG00000198380	GFPT1	protein_coding	Glutamine--fructose-6-phosphate aminotransferase [isomerizing] 1; Glutamine--fructose-6-phosphate transaminase (isomerizing)	chr2	69319780	69387250	-	1242.75	1137.2	1348.31	0.245467	0.00181672	0.0842327
ENSG00000186088	GSAP	protein_coding	Gamma-secretase-activating protein; Gamma-secretase-activating protein, PION protein	chr7	77310751	77416349	-	39.1933	26.7575	51.6291	0.92298	0.00189059	0.0872782
ENSG00000072571	HMMR	protein_coding	Hyaluronan mediated motility receptor	chr5	163460203	163491941	+	430.844	479.395	382.292	-0.325775	0.00196483	0.0884093
ENSG00000128283	CDC42EP1	protein_coding	Cdc42 effector protein 1	chr22	37560480	37569405	+	523	463.846	582.154	0.327124	0.00194685	0.0884093
ENSG00000162458	FBLIM1	protein_coding	Filamin-binding LIM protein 1	chr1	15756607	15786594	+	944.435	857.574	1031.3	0.265841	0.00196163	0.0884093
ENSG00000168884	TNIP2	protein_coding	TNFAIP3-interacting protein 2	chr4	2741648	2756342	-	570.133	506.952	633.314	0.320505	0.00196326	0.0884093
ENSG00000198826	ARHGAP11A	protein_coding	Rho GTPase-activating protein 11A	chr15	32615144	32639941	+	528.483	586.857	470.109	-0.319406	0.0019247	0.0884093
ENSG00000261618	LINC02605	lncRNA		chr8	78835307	78840525	+	51.0712	67.1768	34.9657	-0.92266	0.00193711	0.0884093
ENSG00000221866	PLXNA4	protein_coding	Plexin-A4; Plexin A4, B, isoform CRA_b	chr7	132123332	132648688	-	705.976	779.408	632.543	-0.300785	0.00197747	0.088604
ENSG00000272405	ENSG00000272405	lncRNA		chr1	156641666	156644887	-	115.176	93.0293	137.323	0.556856	0.00199336	0.0889422
ENSG00000129474	AJUBA	protein_coding	LIM domain-containing protein ajuba	chr14	22971177	22982551	-	394.58	348.525	440.634	0.337454	0.00201345	0.0894642
ENSG00000087586	AURKA	protein_coding	Aurora kinase; Aurora kinase A	chr20	56369389	56392337	-	348.588	391.062	306.115	-0.352306	0.00206456	0.0909773
ENSG00000168078	PBK	protein_coding	Lymphokine-activated killer T-cell-originated protein kinase; Epididymis luminal protein 164	chr8	27809624	27838082	-	166.639	195.514	137.764	-0.502001	0.00206385	0.0909773
ENSG00000114698	PLSCR4	protein_coding	Phospholipid scramblase 4; Phospholipid scramblase	chr3	146192335	146251179	-	161.913	188.65	135.175	-0.477874	0.00208071	0.0913115
ENSG00000078124	ACER3	protein_coding	Alkaline ceramidase 3; Alkaline ceramidase	chr11	76860859	77026797	+	479.108	539.673	418.543	-0.365936	0.00214689	0.0927253
ENSG00000116133	DHCR24	protein_coding	Delta(24)-sterol reductase	chr1	54849627	54887195	-	516.852	571.311	462.392	-0.304567	0.0021564	0.0927253
ENSG00000153879	CEBPG	protein_coding	CCAAT/enhancer-binding protein gamma	chr19	33373685	33382686	+	699.2	633.621	764.779	0.271032	0.00214457	0.0927253
ENSG00000162407	PLPP3	protein_coding	Phospholipid phosphatase 3	chr1	56494761	56645301	-	233.019	273.796	192.241	-0.507966	0.00214481	0.0927253
ENSG00000171223	JUNB	protein_coding	Transcription factor jun-B	chr19	12791486	12793315	+	249.024	213.126	284.922	0.417161	0.00215635	0.0927253
ENSG00000046889	PREX2	protein_coding	Phosphatidylinositol 3,4,5-trisphosphate-dependent Rac exchanger 2 protein	chr8	67952046	68237032	+	505.937	561.842	450.032	-0.319499	0.00218009	0.0933676
ENSG00000106479	ZNF862	protein_coding	Zinc finger protein 862	chr7	149838375	149867479	+	83.7389	65.2861	102.192	0.638547	0.00219079	0.0934502
ENSG00000166851	PLK1	protein_coding	Serine/threonine-protein kinase PLK1	chr16	23677656	23690367	+	312.638	353.051	272.224	-0.373869	0.00220696	0.0937652
ENSG00000205413	SAMD9	protein_coding	Sterile alpha motif domain-containing protein 9	chr7	93099513	93118023	-	601.475	672.208	530.741	-0.340328	0.00225482	0.0954183
ENSG00000143476	DTL	protein_coding	Denticleless protein homolog	chr1	212035553	212107400	+	184.446	214.644	154.249	-0.474065	0.00226822	0.0956059
ENSG00000164323	CFAP97	protein_coding	Cilia- and flagella-associated protein 97	chr4	185159665	185209504	-	692.607	625.526	759.687	0.27993	0.00232188	0.0971001
ENSG00000205903	ZNF316	protein_coding	Zinc finger protein 316	chr7	6637318	6658279	+	408.134	359.294	456.974	0.346092	0.00231442	0.0971001
ENSG00000114841	DNAH1	protein_coding	Dynein heavy chain 1, axonemal	chr3	52316319	52400492	+	137.979	114.301	161.656	0.496424	0.0023911	0.0992165
ENSG00000196535	MYO18A	protein_coding	Unconventional myosin-XVIIIa	chr17	29071122	29180398	-	196.968	165.455	228.481	0.463243	0.00238701	0.0992165
ENSG00000088325	TPX2	protein_coding	Targeting protein for Xklp2; HCTP4, TPX2, microtubule-associated, homolog (Xenopus laevis), isoform CRA_b, cDNA, FLJ92922	chr20	31739271	31801805	+	736.043	805.608	666.477	-0.273151	0.00241142	0.0996719
ENSG00000116106	EPHA4	protein_coding	Ephrin type-A receptor 4; Receptor protein-tyrosine kinase	chr2	221418027	221574202	-	307.997	350.775	265.219	-0.402041	0.00242959	0.0999372
ENSG00000152223	EPG5	protein_coding	Ectopic P granules protein 5 homolog	chr18	45847609	45967329	-	423.741	478.77	368.711	-0.375945	0.00243658	0.0999372
ENSG00000167291	TBC1D16	protein_coding	TBC1 domain family member 16	chr17	79932343	80035872	-	917.975	995.336	840.614	-0.243474	0.00244646	0.0999581
ENSG00000073111	MCM2	protein_coding	DNA replication licensing factor MCM2	chr3	127598410	127622436	+	377.062	420.691	333.433	-0.33447	0.00251793	0.101709
ENSG00000120156	TEK	protein_coding	Angiopoietin-1 receptor; Angiopoietin-1 receptor, Soluble TIE2 variant 2	chr9	27109141	27230174	+	587.284	643.204	531.364	-0.275106	0.00250785	0.101709
ENSG00000165030	NFIL3	protein_coding	Nuclear factor interleukin-3-regulated protein	chr9	91409045	91423832	-	356.701	315.631	397.77	0.332754	0.00250885	0.101709
ENSG00000165304	MELK	protein_coding	Maternal embryonic leucine zipper kinase	chr9	36572862	36677683	+	313.623	353.209	274.037	-0.364971	0.00256271	0.103127
ENSG00000178999	AURKB	protein_coding	Aurora kinase B; Aurora kinase	chr17	8204733	8210600	-	137.091	160.858	113.325	-0.501587	0.00259324	0.103693
ENSG00000196663	TECPR2	protein_coding	Tectonin beta-propeller repeat-containing protein 2	chr14	102362941	102502477	+	410.783	365.373	456.193	0.319489	0.00259621	0.103693
ENSG00000169604	ANTXR1	protein_coding	Anthrax toxin receptor 1	chr2	69013176	69249327	+	123.467	147.602	99.3315	-0.56668	0.00262366	0.104398
ENSG00000273802	H2BC8	protein_coding	Histone H2B type 1-C/E/F/G/I; Histone H2B	chr6	26215159	26216692	-	91.2757	111.194	71.3572	-0.63279	0.00264036	0.104672
ENSG00000152409	JMY	protein_coding	Junction-mediating and -regulatory protein	chr5	79236131	79327211	+	404.444	360.274	448.614	0.315592	0.00267653	0.105713
ENSG00000169018	FEM1B	protein_coding	Protein fem-1 homolog B	chr15	68277745	68295862	+	548.528	493.888	603.168	0.287848	0.00277548	0.109217
ENSG00000127586	CHTF18	protein_coding	Chromosome transmission fidelity protein 18 homolog	chr16	788046	800737	+	171.279	199.81	142.748	-0.48229	0.00282007	0.110563
ENSG00000117152	RGS4	protein_coding	Regulator of G-protein signaling 4	chr1	163068775	163076802	+	580.701	638.909	522.493	-0.289696	0.00285987	0.111713
ENSG00000104856	RELB	protein_coding	Transcription factor RelB; Transcription factor RelB, V-rel reticuloendotheliosis viral oncogene homolog B, nuclear factor of kappa light polypeptide gene enhancer in B-cells 3 (Avian)	chr19	45001449	45038198	+	279.565	244.627	314.503	0.361183	0.00290108	0.112909
ENSG00000135686	KLHL36	protein_coding	Kelch-like protein 36	chr16	84648511	84667686	+	378.633	335.477	421.789	0.329432	0.00292117	0.113278
ENSG00000115896	PLCL1	protein_coding	Inactive phospholipase C-like protein 1; Phosphoinositide phospholipase C	chr2	197804593	198572581	+	295.891	336.271	255.511	-0.394885	0.00301268	0.116403
ENSG00000136122	BORA	protein_coding	Protein aurora borealis	chr13	72727749	72756198	+	131.273	155.107	107.439	-0.52565	0.00305052	0.11744
ENSG00000198853	RUSC2	protein_coding	Iporin	chr9	35490111	35561898	+	603.649	542.868	664.431	0.291033	0.00307928	0.11812
ENSG00000188177	ZC3H6	protein_coding	Zinc finger CCCH domain-containing protein 6	chr2	112275597	112340063	+	133.024	108.944	157.104	0.524109	0.00312872	0.119587
ENSG00000154839	SKA1	protein_coding	Spindle and kinetochore-associated protein 1	chr18	50375040	50394168	+	202.588	231.755	173.421	-0.416239	0.00314011	0.119593
ENSG00000136444	RSAD1	protein_coding	Radical S-adenosyl methionine domain-containing protein 1, mitochondrial	chr17	50478860	50485974	+	308.026	269.118	346.934	0.365223	0.00317152	0.119933
ENSG00000183580	FBXL7	protein_coding	F-box/LRR-repeat protein 7	chr5	15500180	15939795	+	197.781	229.804	165.757	-0.468915	0.00316549	0.119933
ENSG00000024526	DEPDC1	protein_coding	DEP domain-containing protein 1A	chr1	68474152	68497221	-	298.031	344.593	251.468	-0.452971	0.00321789	0.121013
ENSG00000145604	SKP2	protein_coding	S-phase kinase-associated protein 2; S-phase kinase-associated protein 2 (P45), isoform CRA_c	chr5	36151989	36196849	+	283.82	324.174	243.466	-0.411581	0.00322276	0.121013
ENSG00000197467	COL13A1	protein_coding	Collagen alpha-1(XIII) chain	chr10	69801880	69964275	+	557.485	618.802	496.167	-0.318077	0.00324087	0.121265
ENSG00000131389	SLC6A6	protein_coding	Sodium- and chloride-dependent taurine transporter; Transporter	chr3	14402576	14489349	+	258.53	292.453	224.607	-0.379318	0.00326012	0.121559
ENSG00000122707	RECK	protein_coding	Reversion-inducing cysteine-rich protein with Kazal motifs	chr9	36036913	36124455	+	107.37	127.614	87.1263	-0.545397	0.00328486	0.121631
ENSG00000172046	USP19	protein_coding	Ubiquitin carboxyl-terminal hydrolase 19	chr3	49108046	49120938	-	443.477	395.092	491.863	0.315351	0.00328073	0.121631
ENSG00000134779	TPGS2	protein_coding	Tubulin polyglutamylase complex subunit 2	chr18	36777647	36829216	-	355.39	398.078	312.702	-0.347273	0.00334537	0.123443
ENSG00000222041	CYTOR	lncRNA		chr2	87454781	87636740	+	108.184	128.811	87.5566	-0.551744	0.00337118	0.123967
ENSG00000066654	THUMPD1	protein_coding	THUMP domain-containing protein 1; THUMP domain containing 1, isoform CRA_a	chr16	20702816	20742084	-	847.119	770.192	924.046	0.262435	0.00339064	0.124254
ENSG00000134954	ETS1	protein_coding	Protein C-ets-1	chr11	128458761	128587558	-	1420.45	1313.62	1527.27	0.217253	0.00346311	0.126475
ENSG00000040933	INPP4A	protein_coding	Inositol polyphosphate-4-phosphatase type I A	chr2	98444854	98594392	+	292.803	329.977	255.628	-0.36705	0.00349729	0.127097
ENSG00000126785	RHOJ	protein_coding	Rho-related GTP-binding protein RhoJ; Ras homolog gene family, member J, isoform CRA_c	chr14	63204114	63293508	+	515.773	570.601	460.945	-0.307288	0.0035292	0.127097
ENSG00000168016	TRANK1	protein_coding	TPR and ankyrin repeat-containing protein 1	chr3	36826819	36945057	-	134.255	158.603	109.907	-0.525141	0.00355165	0.127097
ENSG00000178773	CPNE7	protein_coding	Copine-7	chr16	89575758	89597246	+	111.601	90.5725	132.63	0.545255	0.00354142	0.127097
ENSG00000186594	MIR22HG	lncRNA		chr17	1711493	1717174	-	360.515	313.171	407.858	0.380048	0.00355036	0.127097
ENSG00000260916	CCPG1	protein_coding	Cell cycle progression protein 1; Cell cycle progression 1, isoform CRA_a	chr15	55340032	55408510	-	279.217	243.397	315.036	0.370862	0.00350575	0.127097
ENSG00000116962	NID1	protein_coding	Nidogen-1	chr1	235975830	236065109	-	375.301	417.531	333.07	-0.325183	0.00357154	0.127381
ENSG00000089916	GPATCH2L	protein_coding	G patch domain-containing protein 2-like; Chromosome 14 open reading frame 118, isoform CRA_b; Chromosome 14 open reading frame 118, isoform CRA_d	chr14	76151916	76254342	+	898.318	816.836	979.801	0.262148	0.00358471	0.127425
ENSG00000266714	MYO15B	protein_coding	Unconventional myosin-XVB	chr17	75588058	75626849	+	177.717	150.139	205.295	0.448832	0.0036047	0.127709
ENSG00000197563	PIGN	protein_coding	GPI ethanolamine phosphate transferase 1	chr18	61905255	62187118	-	369.648	418.964	320.332	-0.386204	0.00362018	0.127833
ENSG00000066735	KIF26A	protein_coding	Kinesin-like protein KIF26A	chr14	104138587	104180894	+	141.982	165.121	118.843	-0.471097	0.00369815	0.130155
ENSG00000174371	EXO1	protein_coding	Exonuclease 1	chr1	241847967	241895148	+	175.502	201.656	149.347	-0.430744	0.00373819	0.131132
ENSG00000137275	RIPK1	protein_coding	Receptor-interacting serine/threonine-protein kinase 1; Receptor (TNFRSF)-interacting serine-threonine kinase 1, isoform CRA_a	chr6	3063824	3115187	+	562.239	505.808	618.67	0.290059	0.00375297	0.131218
ENSG00000171444	MCC	protein_coding	Colorectal mutant cancer protein	chr5	113022099	113488823	-	545.363	600.029	490.697	-0.289666	0.00379575	0.132281
ENSG00000138829	FBN2	protein_coding	Fibrillin-2	chr5	128257909	128659185	-	1270.35	1129.44	1411.26	0.32113	0.00382561	0.132887
ENSG00000126787	DLGAP5	protein_coding	Disks large-associated protein 5	chr14	55148112	55191608	-	704.466	768.984	639.947	-0.264621	0.00398122	0.137843
ENSG00000115902	SLC1A4	protein_coding	Neutral amino acid transporter A	chr2	64988477	65023865	+	261.579	226.677	296.482	0.385813	0.00406363	0.140241
ENSG00000077092	RARB	protein_coding	Retinoic acid receptor beta variant 1, Retinoic acid receptor, beta, isoform CRA_a; Retinoic acid receptor beta 5, Retinoic acid receptor beta variant 2, Retinoic acid receptor, beta, isoform CRA_b; Retinoic acid receptor beta	chr3	25174332	25597932	+	153.664	179.381	127.948	-0.484264	0.0041385	0.141825
ENSG00000134321	RSAD2	protein_coding	Radical S-adenosyl methionine domain-containing protein 2	chr2	6865557	6898239	+	286.321	378.798	193.844	-0.962915	0.00419935	0.141825
ENSG00000172216	CEBPB	protein_coding	CCAAT/enhancer-binding protein beta	chr20	50190830	50192668	+	289.625	251.669	327.581	0.379	0.00420262	0.141825
ENSG00000183688	RFLNB	protein_coding		chr17	439978	445939	-	443.157	398.847	487.467	0.288813	0.00420044	0.141825
ENSG00000185658	BRWD1	protein_coding	Bromodomain and WD repeat-containing protein 1	chr21	39184176	39321559	-	931.237	837.816	1024.66	0.290125	0.00419279	0.141825
ENSG00000186665	C17orf58	protein_coding	UPF0450 protein C17orf58	chr17	67991099	67996469	-	88.2326	70.7769	105.688	0.571809	0.0041463	0.141825
ENSG00000186951	PPARA	protein_coding	Nuclear receptor subfamily 1 group C member 1; Peroxisome proliferator-activated receptor alpha	chr22	46150521	46243756	+	184.035	155.415	212.656	0.449916	0.00418751	0.141825
ENSG00000079156	OSBPL6	protein_coding	Oxysterol-binding protein-related protein 6	chr2	178194481	178402893	+	136.333	113.591	159.076	0.482265	0.00423715	0.142299
ENSG00000141068	KSR1	protein_coding	Kinase suppressor of Ras 1	chr17	27456470	27626438	+	416.502	459.491	373.513	-0.298157	0.00427332	0.142299
ENSG00000147459	DOCK5	protein_coding	Dedicator of cytokinesis protein 5	chr8	25184689	25418082	+	640.376	703.353	577.4	-0.28423	0.00428142	0.142299
ENSG00000169855	ROBO1	protein_coding	Roundabout homolog 1	chr3	78597239	79767998	-	476.805	523.607	430.004	-0.283535	0.00428338	0.142299
ENSG00000173801	JUP	protein_coding	Junction plakoglobin	chr17	41754604	41786931	-	169.555	195.936	143.175	-0.449911	0.00427484	0.142299
ENSG00000122952	ZWINT	protein_coding	ZW10 interactor; ZW10 interactor, cDNA FLJ36489 fis, clone THYMU2018126, highly similar to ZW10 interactor, cDNA FLJ60420, highly similar to ZW10 interactor	chr10	56357227	56361273	-	187.892	215.665	160.119	-0.427338	0.00434465	0.143886
ENSG00000074266	EED	protein_coding	Polycomb protein EED	chr11	86244753	86278813	+	147.123	170.937	123.31	-0.46794	0.00438566	0.144348
ENSG00000169957	ZNF768	protein_coding	Uncharacterized protein; Zinc finger protein 768	chr16	30524004	30526821	-	235.393	203.802	266.984	0.38792	0.0043834	0.144348
ENSG00000167995	BEST1	protein_coding	Bestrophin-1; Bestrophin	chr11	61950063	61965515	+	37.6768	26.4354	48.9183	0.863532	0.00439928	0.144351
ENSG00000122861	PLAU	protein_coding	Urokinase-type plasminogen activator	chr10	73909177	73917496	+	274.251	307.54	240.961	-0.350682	0.00451777	0.147784
ENSG00000119922	IFIT2	protein_coding	Interferon-induced protein with tetratricopeptide repeats 2	chr10	89283694	89309271	+	87.0322	107.843	66.2216	-0.695251	0.00457855	0.149314
ENSG00000123219	CENPK	protein_coding	Centromere protein K	chr5	65517766	65563168	-	192.414	219.813	165.014	-0.41152	0.0046145	0.149571
ENSG00000123485	HJURP	protein_coding	Holliday junction recognition protein	chr2	233833416	233854566	-	368.705	408.041	329.369	-0.308166	0.00460277	0.149571
ENSG00000128165	ADM2	protein_coding	Protein ADM2	chr22	50481543	50486440	+	285.384	248.312	322.456	0.375621	0.0046362	0.14982
ENSG00000169122	FAM110B	protein_coding	Protein FAM110B; Chromosome 8 open reading frame 72, isoform CRA_a	chr8	57994509	58204279	+	95.5165	76.9296	114.103	0.562688	0.00468994	0.150792
ENSG00000172572	PDE3A	protein_coding	cGMP-inhibited 3',5'-cyclic phosphodiesterase A	chr12	20368537	20688583	+	599.684	667.101	532.267	-0.325208	0.00473309	0.150792
ENSG00000187994	RINL	protein_coding	Ras and Rab interactor-like protein	chr19	38867830	38878275	-	90.6462	72.216	109.077	0.588277	0.00473224	0.150792
ENSG00000196526	AFAP1	protein_coding	Actin filament-associated protein 1	chr4	7758714	7939926	-	1048.28	1126.32	970.232	-0.215015	0.00471187	0.150792
ENSG00000223496	EXOSC6	protein_coding	Exosome complex component MTR3	chr16	70246778	70251940	-	554.048	498.816	609.28	0.288074	0.004737	0.150792
ENSG00000140941	MAP1LC3B	protein_coding	Microtubule-associated protein 1 light chain 3 beta, isoform CRA_c, cDNA FLJ77661, highly similar to Homo sapiens microtubule-associated protein 1 light chain 3 beta(MAP1LC3B), mRNA; Microtubule-associated proteins 1A/1B light chain 3B; Microtubule-associated protein 1 light chain 3 beta, isoform CRA_f, Microtubule-associated proteins 1A/1B light chain 3B	chr16	87383953	87404779	+	697.791	635.627	759.956	0.257365	0.00483753	0.15084
ENSG00000142731	PLK4	protein_coding	Serine/threonine-protein kinase PLK4; Polo-like kinase 4	chr4	127880893	127899224	+	191.809	220.222	163.397	-0.428312	0.00475404	0.15084
ENSG00000145819	ARHGAP26	protein_coding	Rho GTPase-activating protein 26	chr5	142770377	143229011	+	328.742	365.204	292.281	-0.320361	0.00481334	0.15084
ENSG00000146670	CDCA5	protein_coding	Sororin; Cell division cycle associated 5, isoform CRA_a	chr11	65066300	65084164	-	214.427	245.297	183.557	-0.416338	0.00476942	0.15084
ENSG00000154229	PRKCA	protein_coding	Protein kinase C alpha type; Protein kinase C	chr17	66302613	66810743	+	589.034	645.887	532.181	-0.278888	0.00483184	0.15084
ENSG00000198146	ZNF770	protein_coding	Zinc finger protein 770	chr15	34978341	34988287	-	818.161	739.449	896.873	0.27811	0.0048026	0.15084
ENSG00000198554	WDHD1	protein_coding	WD repeat and HMG-box DNA-binding protein 1	chr14	54938949	55027105	-	341.354	380.542	302.166	-0.331734	0.00481856	0.15084
ENSG00000136492	BRIP1	protein_coding	Fanconi anemia group J protein	chr17	61679139	61863559	-	143.528	168.148	118.908	-0.496356	0.00489687	0.15102
ENSG00000167333	TRIM68	protein_coding	E3 ubiquitin-protein ligase TRIM68	chr11	4598672	4608231	-	140.282	116.876	163.687	0.482448	0.00489831	0.15102
ENSG00000171889	MIR31HG	lncRNA		chr9	21453802	21559900	-	144.655	121.001	168.31	0.472779	0.00486836	0.15102
ENSG00000235513	L3MBTL2-AS1	lncRNA		chr22	41207592	41228500	-	118.468	97.7017	139.234	0.506687	0.00489995	0.15102
ENSG00000132694	ARHGEF11	protein_coding	Rho guanine nucleotide exchange factor 11	chr1	156934840	157045742	-	480.3	527.32	433.28	-0.282785	0.00494433	0.151949
ENSG00000260910	LINC00565	lncRNA		chr13	113923052	113928991	-	47.6451	33.7525	61.5376	0.847607	0.0050492	0.154726
ENSG00000196547	MAN2A2	protein_coding	Alpha-mannosidase 2x, Mannosidase, alpha, class 2A, member 2, isoform CRA_f; Alpha-mannosidase 2x; Alpha-mannosidase	chr15	90902218	90922584	+	475.98	429.748	522.213	0.280553	0.00511205	0.156203
ENSG00000033327	GAB2	protein_coding	GRB2-associated-binding protein 2	chr11	78215293	78418348	-	682.045	620.846	743.243	0.259218	0.00515965	0.157126
ENSG00000144567	RETREG2	protein_coding	Reticulophagy regulator 2	chr2	219176225	219185475	+	472.218	426.796	517.64	0.277811	0.00517173	0.157126
ENSG00000156466	GDF6	protein_coding	Growth/differentiation factor 6; GDF6 protein, Growth/differentiation factor 6; Growth differentiation factor 6	chr8	96142333	96160806	-	180.325	206.928	153.723	-0.426395	0.00521655	0.157681
ENSG00000225830	ERCC6	protein_coding	DNA excision repair protein ERCC-6; Chimeric ERCC6-PGBD3 protein	chr10	49454168	49539538	-	367.411	407.45	327.373	-0.314824	0.00521956	0.157681
ENSG00000080986	NDC80	protein_coding	Kinetochore protein NDC80 homolog; Kinetochore protein Hec1	chr18	2571557	2616635	+	293.14	329.062	257.218	-0.354147	0.00524918	0.157683
ENSG00000235109	ZSCAN31	protein_coding	Zinc finger and SCAN domain-containing protein 31; Zinc finger protein 323, isoform CRA_a	chr6	28324693	28356271	-	57.7052	72.3815	43.0289	-0.736966	0.00524127	0.157683
ENSG00000231607	DLEU2	lncRNA		chr13	49956670	50125720	-	67.7444	83.0119	52.477	-0.651675	0.00530903	0.159032
ENSG00000100664	EIF5	protein_coding	Eukaryotic translation initiation factor 5	chr14	103333544	103345025	+	1804.61	1660.43	1948.79	0.230896	0.00537965	0.160141
ENSG00000113391	FAM172A	protein_coding	Cotranscriptional regulator FAM172A; Cotranscriptional regulator FAM172A, cDNA FLJ51952; Chromosome 5 open reading frame 21, isoform CRA_b	chr5	93617725	94111699	-	239.891	209.004	270.777	0.372006	0.00537991	0.160141
ENSG00000136699	SMPD4	protein_coding	Sphingomyelin phosphodiesterase 4	chr2	130151392	130182750	-	284.433	317.604	251.263	-0.336838	0.00539111	0.160141
ENSG00000181585	TMIE	protein_coding	Transmembrane inner ear expressed protein; Transmembrane inner ear-expressed protein	chr3	46694528	46710886	+	59.4538	43.4121	75.4955	0.784423	0.00541815	0.160498
ENSG00000148143	ZNF462	protein_coding	Zinc finger protein 462	chr9	106863166	107013634	+	483.341	529.998	436.684	-0.278816	0.00544027	0.160603
ENSG00000168209	DDIT4	protein_coding	DNA damage-inducible transcript 4 protein; DNA-damage-inducible transcript 4, isoform CRA_a	chr10	72273919	72276036	+	514.641	461.775	567.508	0.296871	0.0054669	0.160603
ENSG00000183814	LIN9	protein_coding	Protein lin-9 homolog	chr1	226231149	226309869	-	144.056	166.803	121.308	-0.456248	0.00545258	0.160603
ENSG00000173818	ENDOV	protein_coding	Endonuclease V; Uncharacterized protein	chr17	80415165	80438086	+	65.9606	50.5207	81.4006	0.677503	0.00552454	0.161851
ENSG00000196924	FLNA	protein_coding	Filamin-A	chrX	154348524	154374634	-	4765.64	4427.3	5103.98	0.205151	0.00557219	0.1628
ENSG00000083290	ULK2	protein_coding	Serine/threonine-protein kinase ULK2	chr17	19770829	19867936	-	210.71	183.218	238.203	0.376817	0.0056072	0.163375
ENSG00000185480	PARPBP	protein_coding	PARP-1 binding protein; PCNA-interacting partner	chr12	102120183	102197520	+	169.171	195.26	143.082	-0.445871	0.00562926	0.163571
ENSG00000119004	CYP20A1	protein_coding	Cytochrome P450 20A1	chr2	203238977	203306026	+	545.091	492.799	597.383	0.277146	0.00572234	0.165823
ENSG00000044574	HSPA5	protein_coding	Endoplasmic reticulum chaperone BiP; 78 kDa glucose-regulated protein	chr9	125234853	125241382	-	1337.05	1229.42	1444.68	0.232596	0.00575128	0.16621
ENSG00000031698	SARS1	protein_coding	Serine--tRNA ligase, cytoplasmic; Seryl-tRNA synthetase	chr1	109213918	109238182	+	757.48	693.332	821.629	0.244616	0.00579724	0.166635
ENSG00000102384	CENPI	protein_coding	Centromere protein I; FSH primary response (LRPR1 homolog, rat) 1, isoform CRA_b	chrX	101098188	101166126	+	181.628	207.744	155.511	-0.41547	0.00579342	0.166635
ENSG00000165389	SPTSSA	protein_coding	Serine palmitoyltransferase small subunit A	chr14	34432788	34462240	-	93.5885	111.031	76.146	-0.538235	0.00587663	0.168012
ENSG00000187741	FANCA	protein_coding	Fanconi anemia group A protein; FANCA protein, Fanconi anemia group A protein	chr16	89737549	89816657	-	163.469	191.766	135.173	-0.501403	0.00587604	0.168012
ENSG00000204406	MBD5	protein_coding	Methyl-CpG-binding domain protein 5	chr2	148021011	148516971	+	213.527	241.239	185.814	-0.374825	0.006002	0.171137
ENSG00000006459	KDM7A	protein_coding	Lysine-specific demethylase 7A	chr7	140084746	140176983	-	517.662	466.01	569.315	0.288307	0.0061777	0.174745
ENSG00000110066	KMT5B	protein_coding	Histone-lysine N-methyltransferase KMT5B; [histone H4]-N-methyl-L-lysine20 N-methyltransferase KMT5B	chr11	68154863	68213828	-	432.978	389.434	476.522	0.290489	0.00616194	0.174745
ENSG00000131791	PRKAB2	protein_coding	5'-AMP-activated protein kinase subunit beta-2	chr1	147155106	147172550	-	375.586	336.299	414.874	0.302121	0.0061622	0.174745
ENSG00000145390	USP53	protein_coding	Inactive ubiquitin carboxyl-terminal hydrolase 53	chr4	119212587	119295517	+	581.339	637.968	524.71	-0.281477	0.00630928	0.177995
ENSG00000000971	CFH	protein_coding	Complement factor H	chr1	196652043	196747504	+	80.4294	98.8182	62.0407	-0.66302	0.00655836	0.179888
ENSG00000006128	TAC1	protein_coding	Protachykinin-1	chr7	97732084	97740472	+	41.1694	29.3729	52.9659	0.829261	0.00656193	0.179888
ENSG00000075391	RASAL2	protein_coding	Ras GTPase-activating protein nGAP	chr1	178094104	178484147	+	497.771	546.928	448.614	-0.285301	0.00649944	0.179888
ENSG00000100784	RPS6KA5	protein_coding	Ribosomal protein S6 kinase alpha-5	chr14	90847861	91060641	-	88.3141	71.4394	105.189	0.551784	0.00640831	0.179888
ENSG00000133030	MPRIP	protein_coding	Myosin phosphatase Rho-interacting protein	chr17	17042457	17217679	+	1156.05	1238.69	1073.42	-0.206421	0.00649386	0.179888
ENSG00000141391	PRELID3A	protein_coding	PRELI domain containing protein 3A; PRELI domain-containing protein 3A	chr18	12407896	12432238	+	109.698	90.9598	128.436	0.493168	0.00648529	0.179888
ENSG00000148337	CIZ1	protein_coding	Cip1-interacting zinc finger protein; CIZ1 protein, Cip1-interacting zinc finger protein; CDKN1A interacting zinc finger protein 1, isoform CRA_b	chr9	128161251	128204383	-	836.09	763.1	909.079	0.252229	0.00654313	0.179888
ENSG00000158352	SHROOM4	protein_coding	Protein Shroom4	chrX	50591642	50814302	-	556.598	608.384	504.813	-0.268746	0.00646174	0.179888
ENSG00000177932	ZNF354C	protein_coding	Zinc finger protein 354C	chr5	179060373	179083977	+	210.877	183.359	238.394	0.376874	0.00647783	0.179888
ENSG00000215386	MIR99AHG	lncRNA		chr21	15928296	16645467	+	67.4621	83.5049	51.4193	-0.688939	0.00653487	0.179888
ENSG00000250067	YJEFN3	protein_coding	YjeF N-terminal domain-containing protein 3	chr19	19528861	19537581	+	91.8153	71.0575	112.573	0.656402	0.00650957	0.179888
ENSG00000177311	ZBTB38	protein_coding	Zinc finger and BTB domain-containing protein 38	chr3	141324213	141449792	+	860.501	930.113	790.89	-0.233655	0.00672387	0.183855
ENSG00000110427	KIAA1549L	protein_coding	UPF0606 protein KIAA1549L	chr11	33376108	33674102	+	636.815	700.78	572.85	-0.290346	0.00675641	0.184046
ENSG00000173821	RNF213	protein_coding	E3 ubiquitin-protein ligase RNF213	chr17	80260866	80398786	+	2422.45	2606.31	2238.59	-0.219332	0.00676538	0.184046
ENSG00000102780	DGKH	protein_coding	Diacylglycerol kinase eta; Diacylglycerol kinase	chr13	42040036	42256578	+	1089.8	987.398	1192.2	0.271676	0.00680754	0.184722
ENSG00000078081	LAMP3	protein_coding	Lysosome-associated membrane glycoprotein 3	chr3	183122215	183163839	-	146.689	122.107	171.27	0.484753	0.00697643	0.188824
ENSG00000125826	RBCK1	protein_coding	HCG2019817, isoform CRA_b, RanBP-type and C3HC4-type zinc finger-containing protein 1; RanBP-type and C3HC4-type zinc finger-containing protein 1; RanBP-type and C3HC4-type zinc finger-containing protein 1, cDNA FLJ60704, highly similar to RanBP-type and C3HC4-type zincfinger-containing protein 1; HCG2019817, isoform CRA_d, RanBP-type and C3HC4-type zinc finger-containing protein 1	chr20	407498	432139	+	613.094	555.434	670.754	0.271723	0.0070011	0.189012
ENSG00000171877	FRMD5	protein_coding	FERM domain-containing protein 5; FERM domain containing 5, isoform CRA_e, FERM domain-containing protein 5; FERM domain containing 5, isoform CRA_b, FERM domain-containing protein 5	chr15	43870761	44195271	-	286.46	321.257	251.662	-0.350999	0.00704276	0.189657
ENSG00000115145	STAM2	protein_coding	Signal transducing adapter molecule 2	chr2	152116801	152175763	-	511.732	465.478	557.985	0.260999	0.0071062	0.19035
ENSG00000116396	KCNC4	protein_coding	Potassium voltage-gated channel subfamily C member 4	chr1	110210314	110283100	+	243.737	273.148	214.325	-0.348437	0.00708861	0.19035
ENSG00000185070	FLRT2	protein_coding	Leucine-rich repeat transmembrane protein FLRT2	chr14	85530144	85654428	+	1080.79	1001.43	1160.14	0.212037	0.00712204	0.19035
ENSG00000039523	RIPOR1	protein_coding	Rho family-interacting cell polarization regulator 1	chr16	67518418	67546788	+	961.268	886.847	1035.69	0.223599	0.00716287	0.190962
ENSG00000185022	MAFF	protein_coding	Transcription factor MafF	chr22	38200767	38216507	+	835.853	769.173	902.534	0.230397	0.00718372	0.19104
ENSG00000065717	TLE2	protein_coding	Transducin-like enhancer protein 2	chr19	2997639	3047635	-	161.649	135.772	187.526	0.462995	0.00720721	0.191188
ENSG00000057019	DCBLD2	protein_coding	Discoidin, CUB and LCCL domain-containing protein 2	chr3	98795941	98901695	-	1689.63	1576.58	1802.67	0.193224	0.00739366	0.195323
ENSG00000131323	TRAF3	protein_coding	TNF receptor-associated factor 3; TNF receptor-associated factor	chr14	102777449	102911500	+	745.107	686.768	803.447	0.226077	0.00741179	0.195323
ENSG00000249867	LINC02742	lncRNA		chr11	28702607	29064322	+	111.722	131.146	92.2974	-0.502229	0.00741804	0.195323
ENSG00000119682	AREL1	protein_coding	Apoptosis-resistant E3 ubiquitin protein ligase 1	chr14	74653437	74713117	-	398.416	440.611	356.22	-0.305962	0.00744983	0.195648
ENSG00000138646	HERC5	protein_coding	E3 ISG15--protein ligase HERC5	chr4	88457119	88506163	+	142.517	167.141	117.893	-0.5	0.00746706	0.195648
ENSG00000047188	YTHDC2	protein_coding	3'-5' RNA helicase YTHDC2; RNA helicase	chr5	113513694	113595285	+	279.798	311.423	248.173	-0.326352	0.00752055	0.19611
ENSG00000115295	CLIP4	protein_coding	CAP-Gly domain-containing linker protein 4; CAP-Gly domain-containing linker protein 4, Restin-like 2, isoform CRA_d	chr2	29097705	29189643	+	394.654	353.075	436.232	0.304343	0.00752147	0.19611
ENSG00000196670	ZFP62	protein_coding	Zinc finger protein 62 homolog	chr5	180847611	180861285	-	220.216	193.15	247.283	0.354808	0.00760529	0.197812
ENSG00000234616	JRK	protein_coding	Jerky protein homolog	chr8	142657460	142681968	-	353.196	316.74	389.652	0.298035	0.00771961	0.200297
ENSG00000176658	MYO1D	protein_coding	Unconventional myosin-Id	chr17	32492522	32877177	-	565.949	616.611	515.287	-0.258525	0.00776096	0.200881
ENSG00000166004	CEP295	protein_coding	Centrosomal protein of 295 kDa	chr11	93661682	93730358	+	386.884	427.6	346.168	-0.303999	0.00789632	0.20389
ENSG00000144554	FANCD2	protein_coding	Fanconi anemia group D2 protein	chr3	10026370	10101932	+	235.825	265.736	205.914	-0.366382	0.00811808	0.208605
ENSG00000146263	MMS22L	protein_coding	Protein MMS22-like; Methyl methanesulfonate-sensitivity protein 22-like	chr6	97142161	97283217	-	237.437	271.345	203.53	-0.413124	0.00811537	0.208605
ENSG00000147113	DIPK2B	protein_coding	Divergent protein kinase domain 2B	chrX	45148373	45200901	-	457.598	513.604	401.592	-0.354145	0.00824624	0.211389
ENSG00000179222	MAGED1	protein_coding	Melanoma-associated antigen D1	chrX	51803007	51902354	+	308.813	342.704	274.923	-0.316903	0.00834243	0.213342
ENSG00000169914	OTUD3	protein_coding	OTU domain-containing protein 3	chr1	19882395	19912945	+	224.664	197.267	252.061	0.352037	0.00838977	0.213534
ENSG00000274211	SOCS7	protein_coding	Suppressor of cytokine signaling 7; Suppressor of cytokine-signaling 7	chr17	38351844	38405593	+	200.068	174.478	225.658	0.369229	0.00838997	0.213534
ENSG00000166783	MARF1	protein_coding	Meiosis regulator and mRNA stability factor 1; Limkain-b1	chr16	15594387	15643154	-	734.865	675.369	794.362	0.233801	0.00841459	0.21365
ENSG00000164045	CDC25A	protein_coding	Protein-tyrosine-phosphatase; M-phase inducer phosphatase 1	chr3	48157146	48188417	-	241.546	270.604	212.488	-0.347353	0.00845115	0.213669
ENSG00000197879	MYO1C	protein_coding	Unconventional myosin-Ic	chr17	1464186	1492686	-	1413.85	1316.76	1510.94	0.198307	0.00845539	0.213669
ENSG00000106105	GARS1	protein_coding	Glycine--tRNA ligase; Diadenosine tetraphosphate synthetase	chr7	30580533	30634033	+	1240.65	1149.76	1331.54	0.211597	0.00849975	0.214282
ENSG00000154359	LONRF1	protein_coding	LON peptidase N-terminal domain and RING finger protein 1	chr8	12721906	12756073	-	245.06	215.825	274.295	0.34445	0.00853724	0.21472
ENSG00000104936	DMPK	protein_coding	Myotonin-protein kinase; Non-specific serine/threonine protein kinase	chr19	45769709	45782552	-	260.851	230.367	291.336	0.337441	0.00866913	0.215881
ENSG00000106366	SERPINE1	protein_coding	Plasminogen activator inhibitor 1; Serpin peptidase inhibitor, clade E (Nexin, plasminogen activator inhibitor type 1), member 1, isoform CRA_b	chr7	101127104	101139247	+	2548.35	2337.03	2759.68	0.239732	0.00876642	0.215881
ENSG00000120519	SLC10A7	protein_coding	Sodium/bile acid cotransporter 7	chr4	146253975	146521964	-	96.6433	114.254	79.0328	-0.526151	0.00869503	0.215881
ENSG00000134901	POGLUT2	protein_coding	Protein O-glucosyltransferase 2	chr13	102784281	102798976	-	93.078	109.608	76.5478	-0.512301	0.00880164	0.215881
ENSG00000140451	PIF1	protein_coding	ATP-dependent DNA helicase PIF1	chr15	64815632	64825668	-	52.2363	65.4325	39.04	-0.730446	0.00880609	0.215881
ENSG00000157693	TMEM268	protein_coding	Transmembrane protein 268	chr9	114611206	114646422	+	182.934	157.387	208.481	0.403363	0.00862425	0.215881
ENSG00000159216	RUNX1	protein_coding	Runt-related transcription factor 1; Runt-related transcription factor	chr21	34787801	36004667	-	668.292	614.224	722.36	0.233601	0.00869621	0.215881
ENSG00000164109	MAD2L1	protein_coding	Mitotic spindle assembly checkpoint protein MAD2A	chr4	120055623	120066858	-	273.787	308.607	238.967	-0.367604	0.00861678	0.215881
ENSG00000167513	CDT1	protein_coding	DNA replication factor Cdt1	chr16	88803789	88809258	+	125.853	146.304	105.402	-0.469268	0.00879547	0.215881
ENSG00000178425	NT5DC1	protein_coding	5'-nucleotidase domain-containing protein 1	chr6	116100851	116249497	+	116.034	138.748	93.3195	-0.567204	0.00870744	0.215881
ENSG00000183010	PYCR1	protein_coding	Pyrroline-5-carboxylate reductase 1, mitochondrial; Pyrroline-5-carboxylate reductase; Pyrroline-5-carboxylate reductase 1, isoform CRA_a, Pyrroline-5-carboxylate reductase 1, mitochondrial	chr17	81932384	81942412	-	404.652	363.503	445.801	0.293703	0.00877469	0.215881
ENSG00000197943	PLCG2	protein_coding	1-phosphatidylinositol 4,5-bisphosphate phosphodiesterase gamma-2; 1-phosphatidylinositol 4,5-bisphosphate phosphodiesterase gamma	chr16	81739097	81962685	+	197.529	170.438	224.62	0.396205	0.00891826	0.218129
ENSG00000134215	VAV3	protein_coding	Guanine nucleotide exchange factor VAV3	chr1	107571161	107965180	-	118.713	97.518	139.907	0.516287	0.0091229	0.219114
ENSG00000135924	DNAJB2	protein_coding	DnaJ homolog subfamily B member 2	chr2	219279342	219286898	+	245.672	216.503	274.841	0.342805	0.00910361	0.219114
ENSG00000139793	MBNL2	protein_coding	Muscleblind-like protein 2; Muscleblind-like 2 (Drosophila), isoform CRA_a, cDNA FLJ76890, highly similar to Homo sapiens muscleblind-like 2 (Drosophila) (MBNL2), transcript variant 3, mRNA, cDNA, FLJ79493, highly similar to Homo sapiens muscleblind-like 2 (Drosophila) (MBNL2), transcript variant 3, mRNA; Muscleblind-like 2 (Drosophila), isoform CRA_b, Muscleblind-like protein 2, Zinc finger prot…	chr13	97221434	97394120	+	589.873	640.271	539.475	-0.246708	0.00910344	0.219114
ENSG00000156802	ATAD2	protein_coding	ATPase family AAA domain-containing protein 2; ATPase family, AAA domain containing 2, isoform CRA_c	chr8	123319850	123416350	-	638.241	692.89	583.591	-0.247278	0.00907828	0.219114
ENSG00000162714	ZNF496	protein_coding	Zinc finger protein 496	chr1	247297412	247331867	-	687.248	633.095	741.401	0.227501	0.00903328	0.219114
ENSG00000173482	PTPRM	protein_coding	Receptor-type tyrosine-protein phosphatase mu; PTPRM protein, Receptor-type tyrosine-protein phosphatase mu; Protein-tyrosine-phosphatase	chr18	7566782	8406861	+	579.177	628.106	530.247	-0.243919	0.00911701	0.219114
ENSG00000176595	KBTBD11	protein_coding	Kelch repeat and BTB domain-containing protein 11	chr8	1973677	2006936	+	53.7162	41.4526	65.9798	0.657874	0.00905407	0.219114
ENSG00000266208	ENSG00000266208	lncRNA		chr17	40360655	40364693	+	123.404	102.256	144.552	0.495308	0.00907092	0.219114
ENSG00000110237	ARHGEF17	protein_coding	Rho guanine nucleotide exchange factor 17	chr11	73308276	73369388	+	251.527	220.505	282.549	0.356259	0.00924852	0.219611
ENSG00000120451	SNX19	protein_coding	Sorting nexin-19	chr11	130866250	130916479	-	820.424	760.926	879.922	0.209363	0.00924599	0.219611
ENSG00000134369	NAV1	protein_coding	Neuron navigator 1	chr1	201622885	201826969	+	1554.41	1652.42	1456.41	-0.18204	0.00922048	0.219611
ENSG00000148123	PLPPR1	protein_coding	Phospholipid phosphatase-related protein type 1; Lipid phosphate phosphatase-related protein type 1	chr9	101028727	101325135	+	42.9001	54.4287	31.3714	-0.775913	0.00927505	0.219611
ENSG00000155966	AFF2	protein_coding	AF4/FMR2 family member 2	chrX	148500617	149000663	+	231.121	199.398	262.844	0.396817	0.00928776	0.219611
ENSG00000166173	LARP6	protein_coding	La-related protein 6	chr15	70829130	70854157	-	285.299	252.965	317.634	0.327271	0.00916579	0.219611
ENSG00000182551	ADI1	protein_coding	1,2-dihydroxy-3-keto-5-methylthiopentene dioxygenase	chr2	3497366	3519531	-	162.151	184.769	139.534	-0.402587	0.00923971	0.219611
ENSG00000021762	OSBPL5	protein_coding	Oxysterol-binding protein-related protein 5; Oxysterol-binding protein	chr11	3087107	3166739	-	256.313	224.711	287.914	0.356159	0.00939926	0.220536
ENSG00000167034	NKX3-1	protein_coding	Homeobox protein Nkx-3.1	chr8	23678697	23682938	-	81.5831	97.277	65.8892	-0.555082	0.00940106	0.220536
ENSG00000198363	ASPH	protein_coding	Aspartyl/asparaginyl beta-hydroxylase; Aspartate beta-hydroxylase, isoform CRA_c, Aspartyl/asparaginyl beta-hydroxylase	chr8	61500556	61714640	-	933.229	1000.09	866.37	-0.206852	0.0094096	0.220536
ENSG00000213699	SLC35F6	protein_coding	Solute carrier family 35 member F6	chr2	26764284	26781231	+	472.129	430.183	514.074	0.25648	0.00935835	0.220536
ENSG00000179918	SEPHS2	protein_coding	Selenide, water dikinase 2	chr16	30443631	30445874	-	404.038	366.201	441.875	0.270329	0.00944472	0.220671
ENSG00000206560	ANKRD28	protein_coding	Serine/threonine-protein phosphatase 6 regulatory ankyrin repeat subunit A; Ankyrin repeat domain 28, isoform CRA_c; Serine/threonine-protein phosphatase 6 regulatory ankyrin repeat subunit A, cDNA FLJ54784, highly similar to Ankyrin repeat domain-containing protein 28	chr3	15667236	15859771	-	690.648	747.715	633.582	-0.23861	0.00945674	0.220671
ENSG00000065534	MYLK	protein_coding	Myosin light chain kinase, smooth muscle	chr3	123610049	123884332	-	321.606	288.09	355.122	0.300852	0.00958702	0.223223
ENSG00000154429	CCSAP	protein_coding	Centriole, cilia and spindle-associated protein	chr1	229321011	229343294	-	192.472	219.816	165.128	-0.410551	0.0096792	0.2243
ENSG00000179409	GEMIN4	protein_coding	Gem-associated protein 4	chr17	744421	753999	-	238.321	266.738	209.903	-0.344246	0.00966379	0.2243
ENSG00000179604	CDC42EP4	protein_coding	Cdc42 effector protein 4; CDC42 effector protein (Rho GTPase binding) 4, isoform CRA_a, cDNA FLJ14479 fis, clone MAMMA1002143, highly similar to Cdc42 effector protein 4 (Binder of Rho GTPases 4), cDNA, FLJ92905, Homo sapiens CDC42 effector protein (Rho GTPase binding) 4(CDC42EP4), mRNA	chr17	73283624	73312005	-	309.918	276.021	343.814	0.315824	0.00969638	0.2243
ENSG00000165244	ZNF367	protein_coding	Zinc finger protein 367	chr9	96385941	96418370	-	125.278	145.56	104.995	-0.4675	0.00977552	0.225641
ENSG00000107282	APBA1	protein_coding	Amyloid-beta A4 precursor protein-binding family A member 1	chr9	69427532	69672371	-	69.1257	55.002	83.2494	0.589188	0.00983443	0.226089
ENSG00000119242	CCDC92	protein_coding	Coiled-coil domain-containing protein 92	chr12	123918660	123972831	-	240.922	212.613	269.231	0.339191	0.00991919	0.226089
ENSG00000151503	NCAPD3	protein_coding	Condensin-2 complex subunit D3	chr11	134150113	134225454	-	477.608	522.972	432.243	-0.274312	0.00991776	0.226089
ENSG00000170542	SERPINB9	protein_coding	Serpin B9; Serpin peptidase inhibitor, clade B (Ovalbumin), member 9, isoform CRA_a, Testicular tissue protein Li 180	chr6	2887270	2903309	-	455.38	501.925	408.834	-0.295301	0.00987712	0.226089
ENSG00000177034	MTX3	protein_coding	Metaxin-3	chr5	79976716	79991262	-	334.142	296.829	371.454	0.322579	0.00992213	0.226089
ENSG00000182628	SKA2	protein_coding	Spindle and kinetochore-associated protein 2; Family with sequence similarity 33, member A, isoform CRA_d, Spindle and kinetochore-associated protein 2; Family with sequence similarity 33, member A, isoform CRA_c, Spindle and kinetochore-associated protein 2; Protein FAM33A	chr17	59109857	59155260	-	337.757	373.212	302.303	-0.303094	0.00983746	0.226089
ENSG00000161800	RACGAP1	protein_coding	Rac GTPase activating protein 1, isoform CRA_a; Rac GTPase-activating protein 1	chr12	49976923	50033136	-	222.492	252.545	192.439	-0.390357	0.00999657	0.226334
ENSG00000197566	ZNF624	protein_coding	Zinc finger protein 624	chr17	16620734	16653856	-	92.7228	75.6033	109.842	0.533032	0.00999281	0.226334
ENSG00000213186	TRIM59	protein_coding	Tripartite motif-containing protein 59	chr3	160432445	160485773	-	144.188	166.488	121.887	-0.44672	0.00995433	0.226334
ENSG00000134138	MEIS2	protein_coding	Meis1, myeloid ecotropic viral integration site 1 homolog 2 (Mouse), isoform CRA_b; Homeobox protein Meis2; Meis1, myeloid ecotropic viral integration site 1 homolog 2 (Mouse), isoform CRA_h	chr15	36889204	37101299	-	136.114	158.062	114.166	-0.465873	0.0100276	0.226555
ENSG00000101624	CEP76	protein_coding	Centrosomal protein of 76 kDa; Centrosomal protein of 76 kDa, cDNA FLJ61148, moderately similar to Centrosomal protein of 76 kDa	chr18	12661833	12702777	-	81.9696	97.6964	66.2429	-0.553616	0.0100716	0.22659
ENSG00000134508	CABLES1	protein_coding	CDK5 and ABL1 enzyme substrate 1; Cdk5 and Abl enzyme substrate 1, isoform CRA_a; CDK5 and Abl enzyme substrate 1, Cdk5 and ABL1 enzyme substrate 1	chr18	23134564	23260470	+	336.15	369.592	302.709	-0.287143	0.0100662	0.22659
ENSG00000081026	MAGI3	protein_coding	Membrane-associated guanylate kinase, WW and PDZ domain-containing protein 3	chr1	113390515	113685923	+	262.378	291.448	233.309	-0.319767	0.0101127	0.227036
ENSG00000111335	OAS2	protein_coding	2'-5'-oligoadenylate synthase 2	chr12	112978395	113011723	+	256.339	319.508	193.17	-0.723038	0.0102086	0.228228
ENSG00000164442	CITED2	protein_coding	Cbp/p300-interacting transactivator 2; Cbp/p300-interacting transactivator, with Glu/Asp-rich carboxy-terminal domain, 2, Cbp/p300-interacting transactivator, with Glu/Asp-rich carboxy-terminal domain, 2, isoform CRA_d	chr6	139371807	139374648	-	210.853	184.521	237.184	0.36049	0.0102028	0.228228
ENSG00000140525	FANCI	protein_coding	Fanconi anemia group I protein	chr15	89243945	89317261	+	450.855	496.901	404.809	-0.295056	0.0102332	0.228298
ENSG00000010244	ZNF207	protein_coding	BUB3-interacting and GLEBS motif-containing protein ZNF207	chr17	32350132	32381885	+	518.641	570.217	467.065	-0.28733	0.0102797	0.228857
ENSG00000204388	HSPA1B	protein_coding	Heat shock 70 kDa protein 1B; Epididymis secretory protein Li 103, Epididymis secretory sperm binding protein, HSPA1A, HSPA1B, Heat shock 70kDa protein 1A, Heat shock 70kDa protein 1B, cDNA FLJ75127, highly similar to Homo sapiens heat shock 70kDa protein 1A, mRNA	chr6	31827738	31830254	+	57.6055	70.7511	44.46	-0.658405	0.010331	0.22952
ENSG00000043143	JADE2	protein_coding	E3 ubiquitin-protein ligase Jade-2, PHD finger protein 15, isoform CRA_d; E3 ubiquitin-protein ligase Jade-2	chr5	134524312	134583230	+	401.234	445.181	357.287	-0.316515	0.0103717	0.229946
ENSG00000180354	MTURN	protein_coding	Maturin	chr7	30134986	30162762	+	289.332	258.284	320.38	0.309745	0.0104204	0.230547
ENSG00000166669	ATF7IP2	protein_coding	Activating transcription factor 7-interacting protein 2; Activating transcription factor 7-interacting protein 2, cDNA FLJ57516, highly similar to Homo sapiens activating transcription factor 7 interacting protein 2 (ATF7IP2), mRNA	chr16	10326434	10483638	+	46.4859	57.9901	34.9818	-0.713207	0.0105194	0.232253
ENSG00000139531	SUOX	protein_coding	Sulfite oxidase; Sulfite oxidase, mitochondrial	chr12	55997180	56006641	+	63.9292	77.719	50.1395	-0.622274	0.0107038	0.234614
ENSG00000171466	ZNF562	protein_coding	Zinc finger protein 562; Zinc finger protein 562, isoform CRA_a	chr19	9641807	9675100	-	410.764	371.845	449.684	0.27354	0.0107143	0.234614
ENSG00000175414	ARL10	protein_coding	ADP-ribosylation factor-like protein 10	chr5	176365487	176401865	+	278.945	246.408	311.483	0.336884	0.0107056	0.234614
ENSG00000203727	SAMD5	protein_coding	Sterile alpha motif domain-containing protein 5	chr6	147508690	147737547	+	351.441	391.765	311.118	-0.331572	0.0106531	0.234614
ENSG00000082438	COBLL1	protein_coding	Cordon-bleu protein-like 1; COBL-like 1, isoform CRA_a, Cordon-bleu protein-like 1	chr2	164653624	164843679	-	408.501	448.263	368.738	-0.281058	0.0107649	0.23524
ENSG00000048052	HDAC9	protein_coding	Histone deacetylase 9; Histone deacetylase	chr7	18086949	19002416	+	161.125	137.483	184.767	0.423787	0.0109808	0.23921
ENSG00000140105	WARS1	protein_coding	Tryptophan--tRNA ligase, cytoplasmic; T1-TrpRS; Tryptophan--tRNA ligase, cytoplasmic, Tryptophanyl-tRNA synthetase; Tryptophanyl-tRNA synthetase	chr14	100333790	100376805	-	1051.59	978.021	1125.16	0.201999	0.0109915	0.23921
ENSG00000174564	IL20RB	protein_coding	Interleukin-20 receptor subunit beta	chr3	136946230	137011085	+	171.781	148.828	194.734	0.38559	0.0110912	0.240888
ENSG00000172667	ZMAT3	protein_coding	Zinc finger matrin-type protein 3	chr3	178960121	179072215	-	1072.54	995.024	1150.07	0.208719	0.0111207	0.241039
ENSG00000033800	PIAS1	protein_coding	E3 SUMO-protein ligase PIAS1	chr15	68054309	68198603	+	231.442	260.742	202.142	-0.365659	0.0111757	0.241739
ENSG00000213079	SCAF8	protein_coding	SR-related and CTD-associated factor 8	chr6	154733378	154834244	+	599.983	551.968	647.998	0.231018	0.011249	0.242834
ENSG00000196159	FAT4	protein_coding	Protocadherin Fat 4	chr4	125314918	125492932	+	528.396	577.927	478.865	-0.270753	0.0112762	0.242929
ENSG00000101333	PLCB4	protein_coding	1-phosphatidylinositol 4,5-bisphosphate phosphodiesterase beta-4	chr20	9068763	9481242	+	52.0141	64.1669	39.8612	-0.673407	0.0113036	0.243027
ENSG00000102393	GLA	protein_coding	Alpha-galactosidase A; Alpha-galactosidase	chrX	101393273	101408012	-	60.5922	74.6784	46.5061	-0.671769	0.0113968	0.243694
ENSG00000154920	EME1	protein_coding	Crossover junction endonuclease EME1	chr17	50373220	50381483	+	42.5885	53.7256	31.4515	-0.753932	0.0113858	0.243694
ENSG00000176783	RUFY1	protein_coding	RUN and FYVE domain-containing protein 1	chr5	179550554	179610012	+	334.541	299.064	370.018	0.306218	0.0114031	0.243694
ENSG00000068654	POLR1A	protein_coding	DNA-directed RNA polymerase I subunit RPA1; DNA-directed RNA polymerase subunit	chr2	86020216	86106155	-	1178.34	1253.27	1103.4	-0.183588	0.0114493	0.244192
ENSG00000163507	CIP2A	protein_coding	Protein CIP2A	chr3	108549864	108589644	-	446.174	487.587	404.761	-0.267984	0.0114814	0.244386
ENSG00000123104	ITPR2	protein_coding	Inositol 1,4,5-trisphosphate receptor type 2	chr12	26335352	26833194	-	814.018	875.562	752.474	-0.218297	0.011516	0.244635
ENSG00000145375	SPATA5	protein_coding	ATPase family protein 2 homolog; Vesicle-fusing ATPase	chr4	122923070	123319433	+	309.933	342.534	277.333	-0.30364	0.0115526	0.244925
ENSG00000119669	IRF2BPL	protein_coding	Probable E3 ubiquitin-protein ligase IRF2BPL	chr14	77024543	77028708	-	248.122	215.985	280.259	0.374307	0.0115788	0.244993
ENSG00000051620	HEBP2	protein_coding	Heme-binding protein 2	chr6	138403531	138422197	+	391.734	355.557	427.912	0.266549	0.0118471	0.245539
ENSG00000100154	TTC28	protein_coding	Tetratricopeptide repeat protein 28	chr22	27978014	28679865	-	487.948	531.669	444.226	-0.2587	0.01195	0.245539
ENSG00000108641	B9D1	protein_coding	B9 domain-containing protein 1	chr17	19334308	19378193	-	52.0773	40.0129	64.1418	0.667506	0.0116887	0.245539
ENSG00000110768	GTF2H1	protein_coding	General transcription factor IIH subunit 1	chr11	18322295	18367045	+	643.217	589.995	696.438	0.238918	0.0116554	0.245539
ENSG00000126070	AGO3	protein_coding	Protein argonaute-3; Eukaryotic translation initiation factor 2C, 3, isoform CRA_a, Protein argonaute-3	chr1	35930718	36072500	+	585.707	533.961	637.453	0.255148	0.0116786	0.245539
ENSG00000139289	PHLDA1	protein_coding	Pleckstrin homology-like domain family A member 1	chr12	76025447	76031776	-	1225.1	1138.77	1311.42	0.20349	0.0118243	0.245539
ENSG00000145349	CAMK2D	protein_coding	Calcium/calmodulin-dependent protein kinase type II subunit delta; Calcium/calmodulin-dependent protein kinase	chr4	113418054	113761927	-	471.188	426.511	515.864	0.273824	0.0119161	0.245539
ENSG00000156860	FBRS	protein_coding	Probable fibrosin-1	chr16	30658431	30670810	+	667.24	609.863	724.618	0.248361	0.011799	0.245539
ENSG00000166401	SERPINB8	protein_coding	Serpin B8; Serpin peptidase inhibitor, clade B (Ovalbumin), member 8, isoform CRA_a	chr18	63970029	64019779	+	400.699	362.351	439.047	0.276292	0.0117051	0.245539
ENSG00000169375	SIN3A	protein_coding	Paired amphipathic helix protein Sin3a	chr15	75369379	75455842	-	725.437	672.22	778.653	0.211755	0.0118521	0.245539
ENSG00000184216	IRAK1	protein_coding	Interleukin-1 receptor-associated kinase 1	chrX	154010506	154019902	-	981.148	915.06	1047.24	0.19445	0.0118913	0.245539
ENSG00000184677	ZBTB40	protein_coding	Zinc finger and BTB domain-containing protein 40	chr1	22428838	22531157	+	882.273	816.878	947.669	0.214019	0.0119286	0.245539
ENSG00000196247	ZNF107	protein_coding	Zinc finger protein 107, Zinc finger protein 588, isoform CRA_c; Zinc finger protein 107; Zinc finger protein 588, isoform CRA_d	chr7	64666099	64711582	+	110.344	127.893	92.7951	-0.458586	0.011813	0.245539
ENSG00000205336	ADGRG1	protein_coding	Adhesion G-protein coupled receptor G1; ADGRG1 C-terminal fragment; Adhesion G-protein-coupled receptor G1	chr16	57610652	57665580	+	512.601	557.492	467.709	-0.252844	0.0117713	0.245539
ENSG00000278311	GGNBP2	protein_coding	Gametogenetin-binding protein 2	chr17	36544912	36589848	+	531.064	486.417	575.71	0.242688	0.0118719	0.245539
ENSG00000145147	SLIT2	protein_coding	Slit homolog 2 protein	chr4	20251905	20620561	+	311.636	345.969	277.303	-0.318151	0.0120058	0.245738
ENSG00000149554	CHEK1	protein_coding	Serine/threonine-protein kinase Chk1; CHK1 checkpoint homolog	chr11	125625163	125676255	+	323.34	358.988	287.691	-0.318422	0.0120004	0.245738
ENSG00000071073	MGAT4A	protein_coding	Alpha-1,3-mannosyl-glycoprotein 4-beta-N-acetylglucosaminyltransferase A	chr2	98619106	98731132	-	534.982	591.028	478.936	-0.302825	0.0122101	0.24681
ENSG00000100416	TRMU	protein_coding	Mitochondrial tRNA-specific 2-thiouridylase 1; Mitochondrial 5-methylaminomethyl-2-thiouridylate-methyltransferase transcript variant 1, Mitochondrial 5-methylaminomethyl-2-thiouridylate-methyltransferase transcript variant 2, Mitochondrial tRNA-specific 2-thiouridylase 1; Mitochondrial tRNA-specific 2-thiouridylase 1, cDNA FLJ52814, highly similar to tRNA(5-methylaminomethyl-2-thiouridylate)-met…	chr22	46330875	46357340	+	188.805	212.391	165.219	-0.360412	0.0122451	0.24681
ENSG00000115163	CENPA	protein_coding	Histone H3-like centromeric protein A	chr2	26764289	26801067	+	87.4665	103.398	71.5349	-0.525346	0.0121546	0.24681
ENSG00000125505	MBOAT7	protein_coding	Lysophospholipid acyltransferase 7	chr19	54173412	54189882	-	297.735	329.993	265.476	-0.312794	0.0121505	0.24681
ENSG00000135253	KCP	protein_coding	Kielin/chordin-like protein	chr7	128862042	128910719	-	56.9287	43.1563	70.7012	0.699378	0.0122097	0.24681
ENSG00000137310	TCF19	protein_coding	Transcription factor 19; TCF19, Transcription factor 19; TCF19, Transcription factor 19, Transcription factor 19 (SC1), isoform CRA_a, Transcription factor 19 isoform 1, Transcription factor 19 isoform 2	chr6	31158547	31167159	+	226.185	253.334	199.036	-0.346464	0.0121096	0.24681
ENSG00000137801	THBS1	protein_coding	Thrombospondin-1	chr15	39581079	39599466	+	4533.96	4210.93	4856.98	0.205874	0.0123359	0.24681
ENSG00000138346	DNA2	protein_coding	DNA replication ATP-dependent helicase/nuclease DNA2; DNA replication ATP-dependent helicase/nuclease	chr10	68414064	68472121	-	134.832	154.716	114.948	-0.425445	0.0123296	0.24681
ENSG00000163006	CCDC138	protein_coding	Coiled-coil domain-containing protein 138	chr2	108786757	108885477	+	152.977	173.654	132.299	-0.389831	0.012285	0.24681
ENSG00000167658	EEF2	protein_coding	Elongation factor 2	chr19	3976056	3985463	-	2310.23	2127.85	2492.6	0.228154	0.0122482	0.24681
ENSG00000170379	TCAF2	protein_coding	TRPM8 channel-associated factor 2; TRPM8 channel-associated factor 2, cDNA FLJ40722 fis, clone THYMU2028629	chr7	143620952	143730410	+	42.614	53.8584	31.3696	-0.761074	0.0121477	0.24681
ENSG00000171408	PDE7B	protein_coding	cAMP-specific 3',5'-cyclic phosphodiesterase 7B; Phosphodiesterase	chr6	135851701	136195574	+	191.515	217.67	165.359	-0.394456	0.0122943	0.24681
ENSG00000075275	CELSR1	protein_coding	Cadherin EGF LAG seven-pass G-type receptor 1	chr22	46360834	46537620	-	104.072	85.5615	122.583	0.513677	0.0123707	0.247043
ENSG00000099260	PALMD	protein_coding	Palmdelphin; Palmdelphin isoform 1, Palmdelphin, isoform CRA_b	chr1	99646113	99694541	+	332.159	371.634	292.685	-0.343489	0.0124149	0.247464
ENSG00000107863	ARHGAP21	protein_coding	Rho GTPase-activating protein 21	chr10	24583609	24723887	-	1409.24	1314.84	1503.64	0.193429	0.0124943	0.24858
ENSG00000144476	ACKR3	protein_coding	Atypical chemokine receptor 3	chr2	236567787	236582354	+	101.674	123.164	80.1832	-0.612998	0.0125819	0.249393
ENSG00000205683	DPF3	protein_coding	Zinc finger protein DPF3	chr14	72609034	72894101	-	225.586	251.765	199.408	-0.334858	0.0125813	0.249393
ENSG00000149428	HYOU1	protein_coding	Hypoxia up-regulated protein 1; HYOU1 protein, Hypoxia up-regulated protein 1	chr11	119044188	119057227	-	1597.83	1494.59	1701.07	0.186572	0.0126152	0.249589
ENSG00000197555	SIPA1L1	protein_coding	Signal-induced proliferation-associated 1-like protein 1	chr14	71320449	71741229	+	363.763	398.136	329.391	-0.272706	0.0126774	0.250354
ENSG00000006468	ETV1	protein_coding	ETS translocation variant 1	chr7	13891229	13991425	-	86.8457	103.01	70.6817	-0.537043	0.0127284	0.250446
ENSG00000179195	ZNF664	protein_coding	Zinc finger protein 664, isoform CRA_a; Zinc finger protein 664	chr12	123971845	124015439	+	977.708	906.809	1048.61	0.209389	0.012729	0.250446
ENSG00000110330	BIRC2	protein_coding	Baculoviral IAP repeat-containing protein 2	chr11	102347211	102378670	+	945.382	877.666	1013.1	0.206809	0.0127937	0.251256
ENSG00000261609	GAN	protein_coding	Gigaxonin; Gigaxonin, Gigaxonin isoform 2; Epididymis secretory sperm binding protein, Giant axonal neuropathy (Gigaxonin), Gigaxonin isoform 1	chr16	81314944	81390809	+	563.232	518.799	607.664	0.227692	0.0128609	0.252111
ENSG00000104375	STK3	protein_coding	Serine/threonine-protein kinase 3; Serine/threonine-protein kinase 3, cDNA FLJ90748 fis, clone PLACE1011824, highly similar to Human Ste20-like kinase (MST2) mRNA; Non-specific serine/threonine protein kinase	chr8	98371228	98942827	-	331.478	297.866	365.09	0.292701	0.0129256	0.252353
ENSG00000132205	EMILIN2	protein_coding	EMILIN-2	chr18	2847006	2916003	+	90.1307	73.1455	107.116	0.544146	0.0130074	0.252353
ENSG00000137760	ALKBH8	protein_coding	Alkylated DNA repair protein alkB homolog 8	chr11	107502727	107565742	-	314.675	347.615	281.735	-0.302187	0.0130217	0.252353
ENSG00000151702	FLI1	protein_coding	Friend leukemia integration 1 transcription factor; Friend leukemia virus integration 1, isoform CRA_b; Friend leukemia virus integration 1, isoform CRA_a; Friend leukemia virus integration 1, isoform CRA_c	chr11	128686535	128813267	+	465.22	504.567	425.873	-0.244098	0.0130389	0.252353
ENSG00000160957	RECQL4	protein_coding	ATP-dependent DNA helicase Q4; DNA helicase	chr8	144511288	144517845	-	126.676	145.379	107.973	-0.425744	0.0129839	0.252353
ENSG00000162976	SLC66A3	protein_coding	Solute carrier family 66 member 3; PQ loop repeat containing 3, isoform CRA_b, Solute carrier family 66 member 3	chr2	11155198	11178870	+	67.275	53.5157	81.0344	0.589557	0.0129247	0.252353
ENSG00000169282	KCNAB1	protein_coding	Voltage-gated potassium channel subunit beta-1; Voltage-gated potassium channel subunit beta-1, cDNA FLJ59247, highly similar to Voltage-gated potassium channel subunit beta-1	chr3	156037701	156539138	+	394.399	431.405	357.394	-0.27084	0.0129596	0.252353
ENSG00000118508	RAB32	protein_coding	Ras-related protein Rab-32	chr6	146543833	146554953	+	219.241	192.519	245.963	0.35182	0.0132264	0.25552
ENSG00000169891	REPS2	protein_coding	RalBP1-associated Eps domain-containing protein 2	chrX	16946658	17153272	+	46.6395	35.295	57.984	0.700556	0.0132663	0.255825
ENSG00000198176	TFDP1	protein_coding	Transcription factor Dp-1; Transcription factor	chr13	113584721	113641473	+	436.609	476.202	397.015	-0.261778	0.0133844	0.257638
ENSG00000058668	ATP2B4	protein_coding	Calcium-transporting ATPase	chr1	203626787	203744081	+	1021.86	1107.39	936.334	-0.241836	0.0134727	0.258869
ENSG00000169131	ZNF354A	protein_coding	Epididymis luminal protein 104, Zinc finger protein 354A; Zinc finger protein 354A	chr5	178711512	178730659	-	134.857	115.632	154.082	0.411073	0.0135075	0.259072
ENSG00000076770	MBNL3	protein_coding	Muscleblind-like protein 3	chrX	132369317	132489968	-	96.8853	114.935	78.8355	-0.538216	0.0136313	0.259117
ENSG00000105281	SLC1A5	protein_coding	Neutral amino acid transporter B(0); Amino acid transporter	chr19	46774883	46788594	-	724.882	670.31	779.455	0.217335	0.0135468	0.259117
ENSG00000146410	MTFR2	protein_coding	Mitochondrial fission regulator 2	chr6	136231024	136250335	-	42.9173	53.5336	32.301	-0.711577	0.0135716	0.259117
ENSG00000187951	ENSG00000187951	lncRNA		chr15	30658717	30772993	+	66.0139	79.2397	52.7881	-0.577029	0.013621	0.259117
ENSG00000188211	NCR3LG1	protein_coding	Natural cytotoxicity triggering receptor 3 ligand 1	chr11	17351800	17377341	+	612.29	556.904	667.676	0.26129	0.0136213	0.259117
ENSG00000069020	MAST4	protein_coding	Microtubule-associated serine/threonine-protein kinase 4	chr5	66596361	67169595	+	610.742	662.945	558.538	-0.246829	0.013696	0.25942
ENSG00000173681	BCLAF3	protein_coding	BCLAF1 and THRAP3 family member 3	chrX	19912860	19970298	-	224.825	199.142	250.507	0.329577	0.0136947	0.25942
ENSG00000166803	PCLAF	protein_coding	PCNA-associated factor	chr15	64364304	64387687	-	84.5688	99.9935	69.1441	-0.52587	0.0137355	0.259707
ENSG00000084093	REST	protein_coding	RE1-silencing transcription factor, RE1-silencing transcription factor variant E1a/E2l/E2i/E3/E4j; RE1-silencing transcription factor, RE1-silencing transcription factor variant E1a/E2/E3/E5, RE1-silencing transcription factor variant E1b/E2/E3/E5, RE1-silencing transcription factor variant E1c/E2/E3/E5; RE1-silencing transcription factor; RE1-silencing transcription factor, RE1-silencing transcr…	chr4	56907876	56966808	+	1561.15	1460.24	1662.06	0.186651	0.0139121	0.262212
ENSG00000134574	DDB2	protein_coding	DNA damage-binding protein 2	chr11	47214465	47239217	+	185.756	208.67	162.842	-0.355815	0.0139595	0.262212
ENSG00000166889	PATL1	protein_coding	Protein PAT1 homolog 1	chr11	59636716	59669037	-	672.608	621.648	723.568	0.218705	0.0139663	0.262212
ENSG00000172037	LAMB2	protein_coding	Laminin subunit beta-2	chr3	49121114	49133118	-	703.309	650.854	755.765	0.215295	0.0139196	0.262212
ENSG00000127946	HIP1	protein_coding	Huntingtin-interacting protein 1	chr7	75533298	75738962	-	837.467	769.194	905.741	0.235469	0.0139947	0.262283
ENSG00000107438	PDLIM1	protein_coding	Epididymis secretory protein Li 112, PDZ and LIM domain 1 (Elfin), isoform CRA_a; PDZ and LIM domain protein 1	chr10	95237572	95291012	-	218.336	245.86	190.811	-0.36401	0.0140741	0.262848
ENSG00000125827	TMX4	protein_coding	Thioredoxin-related transmembrane protein 4	chr20	7977346	8019805	-	537.608	489.554	585.662	0.258118	0.0140518	0.262848
ENSG00000026559	KCNG1	protein_coding	Potassium voltage-gated channel subfamily G member 1	chr20	51003656	51023107	-	244.334	210.769	277.899	0.397253	0.0142044	0.264818
ENSG00000076067	RBMS2	protein_coding	RNA-binding motif, single-stranded-interacting protein 2	chr12	56521820	56596193	+	683.358	740.437	626.279	-0.241216	0.0142487	0.265181
ENSG00000011105	TSPAN9	protein_coding	Tetraspanin-9; Tetraspanin	chr12	3077355	3286564	+	185.312	207.9	162.725	-0.351539	0.0144617	0.268394
ENSG00000067646	ZFY	protein_coding	Zinc finger Y-chromosomal protein	chrY	2935281	2982506	+	360.85	325.301	396.399	0.284387	0.0147737	0.268394
ENSG00000070081	NUCB2	protein_coding	Nucleobindin-2; Nucb2 splice variant, Nucleobindin-2	chr11	17208153	17349980	+	608.387	561.422	655.352	0.222818	0.0147552	0.268394
ENSG00000106484	MEST	protein_coding	Mesoderm-specific transcript homolog protein; Mesoderm specific transcript homolog (Mouse), Mesoderm specific transcript homolog (Mouse), isoform CRA_a; Mesoderm specific transcript homolog (Mouse), Mesoderm specific transcript homolog (Mouse), isoform CRA_b	chr7	130486171	130506465	+	77.4126	95.0225	59.8027	-0.659238	0.0145678	0.268394
ENSG00000119917	IFIT3	protein_coding	Interferon-induced protein with tetratricopeptide repeats 3, isoform CRA_a, Interferon-induced protein with tetratricopeptide repeats 3, isoform CRA_b, cDNA FLJ75638, highly similar to Homo sapiens interferon-induced protein with tetratricopeptide repeats 3 (IFIT3), mRNA; Interferon-induced protein with tetratricopeptide repeats 3	chr10	89327307	89377473	+	214.979	244.21	185.748	-0.392919	0.0147685	0.268394
ENSG00000138658	ZGRF1	protein_coding	Protein ZGRF1; HCG21296, isoform CRA_a, Protein ZGRF1	chr4	112539333	112636995	-	170.565	193.385	147.745	-0.38608	0.0147822	0.268394
ENSG00000144711	IQSEC1	protein_coding	IQ motif and SEC7 domain-containing protein 1; Epididymis secretory sperm binding protein, IQ motif and SEC7 domain-containing protein 1	chr3	12897043	13283281	-	396.091	358.518	433.664	0.273839	0.0144955	0.268394
ENSG00000145777	TSLP	protein_coding	Thymic stromal lymphopoietin	chr5	111070062	111078026	+	39.1047	29.0868	49.1227	0.736335	0.0145448	0.268394
ENSG00000156170	NDUFAF6	protein_coding	NADH dehydrogenase (ubiquinone) complex I, assembly factor 6	chr8	94895767	95116455	+	85.5007	100.759	70.2425	-0.514343	0.0147471	0.268394
ENSG00000163131	CTSS	protein_coding	Cathepsin S	chr1	150730079	150765957	-	218.089	192.69	243.487	0.336007	0.0147989	0.268394
ENSG00000167900	TK1	protein_coding	Thymidine kinase, cytosolic; Thymidine kinase	chr17	78174091	78187233	-	121.415	139.73	103.1	-0.434963	0.0145319	0.268394
ENSG00000170540	ARL6IP1	protein_coding	ADP-ribosylation factor-like protein 6-interacting protein 1	chr16	18791669	18801572	-	217.409	245.303	189.515	-0.370529	0.0147912	0.268394
ENSG00000186638	KIF24	protein_coding	Kinesin-like protein KIF24	chr9	34252380	34329268	-	115.747	134.014	97.4792	-0.455223	0.0146745	0.268394
ENSG00000188554	NBR1	protein_coding	Next to BRCA1 gene 1 protein; Neighbor of BRCA1 gene 1, isoform CRA_a; Next to BRCA1 gene 1 protein, cDNA FLJ55359, highly similar to Next to BRCA1 gene 1 protein	chr17	43170481	43211689	+	771.636	715.143	828.129	0.211349	0.0147199	0.268394
ENSG00000228649	SNHG26	lncRNA		chr7	22854126	22872945	+	59.381	72.7946	45.9674	-0.651856	0.0146516	0.268394
ENSG00000147180	ZNF711	protein_coding	Zinc finger protein 711	chrX	85243991	85273362	+	71.4527	85.0474	57.8579	-0.547895	0.0148721	0.269263
ENSG00000138722	MMRN1	protein_coding	Multimerin-1	chr4	89879532	89954629	+	956.283	1040.06	872.507	-0.25316	0.0149846	0.27084
ENSG00000134531	EMP1	protein_coding	Epithelial membrane protein 1	chr12	13196723	13219941	+	992.973	1066.49	919.458	-0.213795	0.0151784	0.273138
ENSG00000158402	CDC25C	protein_coding	M-phase inducer phosphatase 3	chr5	138285269	138338355	-	44.8263	55.613	34.0396	-0.692146	0.0151381	0.273138
ENSG00000184557	SOCS3	protein_coding	Suppressor of cytokine signaling 3	chr17	78356778	78360077	-	231.137	256.655	205.619	-0.31847	0.0151886	0.273138
ENSG00000086991	NOX4	protein_coding	NADPH oxidase 4	chr11	89324353	89498187	-	171.364	193.124	149.604	-0.366218	0.0153213	0.273798
ENSG00000105426	PTPRS	protein_coding	Receptor-type tyrosine-protein phosphatase S; PTPRS protein, Receptor-type tyrosine-protein phosphatase S; Protein-tyrosine-phosphatase	chr19	5158495	5340803	-	333.468	300.096	366.84	0.288852	0.0153366	0.273798
ENSG00000132481	TRIM47	protein_coding	E3 ubiquitin-protein ligase TRIM47	chr17	75874164	75878581	-	197.124	173.988	220.259	0.338483	0.0153793	0.273798
ENSG00000139641	ESYT1	protein_coding	Extended synaptotagmin-1; Family with sequence similarity 62 (C2 domain containing), member A, isoform CRA_a; Family with sequence similarity 62 (C2 domain containing), member A, isoform CRA_b	chr12	56118250	56144674	+	973.042	910.792	1035.29	0.184654	0.0153372	0.273798
ENSG00000182158	CREB3L2	protein_coding	Cyclic AMP-responsive element-binding protein 3-like protein 2	chr7	137874979	138002086	-	825.537	883.481	767.593	-0.202611	0.0153712	0.273798
ENSG00000278768	BACE1-AS	lncRNA		chr11	117288453	117293571	+	124.099	106.024	142.174	0.419834	0.0152585	0.273798
ENSG00000101003	GINS1	protein_coding	DNA replication complex GINS protein PSF1	chr20	25407673	25452628	+	251.01	278.105	223.914	-0.311435	0.0154348	0.274175
ENSG00000105063	PPP6R1	protein_coding	Serine/threonine-protein phosphatase 6 regulatory subunit 1	chr19	55229779	55259017	-	763.488	708.307	818.669	0.208632	0.0154776	0.274175
ENSG00000159167	STC1	protein_coding	Stanniocalcin-1; Stanniocalcin 1	chr8	23841929	23854806	-	398.659	439.772	357.546	-0.297873	0.0154659	0.274175
ENSG00000080031	PTPRH	protein_coding	Receptor-type tyrosine-protein phosphatase H	chr19	55181247	55209506	-	84.6644	66.9469	102.382	0.605505	0.0156024	0.275927
ENSG00000115641	FHL2	protein_coding	Four and a half LIM domains protein 2; FHL2 protein, Four and a half LIM domains 2, HCG28013, isoform CRA_a, cDNA, FLJ94468, Homo sapiens four and a half LIM domains 2 (FHL2), mRNA	chr2	105357712	105438513	-	606.165	559.543	652.787	0.221996	0.0158231	0.279368
ENSG00000165118	C9orf64	protein_coding	Queuosine salvage protein	chr9	83938311	83956986	-	71.3207	58.0678	84.5737	0.534796	0.0159168	0.280556
ENSG00000094804	CDC6	protein_coding	Cell division control protein 6 homolog; Cell division control protein	chr17	40287879	40304657	+	316.789	348.737	284.84	-0.291064	0.0161476	0.284156
ENSG00000186567	CEACAM19	protein_coding	Carcinoembryonic antigen-related cell adhesion molecule 19	chr19	44662278	44684359	+	61.9535	49.3146	74.5924	0.587264	0.0162519	0.28552
ENSG00000065618	COL17A1	protein_coding	Collagen alpha-1(XVII) chain	chr10	104031286	104085880	-	52.1229	63.5081	40.7377	-0.628128	0.0164066	0.285551
ENSG00000082515	MRPL22	protein_coding	39S ribosomal protein L22, mitochondrial	chr5	154941073	154969411	+	160.595	181.373	139.817	-0.373072	0.016357	0.285551
ENSG00000087266	SH3BP2	protein_coding	SH3 domain-binding protein 2	chr4	2793071	2841098	+	642.549	593.539	691.559	0.220166	0.0164143	0.285551
ENSG00000088888	MAVS	protein_coding	Mitochondrial antiviral-signaling protein	chr20	3846799	3876123	+	972.895	910.041	1035.75	0.186481	0.0163833	0.285551
ENSG00000091527	CDV3	protein_coding	Protein CDV3 homolog	chr3	133573686	133590261	+	1586.56	1485.2	1687.93	0.184489	0.0163343	0.285551
ENSG00000188522	FAM83G	protein_coding	Protein FAM83G	chr17	18968789	19004764	-	425.959	388.788	463.13	0.25184	0.0163783	0.285551
ENSG00000161888	SPC24	protein_coding	Kinetochore protein Spc24	chr19	11131520	11155808	-	145.27	165.162	125.379	-0.394834	0.0164668	0.285996
ENSG00000177432	NAP1L5	protein_coding	Nucleosome assembly protein 1-like 5	chr4	88695913	88697829	-	74.3641	88.4634	60.2648	-0.546238	0.0165216	0.286482
ENSG00000149289	ZC3H12C	protein_coding	Probable ribonuclease ZC3H12C	chr11	110093392	110171841	+	749.654	678.845	820.463	0.27299	0.0165627	0.286729
ENSG00000051825	MPHOSPH9	protein_coding	M-phase phosphoprotein 9	chr12	123152320	123244014	-	389.103	426.795	351.412	-0.279658	0.0166788	0.287018
ENSG00000100003	SEC14L2	protein_coding	SEC14-like 2 (S. cerevisiae), isoform CRA_c, SEC14-like protein 2, cDNA FLJ34083 fis, clone FCBBF3004409, highly similar to SEC14-like protein 2; SEC14-like protein 2; SEC14-like 2 (S. cerevisiae), isoform CRA_b	chr22	30396941	30425303	+	54.6287	66.2497	43.0077	-0.611771	0.0167203	0.287018
ENSG00000113407	TARS1	protein_coding	Threonine--tRNA ligase 1, cytoplasmic	chr5	33440696	33468091	+	889.022	827.814	950.229	0.198744	0.0167095	0.287018
ENSG00000128591	FLNC	protein_coding	Filamin-C	chr7	128830406	128859274	+	2531.03	2391.32	2670.74	0.159367	0.0167559	0.287018
ENSG00000172965	MIR4435-2HG	lncRNA		chr2	111006015	111523376	-	255.815	285.858	225.771	-0.3391	0.0166684	0.287018
ENSG00000181634	TNFSF15	protein_coding	Tumor necrosis factor ligand superfamily member 15; Tumor necrosis factor ligand 1B	chr9	114784652	114806039	-	902.416	968.852	835.98	-0.212571	0.0167614	0.287018
ENSG00000185800	DMWD	protein_coding	Dystrophia myotonica WD repeat-containing protein; Dystrophia myotonica WD repeat-containing protein, Dystrophia myotonica-containing WD repeat motif, isoform CRA_a	chr19	45782947	45792845	-	360.976	327.97	393.982	0.263831	0.0167678	0.287018
ENSG00000100749	VRK1	protein_coding	Serine/threonine-protein kinase VRK1	chr14	96797304	96954846	+	210.657	234.766	186.547	-0.330107	0.0168311	0.28764
ENSG00000015171	ZMYND11	protein_coding	Zinc finger MYND domain-containing protein 11, cDNA FLJ50504, highly similar to Mus musculus zinc finger, MYND domain containing 11 (Zmynd11), mRNA; Zinc finger MYND domain-containing protein 11, Zinc finger, MYND domain containing 11, isoform CRA_d; Zinc finger MYND domain-containing protein 11	chr10	134465	254637	+	783.414	729.038	837.789	0.200336	0.0168769	0.287961
ENSG00000173926	MARCHF3	protein_coding	E3 ubiquitin-protein ligase MARCHF3	chr5	126867714	127030558	-	224.389	249.192	199.587	-0.318804	0.0169718	0.289117
ENSG00000091651	ORC6	protein_coding	Origin recognition complex subunit 6; Origin recognition complex, subunit 6 homolog-like (Yeast), isoform CRA_a	chr16	46689643	46698394	+	114.611	132.313	96.9104	-0.445279	0.017044	0.289884
ENSG00000145358	DDIT4L	protein_coding	DNA damage-inducible transcript 4-like protein	chr4	100185870	100190782	-	84.2982	69.6187	98.9776	0.501554	0.0170884	0.290176
ENSG00000119514	GALNT12	protein_coding	Polypeptide N-acetylgalactosaminyltransferase 12	chr9	98807670	98850081	+	61.6216	73.7455	49.4977	-0.565769	0.0173861	0.294762
ENSG00000104368	PLAT	protein_coding	Tissue-type plasminogen activator; T-plasminogen activator; Plasminogen activator	chr8	42174718	42207709	-	379.829	414.746	344.911	-0.265301	0.017541	0.295766
ENSG00000105339	DENND3	protein_coding	DENN domain-containing protein 3; DENN domain-containing protein 3, DENN/MADD domain containing 3, isoform CRA_d, cDNA FLJ34237 fis, clone FCBBF3027328	chr8	141117278	141195808	+	322.156	353.878	290.434	-0.284155	0.0176395	0.295766
ENSG00000123143	PKN1	protein_coding	Serine/threonine-protein kinase N1; Protein kinase C	chr19	14433053	14471867	+	1017.21	947.504	1086.91	0.197834	0.0176372	0.295766
ENSG00000135074	ADAM19	protein_coding	Disintegrin and metalloproteinase domain-containing protein 19	chr5	157395534	157575775	-	208.716	236.292	181.141	-0.381606	0.0175724	0.295766
ENSG00000145632	PLK2	protein_coding	Serine/threonine-protein kinase PLK; Serine/threonine-protein kinase PLK2	chr5	58453982	58460139	-	816.807	757.134	876.481	0.210915	0.0176005	0.295766
ENSG00000186446	ZNF501	protein_coding	Zinc finger protein 501	chr3	44729596	44737083	+	74.3682	60.9115	87.8249	0.520758	0.0174857	0.295766
ENSG00000188636	RTL6	protein_coding	Retrotransposon Gag-like protein 6	chr22	44492583	44498233	-	612.346	565.363	659.329	0.221458	0.0175587	0.295766
ENSG00000133639	BTG1	protein_coding	Protein BTG1; B-cell translocation gene 1 protein	chr12	92140278	92145846	-	273.183	245.692	300.673	0.290274	0.0176998	0.296311
ENSG00000162929	KIAA1841	protein_coding	Uncharacterized protein KIAA1841	chr2	61065871	61138034	+	157.284	178.34	136.228	-0.386124	0.0178238	0.297919
ENSG00000136928	GABBR2	protein_coding	Gamma-aminobutyric acid type B receptor subunit 2; Gamma-aminobutyric acid (GABA) B receptor, 2, isoform CRA_b, Gamma-aminobutyric acid B receptor 2	chr9	98288109	98708935	-	696.684	748.187	645.181	-0.213387	0.0178967	0.29867
ENSG00000146859	TMEM140	protein_coding	Transmembrane protein 140	chr7	135148072	135166215	+	64.4288	76.9957	51.862	-0.561164	0.0179267	0.298704
ENSG00000099937	SERPIND1	protein_coding	Heparin cofactor 2	chr22	20774113	20787720	+	266.096	296.737	235.454	-0.332478	0.0180156	0.299717
ENSG00000100106	TRIOBP	protein_coding	TRIO and F-actin-binding protein	chr22	37697048	37776556	+	963.171	888.214	1038.13	0.224769	0.0183053	0.302647
ENSG00000119969	HELLS	protein_coding	Lymphoid-specific helicase; Helicase, lymphoid-specific, isoform CRA_b, Lymphoid-specific helicase; Lymphoid specific helicase variant1, Lymphoid-specific helicase; Helicase, lymphoid-specific, isoform CRA_d, Lymphoid-specific helicase; Helicase, lymphoid-specific, isoform CRA_l, Lymphoid-specific helicase; Lymphoid-specific helicase, cDNA FLJ10339 fis, clone NT2RM2000740, weakly similar to POSSI…	chr10	94501434	94613905	+	732.462	792.496	672.428	-0.2367	0.0182987	0.302647
ENSG00000214021	TTLL3	protein_coding	Tubulin monoglycylase TTLL3	chr3	9808086	9855138	+	37.6446	28.2729	47.0162	0.713956	0.0182387	0.302647
ENSG00000251141	MRPS30-DT	lncRNA		chr5	44742420	44808777	-	59.5155	47.5068	71.5241	0.580275	0.0182586	0.302647
ENSG00000117650	NEK2	protein_coding	Serine/threonine-protein kinase Nek2	chr1	211658657	211675630	-	125.397	143.433	107.361	-0.414559	0.0184102	0.30391
ENSG00000131558	EXOC4	protein_coding	Exocyst complex component 4	chr7	133253073	134066589	+	306.875	338.499	275.252	-0.297422	0.0184711	0.303976
ENSG00000175395	ZNF25	protein_coding	Zinc finger protein 25	chr10	37949573	37976647	-	114.366	96.9208	131.812	0.439697	0.0184629	0.303976
ENSG00000120539	MASTL	protein_coding	Serine/threonine-protein kinase greatwall	chr10	27154824	27187953	+	204.32	227.53	181.111	-0.327566	0.0185665	0.30417
ENSG00000137154	RPS6	protein_coding	40S ribosomal protein S6	chr9	19375715	19380236	-	662.847	606.366	719.329	0.246089	0.0185155	0.30417
ENSG00000167671	UBXN6	protein_coding	UBX domain-containing protein 6	chr19	4444999	4457794	-	317.326	285.96	348.692	0.285234	0.0185685	0.30417
ENSG00000059728	MXD1	protein_coding	Max dimerization protein 1	chr2	69897688	69942945	+	396.387	359.75	433.024	0.266773	0.0186135	0.304439
ENSG00000164039	BDH2	protein_coding	3-hydroxybutyrate dehydrogenase type 2	chr4	103077592	103099870	-	64.7199	77.0694	52.3704	-0.548717	0.0186855	0.305149
ENSG00000082269	FAM135A	protein_coding	Protein FAM135A	chr6	70412941	70561174	+	318.637	288.233	349.04	0.275289	0.018742	0.305351
ENSG00000100241	SBF1	protein_coding	Myotubularin-related protein 5	chr22	50445000	50475035	-	757.858	704.664	811.052	0.202591	0.0187551	0.305351
ENSG00000198952	SMG5	protein_coding	Protein SMG5	chr1	156249224	156282825	-	873.439	813.53	933.348	0.197993	0.018817	0.305891
ENSG00000123685	BATF3	protein_coding	Basic leucine zipper transcriptional factor ATF-like 3	chr1	212686417	212699840	-	36.493	27.534	45.4519	0.703054	0.0188878	0.306575
ENSG00000120278	PLEKHG1	protein_coding	Pleckstrin homology domain-containing family G member 1; PLEKHG1, Pleckstrin homology domain containing, family G (With RhoGef domain) member 1, Pleckstrin homology domain containing, family G (With RhoGef domain) member 1, isoform CRA_a	chr6	150599883	150843665	+	998.895	926.699	1071.09	0.208701	0.0189227	0.306674
ENSG00000118503	TNFAIP3	protein_coding	Ubiquitinyl hydrolase 1; Tumor necrosis factor alpha-induced protein 3	chr6	137867214	137883312	+	449.709	408.683	490.736	0.263376	0.0190023	0.307031
ENSG00000136367	ZFHX2	protein_coding	ZFHX2 protein, Zinc finger homeobox protein 2; Zinc finger homeobox protein 2	chr14	23520857	23556192	-	38.3231	29.0682	47.5779	0.692059	0.0189992	0.307031
ENSG00000124571	XPO5	protein_coding	Exportin-5	chr6	43522334	43576038	-	807.51	748.026	866.993	0.212667	0.0190636	0.307178
ENSG00000153395	LPCAT1	protein_coding	Lysophosphatidylcholine acyltransferase 1	chr5	1456480	1523962	-	453.575	490.953	416.197	-0.23779	0.0190721	0.307178
ENSG00000164176	EDIL3	protein_coding	EGF-like repeat and discoidin I-like domain-containing protein 3	chr5	83940554	84384880	-	185.975	163.148	208.803	0.354035	0.0190978	0.307178
ENSG00000126067	PSMB2	protein_coding	Proteasome subunit beta type-2	chr1	35599541	35641526	-	272.762	299.89	245.635	-0.286859	0.0191589	0.307696
ENSG00000136143	SUCLA2	protein_coding	Succinate--CoA ligase [ADP-forming] subunit beta, mitochondrial	chr13	47745736	48037968	-	184.983	206.729	163.237	-0.338925	0.0191881	0.307702
ENSG00000070087	PFN2	protein_coding	Profilin-2; Profilin II; Profilin	chr3	149964904	150050788	-	357.985	390.583	325.387	-0.262733	0.019252	0.308264
ENSG00000178295	GEN1	protein_coding	Flap endonuclease GEN homolog 1	chr2	17753858	17788946	+	275.406	306.368	244.445	-0.324564	0.0193446	0.309282
ENSG00000161714	PLCD3	protein_coding	1-phosphatidylinositol 4,5-bisphosphate phosphodiesterase delta-3	chr17	45108959	45133354	-	163.035	142.324	183.745	0.366252	0.019471	0.310372
ENSG00000166979	EVA1C	protein_coding	Protein eva-1 homolog C	chr21	32412006	32515397	+	113.301	129.967	96.6348	-0.423735	0.0194655	0.310372
ENSG00000026025	VIM	protein_coding	Vimentin; Vimentin, Vimentin variant 4	chr10	17228241	17237593	+	1530.62	1426.95	1634.29	0.195598	0.0195718	0.311326
ENSG00000084731	KIF3C	protein_coding	Kinesin-like protein	chr2	25926598	25982749	-	204.815	228.421	181.209	-0.332408	0.0196182	0.311326
ENSG00000120802	TMPO	protein_coding	Lamina-associated polypeptide 2, isoform alpha; Lamina-associated polypeptide 2, isoforms beta/gamma; Thymopoietin, isoform CRA_a; Thymopoietin, isoform CRA_c; Lamina-associated polypeptide 2, isoforms beta/gamma, Thymopoietin, isoform CRA_d	chr12	98515579	98550351	+	1091.65	1167.93	1015.38	-0.201747	0.0196184	0.311326
ENSG00000113161	HMGCR	protein_coding	3-hydroxy-3-methylglutaryl-coenzyme A reductase; 3-hydroxy-3-methylglutaryl coenzyme A reductase; Hydroxymethylglutaryl-CoA reductase (NADPH)	chr5	75336329	75364001	+	368.807	402.28	335.333	-0.261892	0.0198212	0.31141
ENSG00000116005	PCYOX1	protein_coding	Prenylcysteine oxidase 1	chr2	70257386	70281185	+	320.632	353.958	287.305	-0.300049	0.01975	0.31141
ENSG00000125733	TRIP10	protein_coding	Cdc42-interacting protein 4; Cdc42-interacting protein 4, Thyroid hormone receptor interactor 10, isoform CRA_a	chr19	6737925	6751530	+	508.808	464.796	552.82	0.249719	0.0198218	0.31141
ENSG00000129250	KIF1C	protein_coding	Kinesin-like protein KIF1C	chr17	4997950	5028401	+	1532.26	1430.01	1634.51	0.192702	0.0197795	0.31141
ENSG00000155592	ZKSCAN2	protein_coding	Zinc finger protein with KRAB and SCAN domains 2	chr16	25236001	25257845	-	356.479	323.975	388.982	0.263075	0.0198142	0.31141
ENSG00000172893	DHCR7	protein_coding	7-dehydrocholesterol reductase; 7-dehydrocholesterol reductase isoform 1, 7-dehydrocholesterol reductase, isoform CRA_a	chr11	71428193	71452868	-	141.885	160.488	123.281	-0.377821	0.0198281	0.31141
ENSG00000175727	MLXIP	protein_coding	MLX-interacting protein	chr12	122078756	122147344	+	1275.13	1200.89	1349.37	0.168042	0.0196709	0.31141
ENSG00000163781	TOPBP1	protein_coding	DNA topoisomerase 2-binding protein 1	chr3	133598175	133662380	-	596.91	642.323	551.497	-0.219578	0.0199196	0.311928
ENSG00000196584	XRCC2	protein_coding	DNA repair protein XRCC2	chr7	152644776	152676141	-	163.217	184.078	142.355	-0.368541	0.0199125	0.311928
ENSG00000056972	TRAF3IP2	protein_coding	E3 ubiquitin ligase TRAF3IP2	chr6	111555381	111606906	-	69.5794	82.7248	56.4341	-0.543747	0.0199494	0.311937
ENSG00000104635	SLC39A14	protein_coding	Metal cation symporter ZIP14; Solute carrier family 39 (Zinc transporter), member 14, isoform CRA_a, Solute carrier family 39 member 14 isoform 1	chr8	22367278	22434129	+	830.285	772.247	888.323	0.201779	0.0200071	0.31238
ENSG00000105701	FKBP8	protein_coding	Peptidyl-prolyl cis-trans isomerase FKBP8; Peptidylprolyl isomerase	chr19	18531751	18544077	-	416.044	379.917	452.171	0.25058	0.0200764	0.312547
ENSG00000141298	SSH2	protein_coding	Protein phosphatase Slingshot homolog 2; Protein phosphatase Slingshot homolog 2, Slingshot homolog 2 (Drosophila), isoform CRA_a	chr17	29625938	29930276	-	819.265	879.57	758.961	-0.212514	0.0200674	0.312547
ENSG00000139618	BRCA2	protein_coding	Breast cancer type 2 susceptibility protein	chr13	32315086	32400268	+	599.378	658.372	540.384	-0.28444	0.0201525	0.313274
ENSG00000157216	SSBP3	protein_coding	Single-stranded DNA-binding protein 3; Single stranded DNA binding protein 3, isoform CRA_c, Single-stranded DNA-binding protein 3, cDNA FLJ10355 fis, clone NT2RM2001196	chr1	54225433	54413479	-	362.934	395.8	330.068	-0.261284	0.0202821	0.314831
ENSG00000138834	MAPK8IP3	protein_coding	C-Jun-amino-terminal kinase-interacting protein 3	chr16	1706183	1770351	+	328.086	296.199	359.973	0.280463	0.0203584	0.315555
ENSG00000196628	TCF4	protein_coding	Transcription factor 4; Transcription factor 4, Transcription factor 4, isoform D; Transcription factor 4, Transcription factor 4, isoform CRA_e; Transcription factor 4, Transcription factor 4, isoform B; Transcription factor 4, isoform CRA_b	chr18	55222185	55664787	-	1374.92	1480.74	1269.11	-0.22234	0.0204634	0.316722
ENSG00000154188	ANGPT1	protein_coding	Angiopoietin-1	chr8	107249482	107498055	-	37.0992	47.7867	26.4118	-0.831692	0.0205004	0.316835
ENSG00000131016	AKAP12	protein_coding	A-kinase anchor protein 12	chr6	151239967	151358559	+	2970.27	2767.23	3173.31	0.197481	0.0205383	0.316961
ENSG00000128340	RAC2	protein_coding	Ras-related C3 botulinum toxin substrate 2 (Rho family, small GTP binding protein Rac2), isoform CRA_a; Ras-related C3 botulinum toxin substrate 2; Ras-related C3 botulinum toxin substrate 2, Ras-related C3 botulinum toxin substrate 2 (Rho family, small GTP binding protein Rac2), isoform CRA_c; Ras-related C3 botulinum toxin substrate 2, Ras-related C3 botulinum toxin substrate 2 (Rho family, sma…	chr22	37225270	37244448	-	152.95	173.35	132.55	-0.384608	0.0208994	0.32166
ENSG00000280128	ENSG00000280128	TEC		chr6	30282349	30286054	-	205.219	182.257	228.18	0.322614	0.0209031	0.32166
ENSG00000168077	SCARA3	protein_coding	Scavenger receptor class A member 3	chr8	27633868	27676776	+	278.064	307.693	248.435	-0.307509	0.0209352	0.32169
ENSG00000093009	CDC45	protein_coding	Cell division control protein 45 homolog	chr22	19479457	19520612	+	181.871	204.126	159.616	-0.352896	0.0212389	0.323565
ENSG00000105011	ASF1B	protein_coding	Histone chaperone ASF1B; ASF1 anti-silencing function 1 homolog B (S. cerevisiae), isoform CRA_a	chr19	14119512	14136613	-	64.3951	77.1008	51.6895	-0.567821	0.0212072	0.323565
ENSG00000120279	MYCT1	protein_coding	Myc target protein 1	chr6	152697895	152724567	+	635.858	590.247	681.469	0.207003	0.0211232	0.323565
ENSG00000155962	CLIC2	protein_coding	Chloride intracellular channel protein 2; Chloride intracellular channel 2, Chloride intracellular channel protein 2	chrX	155276211	155334657	-	49.5773	38.7371	60.4176	0.628165	0.0211015	0.323565
ENSG00000167994	RAB3IL1	protein_coding	Guanine nucleotide exchange factor for Rab-3A	chr11	61897301	61920269	-	169.738	146.631	192.845	0.392911	0.0211523	0.323565
ENSG00000187017	ESPN	protein_coding	Espin	chr1	6424776	6461367	+	79.9185	63.9664	95.8707	0.576367	0.0212392	0.323565
ENSG00000177602	HASPIN	protein_coding	Serine/threonine-protein kinase haspin	chr17	3723903	3726699	+	124.795	142.154	107.436	-0.400727	0.0214054	0.325631
ENSG00000121406	ZNF549	protein_coding	Zinc finger protein 549	chr19	57527325	57557542	+	134.083	115.769	152.397	0.393614	0.0214415	0.325715
ENSG00000022267	FHL1	protein_coding	Four and a half LIM domains protein 1	chrX	136146702	136211359	+	150.733	131.525	169.942	0.367247	0.0216365	0.328211
ENSG00000120053	GOT1	protein_coding	Aspartate aminotransferase, cytoplasmic	chr10	99396870	99430624	-	264.708	238.083	291.332	0.290093	0.0217664	0.328658
ENSG00000138018	SELENOI	protein_coding	Ethanolaminephosphotransferase 1	chr2	26308547	26395891	+	424.297	466.792	381.802	-0.289272	0.0217551	0.328658
ENSG00000138678	GPAT3	protein_coding	Glycerol-3-phosphate acyltransferase 3; Testis secretory sperm-binding protein Li 213e	chr4	83535914	83605875	+	159.26	179.042	139.479	-0.35798	0.0217893	0.328658
ENSG00000141905	NFIC	protein_coding	Nuclear factor 1 C-type; Nuclear factor 1	chr19	3314403	3469217	+	1037.04	961.44	1112.63	0.210503	0.021782	0.328658
ENSG00000115415	STAT1	protein_coding	Signal transducer and activator of transcription; Signal transducer and activator of transcription 1-alpha/beta, Truncated signal transducer and activator of transcription 1; Signal transducer and activator of transcription 1-alpha/beta; Signal transducer and activator of transcription 1 variant a, Signal transducer and activator of transcription 1-alpha/beta	chr2	190908460	191020960	-	865.643	927.938	803.348	-0.207764	0.0218218	0.328683
ENSG00000089157	RPLP0	protein_coding	60S acidic ribosomal protein P0; 60S acidic ribosomal protein P0, Ribosomal protein, large, P0, isoform CRA_c	chr12	120196699	120201235	-	570.385	522.978	617.793	0.239951	0.0218627	0.328834
ENSG00000109685	NSD2	protein_coding	Histone-lysine N-methyltransferase NSD2	chr4	1871393	1982207	+	1400.02	1479.57	1320.46	-0.164025	0.0218975	0.328895
ENSG00000146112	PPP1R18	protein_coding	Phostensin; PPP1R18, Phostensin	chr6	30676389	30687895	-	990.756	923.531	1057.98	0.195884	0.0220256	0.330353
ENSG00000139354	GAS2L3	protein_coding	GAS2-like protein 3; GAS2-like protein 3, Growth arrest-specific 2 like 3, isoform CRA_c; Growth arrest-specific 2 like 3, isoform CRA_a	chr12	100573683	100628288	+	282.927	313.628	252.226	-0.31322	0.0221659	0.33199
ENSG00000189120	SP6	protein_coding	Transcription factor Sp6	chr17	47844908	47855874	-	46.8103	36.1022	57.5184	0.657385	0.0221973	0.331994
ENSG00000135336	ORC3	protein_coding	Origin recognition complex subunit 3	chr6	87590067	87667453	+	167.489	187.902	147.075	-0.351317	0.0224036	0.334611
ENSG00000095321	CRAT	protein_coding	Carnitine O-acetyltransferase	chr9	129094142	129111189	-	208.718	185.254	232.182	0.324183	0.0226851	0.337074
ENSG00000127022	CANX	protein_coding	Calnexin;	chr5	179678628	179731641	+	2454.01	2296.53	2611.49	0.185338	0.022658	0.337074
ENSG00000138796	HADH	protein_coding	Hydroxyacyl-coenzyme A dehydrogenase, mitochondrial	chr4	107989714	108035241	+	74.6989	88.1677	61.23	-0.51891	0.0226415	0.337074
ENSG00000204524	ZNF805	protein_coding	Zinc finger protein 805	chr19	57240632	57262728	+	283.736	256.917	310.555	0.272579	0.022695	0.337074
ENSG00000128965	CHAC1	protein_coding	Glutathione-specific gamma-glutamylcyclotransferase 1	chr15	40952962	40956512	+	87.8365	73.1667	102.506	0.480876	0.0228258	0.337607
ENSG00000138413	IDH1	protein_coding	Isocitrate dehydrogenase [NADP] cytoplasmic; Isocitrate dehydrogenase [NADP]	chr2	208236229	208266074	-	506.743	465.756	547.73	0.233427	0.0228192	0.337607
ENSG00000171606	ZNF274	protein_coding	Neurotrophin receptor-interacting factor homolog	chr19	58183029	58213562	+	170.388	149.5	191.275	0.353409	0.022773	0.337607
ENSG00000138660	AP1AR	protein_coding	AP-1 complex-associated regulatory protein; Chromosome 4 open reading frame 16, isoform CRA_c	chr4	112231740	112273110	+	396.535	361.93	431.139	0.251807	0.0229284	0.338654
ENSG00000111247	RAD51AP1	protein_coding	RAD51-associated protein 1	chr12	4538798	4560047	+	129.455	149.271	109.638	-0.441719	0.0230703	0.34028
ENSG00000178038	ALS2CL	protein_coding	ALS2 C-terminal-like protein; ALS2 C-terminal like, isoform CRA_a, ALS2 C-terminal-like protein; ALS2 C-terminal like, isoform CRA_c	chr3	46668995	46693704	-	147.678	127.201	168.155	0.399945	0.0231151	0.340469
ENSG00000166734	GOLM2	protein_coding	Protein GOLM2; Golgi membrane protein 2	chr15	44288719	44415758	+	651.212	604.491	697.933	0.207049	0.0232898	0.342569
ENSG00000051382	PIK3CB	protein_coding	Phosphatidylinositol 4,5-bisphosphate 3-kinase catalytic subunit beta isoform	chr3	138652698	138834928	-	264.566	291.874	237.258	-0.297754	0.0235056	0.345267
ENSG00000075702	WDR62	protein_coding	WD repeat-containing protein 62	chr19	36054649	36105108	+	85.7872	99.9222	71.6523	-0.474164	0.0237807	0.346339
ENSG00000105355	PLIN3	protein_coding	Perilipin-3	chr19	4838341	4867694	-	258.856	284.7	233.012	-0.287921	0.023841	0.346339
ENSG00000120686	UFM1	protein_coding	Ubiquitin-fold modifier 1	chr13	38349849	38363619	+	660.136	611.695	708.577	0.211791	0.0238684	0.346339
ENSG00000137040	RANBP6	protein_coding	Ran-binding protein 6	chr9	6011025	6015625	-	368.162	401.372	334.953	-0.260273	0.0238407	0.346339
ENSG00000166289	PLEKHF1	protein_coding	Pleckstrin homology domain-containing family F member 1	chr19	29665459	29675477	+	87.4327	73.312	101.553	0.464709	0.0238011	0.346339
ENSG00000178726	THBD	protein_coding	Thrombomodulin	chr20	23045633	23049672	-	261.298	235.005	287.59	0.290203	0.0238709	0.346339
ENSG00000184005	ST6GALNAC3	protein_coding	Alpha-N-acetylgalactosaminide alpha-2,6-sialyltransferase 3	chr1	76074746	76634603	+	220.768	247.62	193.917	-0.351086	0.0237214	0.346339
ENSG00000188647	PTAR1	protein_coding	Protein prenyltransferase alpha subunit repeat-containing protein 1	chr9	69709522	69760011	-	1036.08	951.786	1120.38	0.235046	0.0237919	0.346339
ENSG00000267169	ADGRL1-AS1	lncRNA		chr19	14137146	14171267	+	59.435	47.2692	71.6007	0.588881	0.0237577	0.346339
ENSG00000100479	POLE2	protein_coding	DNA polymerase epsilon subunit 2	chr14	49643555	49688422	-	89.2343	103.697	74.7718	-0.466483	0.0239482	0.346988
ENSG00000095794	CREM	protein_coding	cAMP-responsive element modulator	chr10	35126791	35212958	+	186.719	207.639	165.798	-0.322906	0.0240614	0.347214
ENSG00000100167	SEPTIN3	protein_coding	Neuronal-specific septin-3	chr22	41969475	41998221	+	39.6036	30.4703	48.7369	0.660328	0.0240584	0.347214
ENSG00000169871	TRIM56	protein_coding	E3 ubiquitin-protein ligase TRIM56	chr7	101085481	101097967	+	861.593	796.5	926.687	0.218153	0.0240493	0.347214
ENSG00000086758	HUWE1	protein_coding	E3 ubiquitin-protein ligase HUWE1; HECT-type E3 ubiquitin transferase	chrX	53532096	53686728	-	3940.25	3732.15	4148.35	0.152494	0.0242073	0.348375
ENSG00000169744	LDB2	protein_coding	LIM domain-binding protein 2; LIM domain binding 2, isoform CRA_b, LIM domain-binding protein 2	chr4	16501541	16898678	-	82.9293	96.5831	69.2755	-0.47361	0.0241969	0.348375
ENSG00000138600	SPPL2A	protein_coding	Signal peptide peptidase-like 2A	chr15	50702266	50765709	-	617.853	568.221	667.484	0.231903	0.0243493	0.349745
ENSG00000179532	DNHD1	protein_coding	Dynein heavy chain domain-containing protein 1	chr11	6497260	6593758	+	100.134	84.3515	115.917	0.453994	0.024368	0.349745
ENSG00000128815	WDFY4	protein_coding	WD repeat- and FYVE domain-containing protein 4	chr10	48684876	48982956	+	152.734	171.628	133.84	-0.356414	0.0245241	0.35109
ENSG00000129810	SGO1	protein_coding	Shugoshin-like 1 (S. pombe), isoform CRA_a, Shugoshin-like 1 isoform A1; Shugoshin 1; Shugoshin-like 1 (S. pombe), isoform CRA_b	chr3	20160593	20186206	-	147.614	166.725	128.502	-0.373124	0.0245605	0.35109
ENSG00000161091	MFSD12	protein_coding	Major facilitator superfamily domain-containing protein 12	chr19	3538261	3574290	-	397.745	363.499	431.992	0.248423	0.0245549	0.35109
ENSG00000213462	ERV3-1	protein_coding	Endogenous retrovirus group 3 member 1 Env polyprotein	chr7	64990356	65006743	-	229.887	204.963	254.811	0.312693	0.0247403	0.352714
ENSG00000239887	C1orf226	protein_coding	Uncharacterized protein C1orf226	chr1	162378841	162386812	+	43.133	52.9091	33.357	-0.649924	0.0247079	0.352714
ENSG00000035499	DEPDC1B	protein_coding	DEP domain-containing protein 1B	chr5	60596912	60700190	-	81.3959	96.2077	66.5841	-0.524387	0.0248638	0.353427
ENSG00000106688	SLC1A1	protein_coding	Excitatory amino acid transporter 3	chr9	4490468	4587469	+	194.623	217.956	171.289	-0.345809	0.0248897	0.353427
ENSG00000134690	CDCA8	protein_coding	Borealin	chr1	37692481	37709719	+	246.348	271.434	221.262	-0.293649	0.0248699	0.353427
ENSG00000166704	ZNF606	protein_coding	Zinc finger protein 606; Zinc finger protein 606, isoform CRA_a	chr19	57977076	58003349	-	82.9822	68.951	97.0134	0.486634	0.0249492	0.353802
ENSG00000101745	ANKRD12	protein_coding	Ankyrin repeat domain-containing protein 12	chr18	9136228	9285985	+	820.632	764.55	876.713	0.197253	0.0251516	0.355679
ENSG00000152556	PFKM	protein_coding	ATP-dependent 6-phosphofructokinase, muscle type; ATP-dependent 6-phosphofructokinase; Phosphofructokinase muscle isoform 2, Phosphofructokinase, muscle, isoform CRA_a	chr12	48105139	48146404	+	322.854	351.983	293.725	-0.260232	0.0251763	0.355679
ENSG00000184445	KNTC1	protein_coding	Kinetochore-associated protein 1	chr12	122527246	122626396	+	402.344	444.914	359.773	-0.305674	0.0251817	0.355679
ENSG00000137877	SPTBN5	protein_coding	Spectrin beta chain, non-erythrocytic 5	chr15	41848146	41894053	-	351.849	318.732	384.966	0.271611	0.0252408	0.356043
ENSG00000088387	DOCK9	protein_coding	Dedicator of cytokinesis protein 9; Dedicator of cytokinesis 9, isoform CRA_b, Dedicator of cytokinesis protein 9; Dedicator of cytokinesis protein 9, cDNA FLJ45400 fis, clone BRHIP3028570; Dedicator of cytokinesis 9, isoform CRA_a, Dedicator of cytokinesis protein 9	chr13	98793429	99086625	-	816.559	879.292	753.826	-0.221838	0.0253784	0.35751
ENSG00000185818	NAT8L	protein_coding	N-acetylaspartate synthetase	chr4	2059327	2069089	+	56.8718	45.8421	67.9015	0.55673	0.0254913	0.358627
ENSG00000185630	PBX1	protein_coding	Pre-B-cell leukemia transcription factor 1; Pre-B-cell leukemia transcription factor 1, Pre-B-cell leukemia transcription factor 1, isoform CRA_a; Pre-B-cell leukemia transcription factor 1, Pre-B-cell leukemia transcription factor 1, isoform CRA_c; Pre-B-cell leukemia transcription factor 1, isoform CRA_b	chr1	164555584	164899296	+	41.1107	50.8607	31.3608	-0.680397	0.0255505	0.358987
ENSG00000167081	PBX3	protein_coding	Pre-B-cell leukemia transcription factor 3	chr9	125747345	125967377	+	152.422	171.021	133.823	-0.351525	0.0258241	0.362352
ENSG00000169255	B3GALNT1	protein_coding	UDP-GalNAc:beta-1,3-N-acetylgalactosaminyltransferase 1; Hexosyltransferase	chr3	161083883	161105411	-	179.61	153.636	205.583	0.41784	0.0260008	0.363171
ENSG00000188573	FBLL1	protein_coding	rRNA/tRNA 2'-O-methyltransferase fibrillarin-like protein 1	chr5	168529305	168530634	+	42.0264	31.8138	52.239	0.698178	0.0259743	0.363171
ENSG00000215421	ZNF407	protein_coding	Zinc finger protein 407	chr18	74597870	75065671	+	398.459	431.585	365.332	-0.239832	0.0259832	0.363171
ENSG00000258947	TUBB3	protein_coding	Tubulin beta-3 chain; HCG1983504, isoform CRA_c, Tubulin beta-3 chain; HCG1983504, isoform CRA_e, Tubulin beta-3 chain; HCG1983504, isoform CRA_b, Tubulin beta-3 chain; HCG1983504, isoform CRA_d, Tubulin beta-3 chain; Tubulin beta chain	chr16	89921392	89938761	+	38.3646	47.331	29.3983	-0.66896	0.0260187	0.363171
ENSG00000147894	C9orf72	protein_coding	Guanine nucleotide exchange C9orf72	chr9	27535640	27573866	-	151.433	132.656	170.21	0.357242	0.0262664	0.364245
ENSG00000164808	SPIDR	protein_coding	DNA repair-scaffolding protein; DNA repair-scaffolding protein, cDNA FLJ31118 fis, clone IMR322000656; DNA repair-scaffolding protein, cDNA FLJ59936	chr8	47260878	47736306	+	187.827	208.531	167.123	-0.317651	0.0262002	0.364245
ENSG00000197415	VEPH1	protein_coding	Ventricular zone-expressed PH domain-containing protein homolog 1	chr3	157259742	157533619	-	751.307	805.4	697.215	-0.207824	0.0261912	0.364245
ENSG00000203760	CENPW	protein_coding	Centromere protein W	chr6	126340115	126348875	+	79.1736	92.65	65.6972	-0.489652	0.0262279	0.364245
ENSG00000279821	ENSG00000279821	TEC		chr5	177476631	177479656	-	51.1042	39.6594	62.5491	0.644284	0.0262381	0.364245
ENSG00000135604	STX11	protein_coding	Syntaxin-11	chr6	144150517	144191939	+	109.19	93.4592	124.92	0.414746	0.0264507	0.365208
ENSG00000159259	CHAF1B	protein_coding	Chromatin assembly factor 1 subunit B	chr21	36385392	36419015	+	114.112	129.766	98.4587	-0.394814	0.0264477	0.365208
ENSG00000163947	ARHGEF3	protein_coding	Rho guanine nucleotide exchange factor 3	chr3	56727418	57079329	-	297.676	328.164	267.188	-0.295561	0.0264728	0.365208
ENSG00000175197	DDIT3	protein_coding	DNA damage-inducible transcript 3 protein; DDIT3 upstream open reading frame protein	chr12	57516588	57521737	-	227.913	204.157	251.668	0.300511	0.0263843	0.365208
ENSG00000160991	ORAI2	protein_coding	Protein orai-2	chr7	102433106	102456825	+	564.01	520.518	607.501	0.222542	0.0265511	0.365815
ENSG00000145901	TNIP1	protein_coding	TNFAIP3-interacting protein 1	chr5	151029945	151093577	-	823.503	759.873	887.132	0.223118	0.0266173	0.366254
ENSG00000164211	STARD4	protein_coding	StAR-related lipid transfer protein 4; START domain containing 4, sterol regulated, isoform CRA_e, StAR-related lipid transfer protein 4	chr5	111496033	111512590	-	410.71	446.338	375.083	-0.250317	0.0266544	0.366292
ENSG00000163528	CHCHD4	protein_coding	Mitochondrial intermembrane space import and assembly protein 40; Coiled-coil-helix-coiled-coil-helix domain containing 4, isoform CRA_b; Coiled-coil-helix-coiled-coil-helix domain containing 4, isoform CRA_a	chr3	14112077	14124870	-	153.599	135.078	172.12	0.347339	0.0267604	0.367275
ENSG00000077157	PPP1R12B	protein_coding	Protein phosphatase 1 regulatory subunit 12B, Smooth muscle type of myosin light chain phosphatase small subunit; Protein phosphatase 1 regulatory subunit 12B; PPP1R12B protein, Protein phosphatase 1 regulatory subunit 12B	chr1	202348699	202592706	+	121.408	137.962	104.855	-0.392604	0.0269329	0.36775
ENSG00000082068	WDR70	protein_coding	WD repeat-containing protein 70	chr5	37379285	37753435	+	173.218	192.822	153.615	-0.326053	0.0268648	0.36775
ENSG00000168496	FEN1	protein_coding	Flap endonuclease 1	chr11	61792911	61797238	+	251.904	277.143	226.664	-0.28892	0.0268827	0.36775
ENSG00000169851	PCDH7	protein_coding	Protocadherin-7	chr4	30720415	31146805	+	107.767	125.041	90.4931	-0.462153	0.0268988	0.36775
ENSG00000000460	C1orf112	protein_coding	Uncharacterized protein C1orf112; Chromosome 1 open reading frame 112, isoform CRA_a	chr1	169662007	169854080	+	102.225	118.662	85.7877	-0.463403	0.0270349	0.368043
ENSG00000095637	SORBS1	protein_coding	Sorbin and SH3 domain-containing protein 1	chr10	95311771	95561414	-	53.3163	63.897	42.7357	-0.569338	0.0270924	0.368043
ENSG00000152439	ZNF773	protein_coding	Zinc finger protein 773	chr19	57499915	57518404	+	82.6548	69.4694	95.8402	0.45861	0.0270589	0.368043
ENSG00000161551	ZNF577	protein_coding	Zinc finger protein 577; Zinc finger protein 577, isoform CRA_b	chr19	51804816	51890950	-	41.2707	32.1175	50.4239	0.634844	0.027076	0.368043
ENSG00000197714	ZNF460	protein_coding	Zinc finger protein 460	chr19	57280051	57294069	+	430.555	393.211	467.899	0.25031	0.027154	0.368411
ENSG00000101412	E2F1	protein_coding	Transcription factor E2F1	chr20	33675477	33686385	-	105.188	120.714	89.6631	-0.424905	0.0273341	0.370382
ENSG00000099250	NRP1	protein_coding	Neuropilin-1; Neuropilin	chr10	33177492	33336262	-	2021.04	1907.87	2134.2	0.161653	0.0273832	0.37057
ENSG00000196110	ZNF699	protein_coding	Zinc finger protein 699	chr19	9291140	9309838	-	84.7223	70.7548	98.6897	0.474369	0.0274174	0.37057
ENSG00000154447	SH3RF1	protein_coding	E3 ubiquitin-protein ligase SH3RF1	chr4	169094259	169270956	-	803.26	752.492	854.029	0.182382	0.027454	0.370595
ENSG00000166887	VPS39	protein_coding	Vam6/Vps39-like protein; Vacuolar protein sorting 39 (Yeast), isoform CRA_b	chr15	42158701	42208307	-	473.634	437.271	509.996	0.221491	0.0276099	0.372228
ENSG00000140474	ULK3	protein_coding	Serine/threonine-protein kinase ULK3	chr15	74836118	74843346	-	196.78	175.531	218.03	0.31121	0.0277097	0.373101
ENSG00000103404	USP31	protein_coding	Ubiquitin carboxyl-terminal hydrolase 31	chr16	23061406	23149452	-	585.394	539.428	631.361	0.226647	0.0277838	0.373332
ENSG00000258791	LINC00520	lncRNA		chr14	55781132	55796731	-	91.6756	76.961	106.39	0.462039	0.0277968	0.373332
ENSG00000173848	NET1	protein_coding	Neuroepithelial cell-transforming gene 1 protein; Neuroepithelial cell transforming gene 1, isoform CRA_a, cDNA, FLJ96638, Homo sapiens neuroepithelial cell transforming gene 1 (NET1), mRNA; Epididymis secretory sperm binding protein, Neuroepithelial cell transforming gene 1, isoform CRA_b, cDNA FLJ50843, highly similar to Neuroepithelial cell-transforming gene 1 protein	chr10	5412557	5459056	+	466.304	501.759	430.848	-0.219342	0.0278994	0.374238
ENSG00000150867	PIP4K2A	protein_coding	Phosphatidylinositol 5-phosphate 4-kinase type-2 alpha	chr10	22534854	22714578	-	564.808	522.91	606.706	0.214055	0.0279487	0.374429
ENSG00000077684	JADE1	protein_coding	Protein Jade-1	chr4	128809700	128875224	+	614.229	572.68	655.779	0.195162	0.0280563	0.375
ENSG00000173898	SPTBN2	protein_coding	Spectrin beta chain, non-erythrocytic 2	chr11	66682497	66744670	-	610.915	549.837	671.994	0.288967	0.0280617	0.375
ENSG00000144959	NCEH1	protein_coding	Neutral cholesterol ester hydrolase 1	chr3	172630249	172711218	-	438.816	476.36	401.272	-0.246907	0.0281723	0.375537
ENSG00000273983	H3C8	protein_coding	Histone H3.1	chr6	26269405	26271815	-	66.3826	78.0111	54.7542	-0.502976	0.0281722	0.375537
ENSG00000100219	XBP1	protein_coding	X-box-binding protein 1; X-box binding protein 1, isoform CRA_b	chr22	28794555	28800597	-	368.748	338.261	399.235	0.238452	0.0282676	0.375554
ENSG00000136244	IL6	protein_coding	Interleukin-6	chr7	22725884	22732002	+	280.417	251.696	309.138	0.295506	0.0282793	0.375554
ENSG00000196876	SCN8A	protein_coding	Sodium channel protein type 8 subunit alpha; Sodium channel protein	chr12	51590266	51812864	+	642.61	596.951	688.268	0.205038	0.0282716	0.375554
ENSG00000160691	SHC1	protein_coding	SHC-transforming protein 1	chr1	154962298	154974395	-	863.775	811.163	916.387	0.175762	0.0283567	0.375647
ENSG00000242125	SNHG3	lncRNA		chr1	28505980	28510892	+	148.019	166.645	129.393	-0.362542	0.0283472	0.375647
ENSG00000146373	RNF217	protein_coding	Probable E3 ubiquitin-protein ligase RNF217; RBR-type E3 ubiquitin transferase	chr6	124962437	125092633	+	420.051	381.153	458.948	0.267321	0.0285368	0.377564
ENSG00000093217	XYLB	protein_coding	Xylulose kinase	chr3	38346760	38421348	+	151.729	133.319	170.139	0.349502	0.0289359	0.379148
ENSG00000111859	NEDD9	protein_coding	Enhancer of filamentation 1; Neural cell expressed, developmentally down-regulated 9, isoform CRA_a	chr6	11183298	11382348	-	344.577	374.427	314.727	-0.249854	0.0289292	0.379148
ENSG00000114480	GBE1	protein_coding	1,4-alpha-glucan-branching enzyme; 1,4-alpha-glucan branching enzyme	chr3	81489703	81761645	-	951.933	889.48	1014.39	0.189373	0.0291187	0.379148
ENSG00000123240	OPTN	protein_coding	Optineurin	chr10	13099449	13138308	+	545.374	503.92	586.827	0.219336	0.0289822	0.379148
ENSG00000125354	SEPTIN6	protein_coding	Septin; Septin-6	chrX	119615724	119693370	-	329.732	359.311	300.153	-0.258748	0.0288559	0.379148
ENSG00000151466	SCLT1	protein_coding	Sodium channel and clathrin linker 1	chr4	128864921	129093600	-	197.772	219.451	176.093	-0.315955	0.0290257	0.379148
ENSG00000158769	F11R	protein_coding	Junctional adhesion molecule A; Junctional adhesion molecule 1	chr1	160995211	161021343	-	184.581	206.089	163.073	-0.335909	0.02897	0.379148
ENSG00000175063	UBE2C	protein_coding	UBE2C protein, Ubiquitin-conjugating enzyme E2C, Ubiquitin-conjugating enzyme E2C, isoform CRA_e; Ubiquitin-conjugating enzyme E2 C; Ubiquitin-conjugating enzyme E2 C, Ubiquitin-conjugating enzyme E2C, isoform CRA_d	chr20	45812576	45816957	+	118.431	134.282	102.581	-0.385211	0.0289456	0.379148
ENSG00000177600	RPLP2	protein_coding	60S acidic ribosomal protein P2	chr11	809965	812880	+	299.872	272.319	327.426	0.264986	0.0290029	0.379148
ENSG00000179832	MROH1	protein_coding	Maestro heat-like repeat-containing protein family member 1	chr8	144148016	144261927	+	385.257	353.555	416.96	0.237353	0.0287987	0.379148
ENSG00000187244	BCAM	protein_coding	Basal cell adhesion molecule	chr19	44809071	44821421	+	109.659	94.3854	124.933	0.400814	0.0290868	0.379148
ENSG00000197976	AKAP17A	protein_coding	A-kinase anchor protein 17A; A-kinase anchor protein 17A, HCG1981394, isoform CRA_d	chrX	1591604	1602520	+	459.172	417.378	500.965	0.262779	0.029071	0.379148
ENSG00000214548	MEG3	lncRNA		chr14	100779410	100861031	+	788.462	847.492	729.433	-0.216149	0.0289164	0.379148
ENSG00000082212	ME2	protein_coding	NAD-dependent malic enzyme, mitochondrial; Malic enzyme	chr18	50879080	50954257	+	749.931	701.031	798.831	0.188161	0.0292538	0.380203
ENSG00000129538	RNASE1	protein_coding	Ribonuclease pancreatic; Ribonuclease A C1	chr14	20801228	20802855	-	67.6432	79.8335	55.4528	-0.517908	0.0292965	0.380203
ENSG00000171320	ESCO2	protein_coding	N-acetyltransferase ESCO2	chr8	27771949	27812640	+	238.69	270.102	207.279	-0.380322	0.0293424	0.380203
ENSG00000172086	KRCC1	protein_coding	Lysine-rich coiled-coil protein 1; Uncharacterized protein	chr2	88027205	88064252	-	248.904	223.15	274.658	0.298413	0.0293151	0.380203
ENSG00000113070	HBEGF	protein_coding	Proheparin-binding EGF-like growth factor	chr5	140332843	140346603	-	340.351	310.909	369.792	0.249485	0.029391	0.380285
ENSG00000135451	TROAP	protein_coding	Tastin; Tastin, cDNA FLJ50628, highly similar to Trophinin-associated protein	chr12	49323236	49331731	+	67.167	79.0269	55.3071	-0.507169	0.02942	0.380285
ENSG00000108262	GIT1	protein_coding	ARF GTPase-activating protein GIT1	chr17	29573475	29594054	-	703.792	657.872	749.712	0.188261	0.0295923	0.380919
ENSG00000134057	CCNB1	protein_coding	G2/mitotic-specific cyclin-B1	chr5	69167135	69178245	+	365.248	396.026	334.471	-0.243044	0.0295131	0.380919
ENSG00000179588	ZFPM1	protein_coding	Zinc finger protein ZFPM1; Zinc finger protein ZFPM1, Zinc finger protein, multitype 1, isoform CRA_b; Zinc finger protein ZFPM1, Zinc finger protein, multitype 1, isoform CRA_c	chr16	88453280	88537031	+	207.144	185.056	229.233	0.307357	0.029612	0.380919
ENSG00000187608	ISG15	protein_coding	Ubiquitin-like protein ISG15	chr1	1001138	1014540	+	130.167	149.745	110.589	-0.433914	0.0296029	0.380919
ENSG00000154175	ABI3BP	protein_coding	Target of Nesh-SH3	chr3	100749156	100993515	-	113.554	130.815	96.2934	-0.438105	0.0297476	0.381931
ENSG00000160049	DFFA	protein_coding	DNA fragmentation factor subunit alpha; DNAation factor, 45kDa, alpha polypeptide, isoform CRA_b	chr1	10456522	10472529	-	653.227	604.894	701.56	0.213556	0.0297623	0.381931
ENSG00000100504	PYGL	protein_coding	Glycogen phosphorylase, liver form; Alpha-1,4 glucan phosphorylase	chr14	50857891	50944483	-	210.728	232.684	188.772	-0.300288	0.0299892	0.383459
ENSG00000167325	RRM1	protein_coding	Ribonucleoside-diphosphate reductase large subunit	chr11	4094707	4138932	+	653.774	699.943	607.605	-0.203791	0.0299439	0.383459
ENSG00000204054	LINC00963	lncRNA		chr9	129476946	129513687	+	223.44	197.088	249.793	0.340355	0.0299631	0.383459
ENSG00000136861	CDK5RAP2	protein_coding	CDK5 regulatory subunit-associated protein 2	chr9	120388869	120580170	-	550.108	588.801	511.415	-0.202916	0.0300258	0.383467
ENSG00000112282	MED23	protein_coding	Mediator of RNA polymerase II transcription subunit 23; Mediator complex subunit 23	chr6	131573966	131628242	-	270.805	297.629	243.981	-0.285683	0.0303008	0.386517
ENSG00000101096	NFATC2	protein_coding	Nuclear factor of activated T-cells, cytoplasmic 2	chr20	51386957	51562831	-	343.366	375.105	311.627	-0.266695	0.030356	0.386758
ENSG00000109917	ZPR1	protein_coding	Zinc finger protein ZPR1	chr11	116773799	116788039	-	673.715	627.526	719.903	0.197832	0.0303972	0.386821
ENSG00000163002	NUP35	protein_coding	Nucleoporin NUP35	chr2	183117513	183161680	+	110.39	126.188	94.5923	-0.412	0.0305715	0.388575
ENSG00000178980	SELENOW	protein_coding	Selenoprotein W	chr19	47778585	47784686	+	122.044	138.591	105.498	-0.390378	0.0306872	0.389582
ENSG00000170456	DENND5B	protein_coding	DENN domain-containing protein 5B	chr12	31382226	31591136	-	247.9	274.028	221.772	-0.304013	0.0308609	0.391321
ENSG00000171298	GAA	protein_coding	Lysosomal alpha-glucosidase	chr17	80101556	80119881	+	121.626	104.404	138.848	0.407926	0.0310955	0.393827
ENSG00000112379	ARFGEF3	protein_coding	Brefeldin A-inhibited guanine nucleotide-exchange protein 3	chr6	138161939	138344663	+	776.409	717.302	835.515	0.219801	0.0312366	0.395145
ENSG00000052802	MSMO1	protein_coding	Methylsterol monooxygenase 1	chr4	165327667	165343164	+	166.897	185.826	147.967	-0.326702	0.0313851	0.395148
ENSG00000101464	PIGU	protein_coding	Phosphatidylinositol glycan anchor biosynthesis class U protein	chr20	34560542	34698790	-	40.0838	48.9739	31.1937	-0.634399	0.0313734	0.395148
ENSG00000123684	LPGAT1	protein_coding	Acyl-CoA:lysophosphatidylglycerol acyltransferase 1	chr1	211743457	211830763	-	889.988	833.227	946.748	0.184062	0.0312919	0.395148
ENSG00000170955	CAVIN3	protein_coding	Caveolae-associated protein 3	chr11	6318946	6320532	-	100.193	115.363	85.0236	-0.435829	0.0313148	0.395148
ENSG00000136826	KLF4	protein_coding	Krueppel-like factor 4	chr9	107484852	107490482	-	209.114	185.092	233.136	0.33133	0.0314883	0.39598
ENSG00000135631	RAB11FIP5	protein_coding	Rab11 family-interacting protein 5	chr2	73073382	73156721	-	809.603	759.148	860.058	0.17983	0.0317089	0.398285
ENSG00000155827	RNF20	protein_coding	E3 ubiquitin-protein ligase BRE1A; E3 ubiquitin protein ligase	chr9	101533853	101563344	+	489.447	445.956	532.937	0.256537	0.0317894	0.398369
ENSG00000281344	HELLPAR	lncRNA		chr12	102197585	102402596	+	71.1952	84.6251	57.7653	-0.543068	0.0317903	0.398369
ENSG00000166483	WEE1	protein_coding	Wee1-like protein kinase	chr11	9573670	9593457	+	254.644	280.692	228.596	-0.295021	0.0318492	0.398638
ENSG00000082213	C5orf22	protein_coding	UPF0489 protein C5orf22; UPF0489 protein C5orf22, cDNA FLJ58933; Uncharacterized protein	chr5	31532287	31555053	+	228.858	206.501	251.215	0.281534	0.0319258	0.398661
ENSG00000165490	DDIAS	protein_coding	DNA damage-induced apoptosis suppressor protein; DNA damage-induced apoptosis suppressor protein, cDNA FLJ58936	chr11	82899975	82958277	+	125.758	144.327	107.188	-0.425758	0.0319212	0.398661
ENSG00000082516	GEMIN5	protein_coding	Gem-associated protein 5	chr5	154887411	154938211	-	710.94	765.704	656.177	-0.22239	0.0320346	0.399552
ENSG00000071539	TRIP13	protein_coding	Pachytene checkpoint protein 2 homolog	chr5	892884	919357	+	310.256	338.117	282.394	-0.258975	0.0320905	0.399782
ENSG00000168610	STAT3	protein_coding	Signal transducer and activator of transcription 3; Signal transducer and activator of transcription	chr17	42313324	42388540	-	716.298	762.003	670.594	-0.184101	0.0322702	0.401552
ENSG00000020577	SAMD4A	protein_coding	Protein Smaug homolog 1; Protein Smaug homolog 1, Sterile alpha motif domain containing 4A, isoform CRA_a	chr14	54566117	54793315	+	973.334	913.486	1033.18	0.177456	0.0325365	0.402993
ENSG00000106603	COA1	protein_coding	Cytochrome c oxidase assembly factor 1 homolog; Uncharacterized protein	chr7	43608456	43729717	-	211.067	232.816	189.318	-0.296963	0.0324787	0.402993
ENSG00000152620	NADK2	protein_coding	NAD kinase 2, mitochondrial	chr5	36192589	36242279	-	221.824	198.574	245.075	0.30217	0.0325372	0.402993
ENSG00000185917	SETD4	protein_coding	SET domain-containing protein 4	chr21	36034541	36079389	-	102.514	88.2466	116.781	0.400233	0.0325106	0.402993
ENSG00000157168	NRG1	protein_coding	Neuregulin 1 isoform HRG-beta3, Neuregulin 1, isoform CRA_g; Pro-neuregulin-1, membrane-bound isoform	chr8	31639222	32855666	+	1089.36	1029.77	1148.94	0.15784	0.0326538	0.403884
ENSG00000181544	FANCB	protein_coding	Fanconi anemia group B protein; Fanconi anemia, complementation group B, isoform CRA_a	chrX	14835961	14873069	-	75.2435	88.9478	61.5393	-0.524326	0.0326849	0.403884
ENSG00000103995	CEP152	protein_coding	Centrosomal protein of 152 kDa	chr15	48712928	48811146	-	222.877	246.018	199.737	-0.299313	0.0327337	0.404019
ENSG00000141524	TMC6	protein_coding	Transmembrane channel-like protein; Transmembrane channel-like protein 6	chr17	78107397	78132407	-	259.681	235.42	283.942	0.269315	0.0328442	0.404914
ENSG00000145592	RPL37	protein_coding	60S ribosomal protein L37; Ribosomal protein L37	chr5	40825262	40835222	-	552.677	514.436	590.917	0.199602	0.0329687	0.405979
ENSG00000114541	FRMD4B	protein_coding	FERM domain-containing protein 4B	chr3	69168782	69542583	-	508.919	550.075	467.764	-0.233386	0.0333106	0.409717
ENSG00000087086	FTL	protein_coding	Ferritin light chain; Ferritin	chr19	48965309	48966879	+	486.185	448.812	523.558	0.221779	0.0335893	0.412668
ENSG00000113013	HSPA9	protein_coding	Stress-70 protein, mitochondrial; 75 kDa glucose-regulated protein;	chr5	138553756	138575675	-	1366.13	1287.42	1444.83	0.166295	0.0336654	0.413128
ENSG00000128923	MINDY2	protein_coding	Ubiquitin carboxyl-terminal hydrolase MINDY-2; Ubiquitin carboxyl-terminal hydrolase	chr15	58771192	58861900	+	365.787	399.271	332.302	-0.264147	0.0338027	0.41349
ENSG00000144655	CSRNP1	protein_coding	Cysteine/serine-rich nuclear protein 1; AXIN1 up-regulated 1, isoform CRA_a	chr3	39141855	39154562	-	321.35	294.273	348.427	0.242941	0.0337854	0.41349
ENSG00000174130	TLR6	protein_coding	Toll-like receptor 6	chr4	38823715	38856817	-	52.9175	63.0851	42.7499	-0.550709	0.0338113	0.41349
ENSG00000174165	ZDHHC24	protein_coding	Probable palmitoyltransferase ZDHHC24; Palmitoyltransferase	chr11	66520637	66546235	-	122.776	107.123	138.43	0.366874	0.0341344	0.416964
ENSG00000137309	HMGA1	protein_coding	High mobility group protein HMG-I/HMG-Y; High mobility group AT-hook 1	chr6	34236873	34246231	+	921.719	860.873	982.565	0.190546	0.0343468	0.417648
ENSG00000154813	DPH3	protein_coding	DPH3 homolog	chr3	16257061	16264969	-	349.884	317.075	382.694	0.270589	0.0342494	0.417648
ENSG00000172888	ZNF621	protein_coding	Zinc finger protein 621	chr3	40524878	40574685	+	361.896	332.819	390.973	0.231685	0.0343471	0.417648
ENSG00000175931	UBE2O	protein_coding	(E3-independent) E2 ubiquitin-conjugating enzyme	chr17	76389456	76453152	-	379.947	411.688	348.205	-0.240977	0.0342754	0.417648
ENSG00000115963	RND3	protein_coding	Rho-related GTP-binding protein RhoE	chr2	150468195	150539011	-	705.464	654.92	756.008	0.206788	0.0344578	0.418518
ENSG00000180787	ZFP3	protein_coding	Zinc finger protein 3 homolog	chr17	5078467	5096374	+	79.0994	65.6401	92.5588	0.489483	0.034601	0.419778
ENSG00000103150	MLYCD	protein_coding	Malonyl-CoA decarboxylase, mitochondrial	chr16	83899115	83951445	+	117.693	100.748	134.639	0.414764	0.0348146	0.420546
ENSG00000122406	RPL5	protein_coding	Ribosomal protein L5, Ribosomal protein L5, isoform CRA_c, cDNA, FLJ95579, Homo sapiens ribosomal protein L5 (RPL5), mRNA; 60S ribosomal protein L5	chr1	92832013	92841924	+	564.747	522.591	606.903	0.215401	0.0347729	0.420546
ENSG00000146757	ZNF92	protein_coding	Zinc finger protein 92; Epididymis luminal protein 203	chr7	65373799	65401136	+	132.266	148.904	115.629	-0.36212	0.0347922	0.420546
ENSG00000187735	TCEA1	protein_coding	Transcription elongation factor A protein 1; Transcription elongation factor A protein 1, cDNA FLJ51251, moderately similar to Transcription elongation factor A protein 1	chr8	53966552	54022456	-	311.627	284.083	339.171	0.254879	0.034822	0.420546
ENSG00000001629	ANKIB1	protein_coding	Ankyrin repeat and IBR domain-containing protein 1	chr7	92245974	92401383	+	440.931	476.693	405.17	-0.233998	0.0351543	0.420909
ENSG00000088179	PTPN4	protein_coding	Tyrosine-protein phosphatase non-receptor type 4	chr2	119759922	119984899	+	144.484	163.293	125.676	-0.375132	0.0350042	0.420909
ENSG00000099625	CBARP	protein_coding	Voltage-dependent calcium channel beta subunit-associated regulatory protein	chr19	1228287	1238027	-	114.816	98.5324	131.099	0.408386	0.0353652	0.420909
ENSG00000100979	PLTP	protein_coding	Phospholipid transfer protein	chr20	45898621	45912155	-	203.485	181.22	225.75	0.315423	0.0349282	0.420909
ENSG00000120889	TNFRSF10B	protein_coding	Tumor necrosis factor receptor superfamily member 10B	chr8	23020133	23069031	-	1048.89	988.485	1109.29	0.166186	0.0352147	0.420909
ENSG00000123374	CDK2	protein_coding	Cyclin-dependent kinase 2; Cyclin-dependent kinase 2, Cyclin-dependent kinase 2, isoform CRA_c; Cyclin-dependent kinase 2, isoform CRA_a; Cyclin-dependent kinase 2, isoform CRA_b	chr12	55966781	55972789	+	202.695	223.46	181.93	-0.295163	0.0353378	0.420909
ENSG00000134874	DZIP1	protein_coding	Zinc finger protein DZIP1	chr13	95578202	95644706	-	321.887	348.699	295.074	-0.240159	0.0352207	0.420909
ENSG00000153037	SRP19	protein_coding	Signal recognition particle 19 kDa protein; HCG2040106, Signal recognition particle 19 kDa protein; HCG2039564, isoform CRA_a, Signal recognition particle 19 kDa protein	chr5	112861188	112898371	+	220.297	196.504	244.09	0.311431	0.0350708	0.420909
ENSG00000159335	PTMS	protein_coding	Parathymosin	chr12	6765516	6770952	+	470.355	434.728	505.981	0.218503	0.0351069	0.420909
ENSG00000166860	ZBTB39	protein_coding	Zinc finger and BTB domain-containing protein 39	chr12	56998836	57006546	-	329.159	301.874	356.444	0.239002	0.0352843	0.420909
ENSG00000186479	RGS7BP	protein_coding	Regulator of G-protein signaling 7-binding protein	chr5	64506015	64612319	+	43.3466	54.6287	32.0645	-0.750543	0.0350274	0.420909
ENSG00000197321	SVIL	protein_coding	Supervillin	chr10	29457338	29736959	-	906.926	964.199	849.652	-0.182258	0.0352876	0.420909
ENSG00000241839	PLEKHO2	protein_coding	Pleckstrin homology domain-containing family O member 2	chr15	64841883	64868002	+	233.771	211.11	256.432	0.279377	0.0351315	0.420909
ENSG00000111371	SLC38A1	protein_coding	Sodium-coupled neutral amino acid transporter 1; Solute carrier family 38, member 1, isoform CRA_a	chr12	46183063	46270017	-	2121.99	2001.89	2242.09	0.163408	0.0355883	0.422151
ENSG00000144642	RBMS3	protein_coding	RNA-binding motif, single-stranded-interacting protein 3	chr3	28574791	30010391	+	200.491	222.386	178.595	-0.314788	0.0355781	0.422151
ENSG00000167925	GHDC	protein_coding	GH3 domain-containing protein; GH3 domain-containing protein, Homolog of mouse LGP1, isoform CRA_b; Homolog of mouse LGP1, isoform CRA_a	chr17	42188799	42194532	-	37.0533	45.7945	28.3122	-0.67484	0.035519	0.422151
ENSG00000004864	SLC25A13	protein_coding	Calcium-binding mitochondrial carrier protein Aralar2	chr7	96120220	96322147	-	193.284	214.246	172.322	-0.312531	0.0361991	0.424257
ENSG00000075240	GRAMD4	protein_coding	GRAM domain-containing protein 4	chr22	46576012	46679790	+	100.671	85.8874	115.454	0.422547	0.0358398	0.424257
ENSG00000105825	TFPI2	protein_coding	Tissue factor pathway inhibitor; Tissue factor pathway inhibitor 2	chr7	93885396	93890753	-	766.741	821.105	712.377	-0.204659	0.0363964	0.424257
ENSG00000106261	ZKSCAN1	protein_coding	Zinc finger protein with KRAB and SCAN domains 1, cDNA FLJ34152 fis, clone FCBBF3012901, highly similar to Zinc finger with KRAB and SCAN domain-containing protein 1; Zinc finger protein with KRAB and SCAN domains 1	chr7	100015572	100041689	+	1067.74	1007.8	1127.68	0.16199	0.0361866	0.424257
ENSG00000114853	ZBTB47	protein_coding	Zinc finger and BTB domain-containing protein 47	chr3	42653697	42667580	+	244.065	218.679	269.451	0.299973	0.0361109	0.424257
ENSG00000117533	VAMP4	protein_coding	Vesicle-associated membrane protein 4; VAMP4 protein, Vesicle-associated membrane protein 4, isoform CRA_b, cDNA FLJ76098, highly similar to Homo sapiens vesicle-associated membrane protein 4 (VAMP4), transcript variant 2, mRNA	chr1	171700160	171742074	-	184.959	162.559	207.359	0.349257	0.0364024	0.424257
ENSG00000139211	AMIGO2	protein_coding	Amphoterin-induced protein 2; Adhesion molecule with Ig-like domain 2, isoform CRA_a	chr12	47075707	47079959	-	47.3984	57.177	37.6198	-0.591109	0.0360602	0.424257
ENSG00000145214	DGKQ	protein_coding	Diacylglycerol kinase theta	chr4	958887	986895	-	147.715	129.75	165.681	0.350282	0.036256	0.424257
ENSG00000151576	QTRT2	protein_coding	Queuine tRNA-ribosyltransferase accessory subunit 2	chr3	114005833	114088422	+	401.95	432.516	371.383	-0.219297	0.0359772	0.424257
ENSG00000152404	CWF19L2	protein_coding	CWF19-like protein 2	chr11	107326345	107457844	-	208.044	230.134	185.955	-0.306039	0.0363891	0.424257
ENSG00000167191	GPRC5B	protein_coding	G-protein coupled receptor family C group 5 member B; G protein-coupled receptor, family C, group 5, member B, isoform CRA_a; G-protein-coupled receptor family C group 5 member B	chr16	19856691	19886167	-	64.334	75.7893	52.8788	-0.511187	0.0361309	0.424257
ENSG00000170142	UBE2E1	protein_coding	Ubiquitin-conjugating enzyme E2 E1; Ubiquitin-conjugating enzyme E2 E1, cDNA FLJ52264, highly similar to Ubiquitin-conjugating enzyme E2 E1; Ubiquitin-conjugating enzyme E2E 1 (UBC4/5 homolog, yeast), isoform CRA_a	chr3	23805955	23891640	+	396.667	366.043	427.291	0.222641	0.0359106	0.424257
ENSG00000181830	SLC35C1	protein_coding	GDP-fucose transporter 1	chr11	45804072	45813016	+	274.977	249.589	300.364	0.266185	0.036393	0.424257
ENSG00000189337	KAZN	protein_coding	Kazrin	chr1	13892792	15118043	+	63.6979	52.8212	74.5746	0.489728	0.0362744	0.424257
ENSG00000204394	VARS1	protein_coding	Valine--tRNA ligase; Valyl-tRNA synthetase	chr6	31777518	31795752	-	694.107	650.971	737.244	0.179288	0.0361829	0.424257
ENSG00000281398	SNHG4	lncRNA		chr5	139274102	139284899	+	111.556	127.195	95.9167	-0.403528	0.0362146	0.424257
ENSG00000186625	KATNA1	protein_coding	Katanin p60 ATPase-containing subunit A1	chr6	149594873	149648972	-	121.59	106.137	137.042	0.365645	0.0365423	0.425423
ENSG00000119950	MXI1	protein_coding	Max-interacting protein 1; Max-interacting protein 1, cDNA FLJ61042, highly similar to MAX-interacting protein 1; MAX interactor 1 isoform 2, Max-interacting protein 1; MAX interactor 1 isoform 1; MAX interactor 1 isoform 3	chr10	110207605	110287365	+	122.578	107.058	138.098	0.36429	0.0365914	0.425464
ENSG00000165312	OTUD1	protein_coding	OTU domain-containing protein 1	chr10	23439075	23442377	+	99.635	85.881	113.389	0.396834	0.0366256	0.425464
ENSG00000006282	SPATA20	protein_coding	Spermatogenesis-associated protein 20	chr17	50543058	50555852	+	193.8	173.261	214.34	0.305362	0.0367316	0.426231
ENSG00000122378	PRXL2A	protein_coding	Peroxiredoxin-like 2A	chr10	80407829	80437115	+	619.557	660.527	578.586	-0.190777	0.0369251	0.42801
ENSG00000147536	GINS4	protein_coding	DNA replication complex GINS protein SLD5	chr8	41529218	41545030	+	173.557	192.831	154.283	-0.3199	0.0371405	0.429844
ENSG00000162191	UBXN1	protein_coding	UBX domain-containing protein 1; Uncharacterized protein	chr11	62676498	62679117	-	292.224	262.284	322.163	0.295641	0.0371639	0.429844
ENSG00000187790	FANCM	protein_coding	Fanconi anemia group M protein	chr14	45135930	45200890	+	294.727	323.503	265.951	-0.281659	0.0373494	0.431386
ENSG00000260231	KDM7A-DT	lncRNA		chr7	140177184	140179640	+	57.6301	47.0085	68.2516	0.528558	0.0373782	0.431386
ENSG00000070882	OSBPL3	protein_coding	Oxysterol-binding protein-related protein 3	chr7	24796540	24981634	-	512.019	549.464	474.574	-0.210978	0.0375047	0.431939
ENSG00000173269	MMRN2	protein_coding	Multimerin-2	chr10	86935540	86969481	-	844.512	895.777	793.246	-0.175164	0.0375071	0.431939
ENSG00000197020	ZNF100	protein_coding	Zinc finger protein 100	chr19	21722771	21767579	-	109.896	125.043	94.7487	-0.396596	0.0376768	0.432958
ENSG00000197594	ENPP1	protein_coding	Ectonucleotide pyrophosphatase/phosphodiesterase family member 1	chr6	131808016	131895155	+	111.872	126.917	96.8268	-0.386906	0.0376538	0.432958
ENSG00000213859	KCTD11	protein_coding	BTB/POZ domain-containing protein KCTD11; Potassium channel tetramerisation domain containing 11	chr17	7351889	7354944	+	132.997	116.967	149.028	0.346857	0.0377554	0.433394
ENSG00000237649	KIFC1	protein_coding	Kinesin-like protein KIFC1; Kinesin-like protein	chr6	33391823	33409896	+	213.523	235.864	191.181	-0.301594	0.0378757	0.434308
ENSG00000101871	MID1	protein_coding	E3 ubiquitin-protein ligase Midline-1	chrX	10445310	10833654	-	287.006	315.236	258.776	-0.283729	0.03793	0.434463
ENSG00000091129	NRCAM	protein_coding	Neuronal cell adhesion molecule	chr7	108147623	108456717	-	1288.9	1362.84	1214.96	-0.165578	0.038105	0.434814
ENSG00000092931	MFSD11	protein_coding	Uncharacterized protein; UNC93-like protein MFSD11	chr17	76735865	76781449	+	101.117	115.826	86.4081	-0.418526	0.0384288	0.434814
ENSG00000107625	DDX50	protein_coding	ATP-dependent RNA helicase DDX50	chr10	68901286	68946847	+	278.464	254.158	302.771	0.251593	0.0385113	0.434814
ENSG00000112851	ERBIN	protein_coding	Erbin; Erbin, cDNA FLJ58745, highly similar to Protein LAP2	chr5	65926556	66082546	+	1088.71	1024.63	1152.78	0.169864	0.0384036	0.434814
ENSG00000116852	KIF21B	protein_coding	Kinesin-like protein KIF21B	chr1	200969390	201023714	-	249.945	226.752	273.138	0.267442	0.0384067	0.434814
ENSG00000131711	MAP1B	protein_coding	Microtubule-associated protein 1B	chr5	72107234	72209565	+	4854.35	4620.72	5087.98	0.138948	0.0382666	0.434814
ENSG00000133121	STARD13	protein_coding	START domain containing 13, isoform CRA_b, cDNA, FLJ93332, Homo sapiens START domain containing 13 (STARD13), transcriptvariant gamma, mRNA; StAR-related lipid transfer protein 13; START domain containing 13, isoform CRA_a	chr13	33103137	33350630	-	407.664	440.522	374.805	-0.232498	0.0383592	0.434814
ENSG00000133858	ZFC3H1	protein_coding	Zinc finger C3H1 domain-containing protein; Proline/serine-rich coiled-coil 2, isoform CRA_a, Zinc finger C3H1 domain-containing protein	chr12	71609599	71667725	-	502.938	539.431	466.445	-0.209316	0.0385722	0.434814
ENSG00000139133	ALG10	protein_coding	Dol-P-Glc:Glc(2)Man(9)GlcNAc(2)-PP-Dol alpha-1,2-glucosyltransferase; Dolichyl-P-Glc:Glc(2)Man(9)GlcNAc(2)-PP-dolichol alpha-1,2-glucosyltransferase	chr12	34022468	34029694	+	61.4619	72.9	50.0239	-0.534402	0.0384607	0.434814
ENSG00000140379	BCL2A1	protein_coding	Bcl-2-related protein A1	chr15	79960892	79971196	-	79.1255	91.7007	66.5504	-0.456615	0.0381345	0.434814
ENSG00000143641	GALNT2	protein_coding	Polypeptide N-acetylgalactosaminyltransferase 2; Polypeptide N-acetylgalactosaminyltransferase	chr1	230057990	230282122	+	493.57	528.877	458.263	-0.206338	0.0382502	0.434814
ENSG00000156711	MAPK13	protein_coding	Mitogen-activated protein kinase 13	chr6	36127809	36144524	+	43.5692	34.5726	52.5659	0.590546	0.0380496	0.434814
ENSG00000161011	SQSTM1	protein_coding	Sequestosome-1	chr5	179806398	179838078	+	1385.13	1305.42	1464.83	0.166107	0.0385534	0.434814
ENSG00000161692	DBF4B	protein_coding	Protein DBF4 homolog B; Protein DBF4 homolog B, cDNA FLJ61009, highly similar to Homo sapiens Dbf4-related factor 1 (DRF1), transcript variant 1, mRNA	chr17	44708608	44752264	+	114.872	129.853	99.8915	-0.375145	0.0384938	0.434814
ENSG00000165650	PDZD8	protein_coding	PDZ domain-containing protein 8	chr10	117277274	117375440	-	1139.02	1068.02	1210.02	0.179931	0.0382841	0.434814
ENSG00000157827	FMNL2	protein_coding	Formin-like protein 2	chr2	152335174	152649826	+	694.497	739.749	649.244	-0.188003	0.0386332	0.435042
ENSG00000187764	SEMA4D	protein_coding	Semaphorin-4D	chr9	89360787	89498130	-	50.1482	59.9232	40.3732	-0.558293	0.038785	0.43629
ENSG00000119138	KLF9	protein_coding	Krueppel-like factor 9; Kruppel-like factor 9, isoform CRA_a	chr9	70384604	70414657	-	232.548	210.927	254.169	0.267887	0.0389313	0.437474
ENSG00000134504	KCTD1	protein_coding	BTB/POZ domain-containing protein KCTD1; Potassium channel tetramerisation domain containing 1, isoform CRA_b	chr18	26454910	26657401	-	138.192	155.474	120.91	-0.360105	0.0390143	0.437755
ENSG00000173575	CHD2	protein_coding	Chromodomain-helicase-DNA-binding protein 2; DNA helicase; Chromodomain-helicase-DNA-binding protein 2, cDNA FLJ53879, highly similar to Chromodomain-helicase-DNA-binding protein 2	chr15	92900189	93027996	+	960.24	897.781	1022.7	0.18775	0.0390384	0.437755
ENSG00000133466	C1QTNF6	protein_coding	Complement C1q tumor necrosis factor-related protein 6; C1q and tumor necrosis factor related protein 6, isoform CRA_a	chr22	37180166	37199385	-	85.9133	99.2359	72.5908	-0.445801	0.0391761	0.438839
ENSG00000005436	GCFC2	protein_coding	Intron Large complex component GCFC2	chr2	75652000	75710985	-	369.692	340.067	399.317	0.231089	0.0397388	0.443809
ENSG00000156398	SFXN2	protein_coding	Sideroflexin-2; Sideroflexin 2, isoform CRA_b, Sideroflexin-2	chr10	102714538	102743492	+	60.355	70.9332	49.7768	-0.502488	0.0397794	0.443809
ENSG00000162063	CCNF	protein_coding	Cyclin-F	chr16	2429394	2458854	+	352.604	382.175	323.032	-0.241868	0.0397034	0.443809
ENSG00000162545	CAMK2N1	protein_coding	Calcium/calmodulin-dependent protein kinase II inhibitor 1	chr1	20482391	20486210	-	174.527	155.501	193.552	0.313982	0.0397864	0.443809
ENSG00000103197	TSC2	protein_coding	Tuberin; Tuberin, Tuberous sclerosis 2 isoform C; Tuberous sclerosis 2 isoform D	chr16	2047967	2089491	+	536.747	500.496	572.997	0.194805	0.0399144	0.444728
ENSG00000142875	PRKACB	protein_coding	cAMP-dependent protein kinase; cAMP-dependent protein kinase catalytic subunit beta	chr1	84078062	84238498	+	563.123	602.72	523.526	-0.202865	0.0399938	0.444728
ENSG00000174306	ZHX3	protein_coding	Zinc fingers and homeoboxes protein 3	chr20	41178448	41317731	-	143.369	160.118	126.62	-0.336263	0.0399803	0.444728
ENSG00000132256	TRIM5	protein_coding	Tripartite motif-containing protein 5	chr11	5663195	5938619	-	264.674	288.334	241.015	-0.25764	0.0400639	0.445044
ENSG00000148291	SURF2	protein_coding		chr9	133356550	133361158	+	82.4642	68.7468	96.1817	0.478558	0.0402011	0.446102
ENSG00000184992	BRI3BP	protein_coding	BRI3-binding protein	chr12	124993645	125031231	+	178.044	197.33	158.757	-0.312024	0.0402974	0.446706
ENSG00000057657	PRDM1	protein_coding	PR domain zinc finger protein 1	chr6	105993463	106109939	+	62.5054	73.467	51.5438	-0.503081	0.0404246	0.447187
ENSG00000205765	C5orf51	protein_coding	UPF0600 protein C5orf51	chr5	41904188	41921636	+	398.24	361.364	435.116	0.267272	0.0403835	0.447187
ENSG00000172889	EGFL7	protein_coding	Epidermal growth factor-like protein 7; EGF-like-domain, multiple 7, isoform CRA_b	chr9	136658856	136672678	+	525.247	561.733	488.761	-0.200372	0.0404942	0.447493
ENSG00000124313	IQSEC2	protein_coding	IQ motif and SEC7 domain-containing protein 2	chrX	53225828	53321350	-	40.3372	31.5072	49.1672	0.625988	0.0406533	0.448785
ENSG00000065911	MTHFD2	protein_coding	Bifunctional methylenetetrahydrofolate dehydrogenase/cyclohydrolase, mitochondrial	chr2	74186172	74217565	+	800.2	752.576	847.824	0.171713	0.04072	0.449057
ENSG00000147872	PLIN2	protein_coding	Perilipin-2; Perilipin	chr9	19108375	19149290	-	294.621	268.734	320.508	0.253318	0.0409741	0.450926
ENSG00000148572	NRBF2	protein_coding	Nuclear receptor-binding factor 2	chr10	63133247	63155031	+	202.454	181.568	223.34	0.297248	0.04097	0.450926
ENSG00000151849	CENPJ	protein_coding	Centromere protein J	chr13	24882279	24922889	-	299.032	323.999	274.064	-0.240668	0.0410236	0.451006
ENSG00000286522	H3C2	protein_coding	Histone H3.1	chr6	26031589	26032099	-	78.4734	91.054	65.8928	-0.460629	0.0411144	0.451538
ENSG00000197841	ZNF181	protein_coding	Zinc finger protein 181	chr19	34734155	34745378	+	87.9164	74.6063	101.226	0.435189	0.0411937	0.451944
ENSG00000169193	CCDC126	protein_coding	Coiled-coil domain-containing protein 126; LOC90693 protein, isoform CRA_a	chr7	23597382	23644708	+	90.4604	76.8787	104.042	0.431667	0.0412893	0.452527
ENSG00000163001	CFAP36	protein_coding	Cilia- and flagella-associated protein 36	chr2	55519604	55545079	+	200.267	178.653	221.882	0.311072	0.0413789	0.453044
ENSG00000123977	DAW1	protein_coding	Dynein assembly factor with WDR repeat domains 1; Dynein assembly factor with WDR repeat domains 1, WD repeat domain 69, isoform CRA_c	chr2	227871054	227924344	+	38.5899	47.0634	30.1164	-0.627263	0.0414628	0.453497
ENSG00000164611	PTTG1	protein_coding	Securin; PTTG1 protein, Pituitary tumor-transforming 1, Pituitary tumor-transforming 1, isoform CRA_a, cDNA, FLJ92498, Homo sapiens pituitary tumor-transforming 1 (PTTG1), mRNA	chr5	160421855	160428739	+	125.906	141.573	110.239	-0.358038	0.041716	0.455798
ENSG00000092470	WDR76	protein_coding	WD repeat-containing protein 76	chr15	43826980	43868412	+	173.751	192.82	154.683	-0.316105	0.042076	0.455994
ENSG00000100889	PCK2	protein_coding	Phosphoenolpyruvate carboxykinase (GTP); Phosphoenolpyruvate carboxykinase [GTP], mitochondrial	chr14	24094053	24110598	+	294.978	270.281	319.674	0.241321	0.0419983	0.455994
ENSG00000118217	ATF6	protein_coding	Cyclic AMP-dependent transcription factor ATF-6 alpha	chr1	161766298	161977574	+	909.014	854.39	963.639	0.173407	0.0420376	0.455994
ENSG00000125503	PPP1R12C	protein_coding	Protein phosphatase 1 regulatory subunit 12C	chr19	55090914	55117637	-	640.193	592.53	687.857	0.214883	0.0418412	0.455994
ENSG00000125772	GPCPD1	protein_coding	Glycerophosphocholine phosphodiesterase GPCPD1	chr20	5544439	5611006	-	202.6	182.499	222.702	0.285801	0.0419293	0.455994
ENSG00000137834	SMAD6	protein_coding	Mothers against decapentaplegic homolog 6	chr15	66702236	66782849	+	102.171	117.448	86.8936	-0.430424	0.0418802	0.455994
ENSG00000164161	HHIP	protein_coding	Hedgehog-interacting protein	chr4	144646156	144745271	+	2695.93	2842.03	2549.82	-0.156471	0.0420611	0.455994
ENSG00000198743	SLC5A3	protein_coding		chr21	34073578	34106260	+	261.253	287.872	234.635	-0.293878	0.0417797	0.455994
ENSG00000067248	DHX29	protein_coding	ATP-dependent RNA helicase DHX29	chr5	55256055	55307694	-	536.976	573.399	500.554	-0.195648	0.0421725	0.456239
ENSG00000105835	NAMPT	protein_coding	Nicotinamide phosphoribosyltransferase	chr7	106248298	106285966	-	793.297	736.787	849.807	0.205627	0.0421841	0.456239
ENSG00000075624	ACTB	protein_coding	Actin, cytoplasmic 1; HCG15971, isoform CRA_a, PS1TP5-binding protein 1; Actin, cytoplasmic 1, HCG15971, isoform CRA_b	chr7	5526409	5563902	-	1394.93	1301.01	1488.86	0.194441	0.0423133	0.457172
ENSG00000080839	RBL1	protein_coding	Retinoblastoma-like protein 1	chr20	36996349	37095997	-	334.169	364.199	304.138	-0.259224	0.0425258	0.457614
ENSG00000106266	SNX8	protein_coding	Sorting nexin-8	chr7	2251770	2354318	-	307.627	280.57	334.684	0.25361	0.04249	0.457614
ENSG00000143748	NVL	protein_coding	Nuclear valosin-containing protein-like	chr1	224227334	224330189	-	192.274	211.373	173.175	-0.28606	0.0425049	0.457614
ENSG00000165626	BEND7	protein_coding	BEN domain-containing protein 7	chr10	13438484	13528974	-	254.657	231.308	278.005	0.264251	0.042513	0.457614
ENSG00000106636	YKT6	protein_coding	SNARE protein Ykt6, SNARE protein Ykt6, isoform CRA_a, cDNA, FLJ93006, Homo sapiens SNARE protein Ykt6 (YKT6), mRNA; Synaptobrevin homolog YKT6	chr7	44200959	44214294	+	712.302	670.11	754.495	0.170875	0.0426157	0.458119
ENSG00000069248	NUP133	protein_coding	Nuclear pore complex protein Nup133	chr1	229440259	229508341	-	392.203	424.489	359.917	-0.237453	0.0426881	0.458293
ENSG00000127483	HP1BP3	protein_coding	Heterochromatin protein 1-binding protein 3	chr1	20740266	20787323	-	633.585	673.877	593.294	-0.183448	0.0427609	0.458293
ENSG00000154553	PDLIM3	protein_coding	PDZ and LIM domain protein 3	chr4	185500660	185535507	-	47.8133	56.8247	38.8018	-0.538851	0.0427604	0.458293
ENSG00000162852	CNST	protein_coding	Consortin	chr1	246566444	246668595	+	332.86	305.415	360.305	0.237731	0.0429196	0.459533
ENSG00000100526	CDKN3	protein_coding	Cyclin-dependent kinase inhibitor 3	chr14	54396849	54420218	+	87.7745	100.56	74.9888	-0.418477	0.0431283	0.45992
ENSG00000104643	MTMR9	protein_coding	Myotubularin-related protein 9	chr8	11284816	11328146	+	602.987	561.632	644.343	0.197876	0.0430939	0.45992
ENSG00000105401	CDC37	protein_coding	Hsp90 co-chaperone Cdc37; Hsp90 chaperone protein kinase-targeting subunit	chr19	10391133	10420121	-	617.497	570.303	664.692	0.2206	0.0430756	0.45992
ENSG00000114166	KAT2B	protein_coding	Histone acetyltransferase KAT2B	chr3	20040446	20154404	+	83.1863	95.915	70.4575	-0.439635	0.0430334	0.45992
ENSG00000023572	GLRX2	protein_coding	Glutaredoxin-2, mitochondrial	chr1	193090866	193106114	-	205.13	184.851	225.409	0.284782	0.0432154	0.460388
ENSG00000065613	SLK	protein_coding	STE20-like serine/threonine-protein kinase	chr10	103967140	104029233	+	1414.05	1342.43	1485.67	0.146165	0.0433314	0.460451
ENSG00000100297	MCM5	protein_coding	DNA replication licensing factor MCM5; DNA helicase	chr22	35400134	35425431	+	368.687	397.79	339.584	-0.22762	0.0433508	0.460451
ENSG00000162923	WDR26	protein_coding	WD repeat-containing protein 26	chr1	224385146	224437033	-	781.427	828.974	733.88	-0.175556	0.0433273	0.460451
ENSG00000130363	RSPH3	protein_coding	Radial spoke head protein 3 homolog	chr6	158972871	159000202	-	140.459	124.145	156.773	0.334257	0.0435686	0.462304
ENSG00000116786	PLEKHM2	protein_coding	Pleckstrin homology domain-containing family M member 2	chr1	15684320	15734769	+	721.219	675.647	766.791	0.182311	0.0438402	0.464637
ENSG00000166326	TRIM44	protein_coding	Tripartite motif-containing protein 44	chr11	35662775	35818007	+	1199.22	1135.77	1262.67	0.152677	0.0438756	0.464637
ENSG00000171723	GPHN	protein_coding	Gephyrin; Molybdopterin molybdenumtransferase	chr14	66507407	67181803	+	123.895	139.196	108.593	-0.355293	0.0439259	0.464708
ENSG00000181666	ZNF875	protein_coding	Zinc finger protein 875; HKR1 protein, Zinc finger protein 875; GLI-Kruppel family member HKR1, isoform CRA_d, Zinc finger protein 875	chr19	37312837	37369365	+	155.48	137.954	173.007	0.324537	0.0442883	0.468059
ENSG00000181915	ADO	protein_coding	2-aminoethanethiol dioxygenase	chr10	62804720	62808479	+	306.404	281.062	331.746	0.23841	0.0443305	0.468059
ENSG00000134851	TMEM165	protein_coding	Transmembrane protein 165; GDT1 family protein	chr4	55395957	55453397	+	325.358	351.611	299.105	-0.232609	0.0444291	0.468637
ENSG00000096696	DSP	protein_coding	Desmoplakin	chr6	7541617	7586714	+	96.9897	138.628	55.3517	-1.30906	0.0445244	0.468704
ENSG00000136628	EPRS1	protein_coding	Bifunctional glutamate/proline--tRNA ligase; Glutamyl-tRNA synthetase	chr1	219968600	220046530	-	1396.05	1326.64	1465.46	0.143472	0.0445539	0.468704
ENSG00000221829	FANCG	protein_coding	Fanconi anemia group G protein; Fanconi anemia complementation group G isoform 1, Fanconi anemia, complementation group G, Fanconi anemia, complementation group G, isoform CRA_a, cDNA, FLJ93448, Homo sapiens Fanconi anemia, complementation group G (FANCG), mRNA	chr9	35073835	35079942	-	97.5176	110.712	84.3231	-0.388778	0.0445673	0.468704
ENSG00000116584	ARHGEF2	protein_coding	Rho guanine nucleotide exchange factor 2; Guanine nucleotide exchange factor H1	chr1	155946851	156007070	-	811.643	763.941	859.345	0.169567	0.0446656	0.469275
ENSG00000131788	PIAS3	protein_coding	E3 SUMO-protein ligase PIAS3	chr1	145848522	145859836	-	241.66	220.209	263.111	0.25573	0.0448088	0.469552
ENSG00000132436	FIGNL1	protein_coding	Fidgetin-like protein 1	chr7	50444128	50542535	-	292.77	320.175	265.364	-0.26996	0.044824	0.469552
ENSG00000165912	PACSIN3	protein_coding	Protein kinase C and casein kinase substrate in neurons protein 3	chr11	47177522	47186443	-	241.533	216.01	267.055	0.304768	0.0448165	0.469552
ENSG00000116198	CEP104	protein_coding	Centrosomal protein of 104 kDa	chr1	3812086	3857396	-	547.97	512.065	583.876	0.188991	0.044997	0.470834
ENSG00000117114	ADGRL2	protein_coding	Adhesion G protein-coupled receptor L2; Adhesion G protein-coupled receptor L2, Latrophilin 2, isoform CRA_f; Adhesion G protein-coupled receptor L2, Latrophilin 2, isoform CRA_b; Adhesion G protein-coupled receptor L2, Latrophilin 2, isoform CRA_k	chr1	81306147	81992436	+	489.743	525.378	454.108	-0.209891	0.0455198	0.470834
ENSG00000124788	ATXN1	protein_coding	Ataxin-1	chr6	16299112	16761491	-	424.355	455.261	393.449	-0.21002	0.0454358	0.470834
ENSG00000134262	AP4B1	protein_coding	AP-4 complex subunit beta-1; AP complex subunit beta	chr1	113894194	113905201	-	108.715	122.604	94.8252	-0.36725	0.0455204	0.470834
ENSG00000136158	SPRY2	protein_coding	Protein sprouty homolog 2	chr13	80335976	80341126	-	276.337	253.006	299.667	0.243301	0.0454838	0.470834
ENSG00000147955	SIGMAR1	protein_coding	Sigma non-opioid intracellular receptor 1; Sigma 1-type opioid receptor	chr9	34634722	34637844	-	434.677	401.871	467.483	0.217678	0.0452866	0.470834
ENSG00000157654	PALM2AKAP2	protein_coding	A-kinase anchor protein 2; Paralemmin-2; PALM2 and AKAP2 fusion	chr9	109498325	110172512	+	2640.18	2511.28	2769.07	0.140929	0.0451128	0.470834
ENSG00000163807	KIAA1143	protein_coding	Uncharacterized protein KIAA1143	chr3	44737661	44761619	-	122.161	136.95	107.372	-0.348161	0.0451457	0.470834
ENSG00000169239	CA5B	protein_coding	Carbonic anhydrase 5B, mitochondrial; Carbonic anhydrase	chrX	15688830	15788411	+	55.9421	45.9204	65.9638	0.513166	0.0455063	0.470834
ENSG00000176407	KCMF1	protein_coding	E3 ubiquitin-protein ligase KCMF1	chr2	84971093	85059472	+	586.262	546.551	625.973	0.195412	0.0452757	0.470834
ENSG00000185697	MYBL1	protein_coding	Myb-related protein A	chr8	66562175	66614247	-	98.544	112.509	84.5789	-0.40748	0.0451344	0.470834
ENSG00000197386	HTT	protein_coding	Huntingtin	chr4	3041363	3243957	+	762.73	814.847	710.613	-0.197206	0.045186	0.470834
ENSG00000204262	COL5A2	protein_coding	Collagen alpha-2(V) chain	chr2	189031898	189225312	-	614.473	653.883	575.063	-0.18501	0.0455097	0.470834
ENSG00000011422	PLAUR	protein_coding	Urokinase plasminogen activator surface receptor	chr19	43646095	43670547	-	305.045	331.306	278.784	-0.248198	0.0456093	0.471296
ENSG00000167468	GPX4	protein_coding	Phospholipid hydroperoxide glutathione peroxidase; Glutathione peroxidase	chr19	1103926	1106791	+	347.143	319.107	375.179	0.232862	0.0457093	0.471873
ENSG00000071537	SEL1L	protein_coding	Protein sel-1 homolog 1	chr14	81471547	81533853	-	1095.62	1033.96	1157.27	0.16239	0.0459486	0.472405
ENSG00000076928	ARHGEF1	protein_coding	Rho guanine nucleotide exchange factor 1; Rho guanine nucleotide exchange factor (GEF) 1, isoform CRA_e	chr19	41883173	41930150	+	492.676	455.698	529.654	0.216531	0.045977	0.472405
ENSG00000153162	BMP6	protein_coding	Bone morphogenetic protein 6	chr6	7726099	7881728	+	740.535	785.182	695.888	-0.173937	0.046051	0.472405
ENSG00000165259	HDX	protein_coding	Highly divergent homeobox	chrX	84317874	84502479	-	130.644	145.879	115.408	-0.335437	0.046006	0.472405
ENSG00000169733	RFNG	protein_coding	Beta-1,3-N-acetylglucosaminyltransferase radical fringe	chr17	82047902	82051831	-	151.219	134.934	167.505	0.309885	0.046071	0.472405
ENSG00000171992	SYNPO	protein_coding	Synaptopodin	chr5	150601080	150659207	+	1189.16	1255.95	1122.38	-0.162087	0.0460308	0.472405
ENSG00000242247	ARFGAP3	protein_coding	ADP-ribosylation factor GTPase-activating protein 3; ADP-ribosylation factor GTPase activating protein 3, isoform CRA_a	chr22	42796502	42858106	-	335.609	308.795	362.422	0.230334	0.0459057	0.472405
ENSG00000137959	IFI44L	protein_coding	Interferon-induced protein 44-like	chr1	78619902	78646145	+	453.116	557.495	348.737	-0.675276	0.0461967	0.472893
ENSG00000148019	CEP78	protein_coding	Centrosomal protein of 78 kDa	chr9	78236062	78279690	+	605.698	644.86	566.536	-0.186511	0.0462355	0.472893
ENSG00000149177	PTPRJ	protein_coding	Receptor-type tyrosine-protein phosphatase eta; Protein-tyrosine-phosphatase	chr11	47980558	48170841	+	376.049	404.341	347.757	-0.216914	0.0462566	0.472893
ENSG00000173040	EVC2	protein_coding	Limbin; Ellis van Creveld syndrome 2 (Limbin), isoform CRA_c, Limbin	chr4	5542772	5709548	-	390.621	358.358	422.885	0.238251	0.046296	0.472893
ENSG00000108840	HDAC5	protein_coding	Histone deacetylase 5; Histone deacetylase	chr17	44076746	44123702	-	120.793	106.289	135.298	0.345263	0.0464178	0.4733
ENSG00000116741	RGS2	protein_coding	Regulator of G-protein signaling 2	chr1	192809039	192812275	+	120.139	135.368	104.91	-0.364675	0.0464246	0.4733
ENSG00000158859	ADAMTS4	protein_coding	A disintegrin and metalloproteinase with thrombospondin motifs 4	chr1	161184302	161199054	-	451.99	485.615	418.366	-0.214571	0.0465089	0.473706
ENSG00000104825	NFKBIB	protein_coding	NF-kappa-B inhibitor beta	chr19	38899700	38908893	+	266.402	242.083	290.722	0.263148	0.0466665	0.474179
ENSG00000116717	GADD45A	protein_coding	Growth arrest and DNA damage-inducible protein GADD45 alpha; Growth arrest and DNA damage-inducible protein GADD45 alpha, Growth arrest and DNA-damage-inducible 45 alpha	chr1	67685201	67688334	+	200.14	179.516	220.764	0.296897	0.046705	0.474179
ENSG00000169926	KLF13	protein_coding	Krueppel-like factor 13; Kruppel-like factor 13, Kruppel-like factor 13 isoform A	chr15	31326835	31435665	+	583.76	544.411	623.11	0.194455	0.0467331	0.474179
ENSG00000170011	MYRIP	protein_coding	Rab effector MyRIP	chr3	39808914	40260321	+	344.17	372.085	316.256	-0.233859	0.0467048	0.474179
ENSG00000143772	ITPKB	protein_coding	Inositol-trisphosphate 3-kinase B	chr1	226631690	226739323	-	411.873	442.863	380.883	-0.216984	0.0468981	0.474949
ENSG00000167721	TSR1	protein_coding	Pre-rRNA-processing protein TSR1 homolog	chr17	2322396	2336657	-	1032.75	973.723	1091.78	0.16494	0.0468744	0.474949
ENSG00000070770	CSNK2A2	protein_coding	Casein kinase II subunit alpha'	chr16	58157907	58198106	-	1201.72	1137.7	1265.74	0.153734	0.047165	0.474996
ENSG00000073060	SCARB1	protein_coding	Scavenger receptor class B member 1; SCARB1 protein, Scavenger receptor class B member 1; Scavenger receptor class B, member 1, isoform CRA_b; Scavenger receptor class B member 1, Scavenger receptor class B member 1 isoform 2	chr12	124776856	124882668	-	272.522	296.09	248.954	-0.24924	0.0472131	0.474996
ENSG00000111912	NCOA7	protein_coding	Nuclear receptor coactivator 7; NCOA7-AS	chr6	125781161	125932034	+	499.602	466.515	532.69	0.190988	0.0472146	0.474996
ENSG00000123094	RASSF8	protein_coding	Ras association domain-containing protein 8; Ras association (RalGDS/AF-6) domain family 8, isoform CRA_b; C12orf2 protein, Ras association domain-containing protein 8	chr12	25959029	26079892	+	1327.37	1242.71	1412.04	0.184154	0.047089	0.474996
ENSG00000124942	AHNAK	protein_coding	Neuroblast differentiation-associated protein AHNAK	chr11	62433542	62556235	-	6440.53	6130.15	6750.91	0.139138	0.0472113	0.474996
ENSG00000134769	DTNA	protein_coding	Dystrobrevin alpha; Dystrobrevin	chr18	34493291	34891844	+	133.936	150.36	117.513	-0.352936	0.0471663	0.474996
ENSG00000165804	ZNF219	protein_coding	Zinc finger protein 219	chr14	21090077	21104722	-	41.3301	33.1712	49.4889	0.563184	0.0471916	0.474996
ENSG00000126391	FRMD8	protein_coding	FERM domain-containing protein 8; FERM domain-containing protein 8, FRMD8 protein	chr11	65386621	65413525	+	290.337	266.466	314.208	0.23695	0.0472931	0.475338
ENSG00000130816	DNMT1	protein_coding	DNA (cytosine-5)-methyltransferase 1	chr19	10133342	10231286	-	905.374	958.04	852.707	-0.167849	0.0474009	0.475973
ENSG00000085721	RRN3	protein_coding	RNA polymerase I-specific transcription initiation factor RRN3	chr16	15060033	15094311	-	470.285	436.445	504.125	0.20754	0.047532	0.476016
ENSG00000124019	FAM124B	protein_coding	Protein FAM124B	chr2	224378698	224402107	-	94.7418	108.101	81.3829	-0.405245	0.0474506	0.476016
ENSG00000179859	RNF227	protein_coding	RING finger protein 227	chr17	7913339	7916289	-	50.9503	41.2269	60.6736	0.54649	0.0475391	0.476016
ENSG00000104980	TIMM44	protein_coding	Mitochondrial import inner membrane translocase subunit TIM44	chr19	7926718	7943667	-	319.377	290.328	348.426	0.262342	0.0477396	0.476701
ENSG00000183091	NEB	protein_coding	Nebulin	chr2	151485336	151734487	-	62.7953	73.6699	51.9207	-0.496696	0.0476902	0.476701
ENSG00000197535	MYO5A	protein_coding	Unconventional myosin-Va; Myosin V, Unconventional myosin-Va	chr15	52307283	52529050	-	2276.13	2162.01	2390.24	0.144717	0.0477416	0.476701
ENSG00000066697	MSANTD3	protein_coding	Myb/SANT-like DNA-binding domain-containing protein 3	chr9	100427143	100451734	+	363.248	335.949	390.548	0.21666	0.0479187	0.477575
ENSG00000129534	MIS18BP1	protein_coding	Mis18-binding protein 1; Chromosome 14 open reading frame 106, isoform CRA_a, Mis18-binding protein 1	chr14	45203190	45253540	-	667.539	709.379	625.698	-0.180819	0.0479096	0.477575
ENSG00000197226	TBC1D9B	protein_coding	TBC1 domain family member 9B; KIAA0676 protein, isoform CRA_d, TBC1 domain family member 9B	chr5	179862066	179907897	-	903.708	853.42	953.996	0.160548	0.0479771	0.47771
ENSG00000061676	NCKAP1	protein_coding	Nck-associated protein 1	chr2	182909115	183038858	-	1600.67	1508.08	1693.27	0.166989	0.0483356	0.478414
ENSG00000074935	TUBE1	protein_coding	Tubulin epsilon chain	chr6	112070663	112087529	-	195.316	175.301	215.331	0.295199	0.0483618	0.478414
ENSG00000101181	MTG2	protein_coding	Mitochondrial ribosome-associated GTPase 2; Mitochondrial ribosome-associated GTPase 2, cDNA FLJ57421, highly similar to GTP-binding protein 5	chr20	62183028	62203568	+	170.755	153.507	188.003	0.290735	0.0482926	0.478414
ENSG00000101882	NKAP	protein_coding	NF-kappa-B-activating protein	chrX	119920672	119943751	-	289.183	264.751	313.616	0.243519	0.0482773	0.478414
ENSG00000167716	WDR81	protein_coding	WD repeat-containing protein 81	chr17	1716523	1738599	+	370.506	340.871	400.142	0.230659	0.0482729	0.478414
ENSG00000275379	H3C11	protein_coding	Histone H3.1	chr6	27871845	27872346	-	99.1583	112.555	85.7612	-0.388273	0.0482667	0.478414
ENSG00000275713	H2BC9	protein_coding	Histone H2B type 1-H	chr6	26251651	26253710	+	41.1923	49.879	32.5056	-0.602668	0.0481084	0.478414
ENSG00000081923	ATP8B1	protein_coding	Phospholipid-transporting ATPase IC; Phospholipid-transporting ATPase	chr18	57646426	57803315	-	283.347	310.466	256.228	-0.276027	0.0484696	0.478593
ENSG00000184508	HDDC3	protein_coding	Guanosine-3',5'-bis(diphosphate) 3'-pyrophosphohydrolase MESH1	chr15	90929968	90935196	-	75.9557	64.609	87.3024	0.428558	0.0484505	0.478593
ENSG00000168685	IL7R	protein_coding	Interleukin-7 receptor subunit alpha; Interleukin 7 receptor isoform H5-6, Interleukin-7 receptor subunit alpha	chr5	35852695	35879603	+	317.902	292.13	343.674	0.233688	0.0486225	0.479215
ENSG00000204469	PRRC2A	protein_coding	Protein PRRC2A	chr6	31620715	31637771	+	1726.42	1634.28	1818.56	0.154052	0.0486174	0.479215
ENSG00000090339	ICAM1	protein_coding	Intercellular adhesion molecule 1	chr19	10271093	10286615	+	838.966	788.725	889.208	0.172793	0.0487401	0.479488
ENSG00000145996	CDKAL1	protein_coding	Threonylcarbamoyladenosine tRNA methylthiotransferase	chr6	20534457	21232404	+	229.615	251.75	207.48	-0.277801	0.0487263	0.479488
ENSG00000110274	CEP164	protein_coding	Centrosomal protein of 164 kDa	chr11	117314557	117413266	+	656.961	613.018	700.904	0.192992	0.0488296	0.479925
ENSG00000069869	NEDD4	protein_coding	E3 ubiquitin-protein ligase NEDD4	chr15	55826922	55993660	-	823.124	775.118	871.13	0.168267	0.0491728	0.480467
ENSG00000125871	MGME1	protein_coding	Mitochondrial genome maintenance exonuclease 1	chr20	17969018	17991122	+	108.342	122.073	94.612	-0.364249	0.0491432	0.480467
ENSG00000134326	CMPK2	protein_coding	UMP-CMP kinase 2, mitochondrial	chr2	6840570	6866635	-	154.535	177.404	131.666	-0.427344	0.0491246	0.480467
ENSG00000138166	DUSP5	protein_coding	Dual specificity protein phosphatase 5	chr10	110497907	110511533	+	283.458	259.713	307.202	0.241414	0.049262	0.480467
ENSG00000163376	KBTBD8	protein_coding	Kelch repeat and BTB domain-containing protein 8	chr3	66998307	67011210	+	83.9127	97.1918	70.6335	-0.454967	0.0490154	0.480467
ENSG00000171497	PPID	protein_coding	Peptidyl-prolyl cis-trans isomerase D	chr4	158709127	158723396	-	467.491	434.19	500.792	0.205445	0.0489942	0.480467
ENSG00000173011	TADA2B	protein_coding	Transcriptional adapter 2-beta	chr4	7041899	7057952	+	268.709	246.322	291.095	0.240048	0.0490575	0.480467
ENSG00000197461	PDGFA	protein_coding	Platelet-derived growth factor subunit A	chr7	497258	520296	-	530.715	489.484	571.945	0.22419	0.0492472	0.480467
ENSG00000198431	TXNRD1	protein_coding	Thioredoxin reductase 1, cytoplasmic; Thioredoxin-disulfide reductase	chr12	104215779	104350307	+	1623.64	1532.8	1714.48	0.161502	0.0492903	0.480467
ENSG00000088756	ARHGAP28	protein_coding	Rho GTPase-activating protein 28	chr18	6729716	6915716	+	91.7192	105.563	77.8757	-0.43405	0.049453	0.481614
ENSG00000109674	NEIL3	protein_coding	Endonuclease 8-like 3	chr4	177309874	177362936	+	70.3325	81.1254	59.5395	-0.439952	0.0495981	0.481706
ENSG00000110422	HIPK3	protein_coding	Homeodomain-interacting protein kinase 3	chr11	33256672	33357023	+	665.395	623.939	706.851	0.179731	0.0495786	0.481706
ENSG00000196867	ZFP28	protein_coding	Zinc finger protein 28 homolog	chr19	56538948	56556808	+	127.158	112.142	142.174	0.339634	0.0495117	0.481706
ENSG00000119335	SET	protein_coding	Protein SET; SET, SET translocation (Myeloid leukemia-associated), isoform CRA_a, cDNA FLJ51749, highly similar to Protein SET; SET translocation (Myeloid leukemia-associated), isoform CRA_b	chr9	128683424	128696400	+	1251.55	1176.34	1326.76	0.173463	0.0497623	0.481984
ENSG00000158158	CNNM4	protein_coding	Metal transporter CNNM4	chr2	96760902	96811874	+	84.7031	72.6611	96.7451	0.408121	0.0497365	0.481984
ENSG00000186073	CDIN1	protein_coding	CDAN1-interacting nuclease 1	chr15	36579626	36810248	+	74.3944	85.854	62.9347	-0.441993	0.0496908	0.481984
ENSG00000198892	SHISA4	protein_coding	Protein shisa-4	chr1	201888680	201892587	+	49.3068	40.418	58.1957	0.515234	0.0499542	0.483404
ENSG00000036549	ZZZ3	protein_coding	ZZ-type zinc finger-containing protein 3	chr1	77562416	77683419	-	855.972	805.51	906.435	0.170102	0.0501276	0.484642
ENSG00000069812	HES2	protein_coding	Transcription factor HES-2	chr1	6412418	6424670	-	359.177	330.854	387.5	0.227366	0.0506259	0.486056
ENSG00000101445	PPP1R16B	protein_coding	Protein phosphatase 1 regulatory inhibitor subunit 16B	chr20	38805697	38923024	+	163.204	181.441	144.967	-0.321791	0.0506385	0.486056
ENSG00000144118	RALB	protein_coding	Ras-related protein Ral-B; Small monomeric GTPase	chr2	120240064	120294710	+	412.459	441.819	383.098	-0.205244	0.0504893	0.486056
ENSG00000147697	GSDMC	protein_coding	Gasdermin-C	chr8	129748196	129786624	-	112.962	128.579	97.3458	-0.397897	0.0505018	0.486056
ENSG00000152700	SAR1B	protein_coding	GTP-binding protein SAR1b, cDNA FLJ32259 fis, clone PROST1000298, highly similar to GTP-binding protein SAR1b; GTP-binding protein SAR1b	chr5	134601149	134649271	-	305.011	331.599	278.423	-0.251333	0.050353	0.486056
ENSG00000156026	MCU	protein_coding	Calcium uniporter protein, mitochondrial; Calcium uniporter protein	chr10	72692131	72887694	+	218.277	238.676	197.877	-0.269208	0.0504228	0.486056
ENSG00000170260	ZNF212	protein_coding	Zinc finger protein 212	chr7	149239651	149255606	+	78.1375	66.3488	89.9262	0.433043	0.0505613	0.486056
ENSG00000179218	CALR	protein_coding	Calreticulin	chr19	12938578	12944489	+	1212.9	1137.38	1288.43	0.179745	0.0504218	0.486056
ENSG00000015133	CCDC88C	protein_coding	Protein Daple; CCDC88C protein, Protein Daple	chr14	91271323	91417844	-	342.421	315.555	369.288	0.226192	0.0509316	0.48843
ENSG00000111057	KRT18	protein_coding	Keratin, type I cytoskeletal 18; Keratin 18, isoform CRA_a	chr12	52948871	52952906	+	344.657	374.967	314.347	-0.253665	0.0511037	0.489641
ENSG00000120337	TNFSF18	protein_coding		chr1	173039202	173050941	-	256.222	232.361	280.083	0.268434	0.0513745	0.491793
ENSG00000133812	SBF2	protein_coding	Myotubularin-related protein 13	chr11	9778667	10294219	-	399.334	430.15	368.518	-0.222547	0.0514239	0.491825
ENSG00000165406	MARCHF8	protein_coding	E3 ubiquitin-protein ligase MARCHF8; Membrane-associated ring finger (C3HC4) 8, isoform CRA_c	chr10	45454585	45594906	-	178.163	196.5	159.825	-0.296354	0.0514853	0.49197
ENSG00000197860	SGTB	protein_coding	Small glutamine-rich tetratricopeptide repeat-containing protein beta	chr5	65665928	65723035	-	430.349	398.857	461.841	0.211031	0.0515403	0.492055
ENSG00000076248	UNG	protein_coding	Uracil-DNA glycosylase	chr12	109097597	109110992	+	146.05	162.12	129.981	-0.316571	0.0516324	0.492494
ENSG00000196411	EPHB4	protein_coding	Ephrin type-B receptor 4; Receptor protein-tyrosine kinase	chr7	100802565	100827523	-	771.587	816.562	726.612	-0.168158	0.0517384	0.493064
ENSG00000105321	CCDC9	protein_coding	Coiled-coil domain-containing protein 9	chr19	47255980	47273701	+	193.267	170.961	215.574	0.332776	0.0519165	0.493879
ENSG00000111665	CDCA3	protein_coding	Cell division cycle-associated protein 3	chr12	6844793	6851292	-	53.2842	62.7501	43.8183	-0.508338	0.0518711	0.493879
ENSG00000110497	AMBRA1	protein_coding	Activating molecule in BECN1-regulated autophagy protein 1	chr11	46396414	46594125	-	196.607	216.007	177.207	-0.284184	0.0520319	0.494535
ENSG00000130348	QRSL1	protein_coding	Glutamyl-tRNA(Gln) amidotransferase subunit A, mitochondrial	chr6	106629578	106668417	+	197.653	218.453	176.853	-0.303228	0.0521577	0.495289
ENSG00000065970	FOXJ2	protein_coding	Forkhead box protein J2	chr12	8032716	8055517	+	339.542	313.616	365.467	0.220091	0.0522812	0.495579
ENSG00000108219	TSPAN14	protein_coding	Tetraspanin-14; Tetraspanin	chr10	80454166	80533124	+	870.014	919.268	820.76	-0.163338	0.052273	0.495579
ENSG00000171503	ETFDH	protein_coding	Electron transfer flavoprotein-ubiquinone oxidoreductase, mitochondrial	chr4	158671968	158710742	+	208.376	189.437	227.316	0.261723	0.0523381	0.495678
ENSG00000018189	RUFY3	protein_coding	Protein RUFY3	chr4	70704204	70808619	+	308.33	284.186	332.473	0.225668	0.0525534	0.496853
ENSG00000166902	MRPL16	protein_coding	39S ribosomal protein L16, mitochondrial	chr11	59806140	59810778	-	132.971	148.045	117.897	-0.326036	0.0525554	0.496853
ENSG00000026652	AGPAT4	protein_coding	1-acyl-sn-glycerol-3-phosphate acyltransferase delta; 1-acyl-sn-glycerol-3-phosphate acyltransferase delta, 1-acylglycerol-3-phosphate O-acyltransferase 4 (Lysophosphatidic acid acyltransferase, delta), isoform CRA_c; 1-acyl-sn-glycerol-3-phosphate acyltransferase delta, 1-acylglycerol-3-phosphate O-acyltransferase 4 (Lysophosphatidic acid acyltransferase, delta), isoform CRA_e	chr6	161129967	161274061	-	137.07	152.221	121.92	-0.317895	0.0526958	0.49774
ENSG00000178033	CALHM5	protein_coding	Calcium homeostasis modulator protein 5	chr6	116511639	116524788	+	116.493	131.394	101.593	-0.367915	0.0527722	0.49802
ENSG00000123136	DDX39A	protein_coding	ATP-dependent RNA helicase DDX39A; RNA helicase	chr19	14408798	14419383	-	281.049	303.547	258.551	-0.230646	0.0528639	0.498445
ENSG00000081913	PHLPP1	protein_coding	PH domain leucine-rich repeat-containing protein phosphatase 1	chr18	62715541	62980433	+	60.4882	70.8387	50.1378	-0.490372	0.0532062	0.498737
ENSG00000104228	TRIM35	protein_coding	E3 ubiquitin-protein ligase TRIM35	chr8	27284886	27311272	-	345.434	320.106	370.761	0.211325	0.053098	0.498737
ENSG00000125968	ID1	protein_coding	DNA-binding protein inhibitor ID-1	chr20	31605283	31606515	+	92.2868	106.115	78.4588	-0.430879	0.0530403	0.498737
ENSG00000130826	DKC1	protein_coding	H/ACA ribonucleoprotein complex subunit DKC1	chrX	154762742	154777689	+	629.479	588.193	670.765	0.189215	0.0529689	0.498737
ENSG00000136156	ITM2B	protein_coding	Integral membrane protein 2B; Integral membrane protein 2	chr13	48232612	48270357	+	283.349	306.29	260.408	-0.233294	0.0532691	0.498737
ENSG00000136404	TM6SF1	protein_coding	TM6SF1 protein, Transmembrane 6 superfamily member 1; Transmembrane 6 superfamily member 1	chr15	83107572	83144854	+	217.498	196.805	238.19	0.274075	0.0532094	0.498737
ENSG00000225746	MEG8	lncRNA		chr14	100894770	101038859	+	142.034	158.572	125.496	-0.335117	0.0532679	0.498737
ENSG00000261824	LINC00662	lncRNA		chr19	27681072	27794005	-	192.18	173.234	211.126	0.283891	0.0531287	0.498737
ENSG00000196756	SNHG17	lncRNA		chr20	38419638	38435409	-	216.588	236.448	196.727	-0.264101	0.053424	0.499749
ENSG00000111144	LTA4H	protein_coding	Leukotriene A-4 hydrolase; Leukotriene A-4 hydrolase, cDNA FLJ51712, moderately similar to Leukotriene A-4 hydrolase	chr12	96000753	96043520	-	194.78	213.539	176.021	-0.27732	0.053593	0.499812
ENSG00000127329	PTPRB	protein_coding	Receptor-type tyrosine-protein phosphatase beta, cDNA FLJ46721 fis, clone TRACH3018524, highly similar to Protein-tyrosine phosphatase beta; Receptor-type tyrosine-protein phosphatase beta; Protein-tyrosine-phosphatase	chr12	70515870	70637440	-	1142.06	1203.51	1080.6	-0.155285	0.0536087	0.499812
ENSG00000138386	NAB1	protein_coding	NGFI-A-binding protein 1; NGFI-A binding protein 1 (EGR1 binding protein 1), isoform CRA_b, NGFI-A-binding protein 1	chr2	190646746	190692766	+	315.898	341.781	290.015	-0.236196	0.0535478	0.499812
ENSG00000223773	CD99P1	transcribed_unprocessed_pseudogene		chrX	2609348	2657229	+	148.318	164.283	132.352	-0.309695	0.0536183	0.499812
ENSG00000196739	COL27A1	protein_coding	Collagen alpha-1(XXVII) chain	chr9	114155537	114312511	+	573.073	614.336	531.81	-0.207752	0.0536833	0.499981
ENSG00000126970	ZC4H2	protein_coding	Zinc finger C4H2 domain-containing protein	chrX	64915802	65034713	-	82.0191	93.5947	70.4435	-0.404957	0.0537627	0.500284
ENSG00000163110	PDLIM5	protein_coding	PDZ and LIM domain protein 5	chr4	94451857	94668227	+	1074.7	1010.59	1138.8	0.172164	0.0538983	0.501108
ENSG00000115594	IL1R1	protein_coding	Interleukin-1 receptor type 1	chr2	102064544	102179874	+	90.0639	77.3869	102.741	0.404299	0.0539674	0.501314
ENSG00000267508	ZNF285	protein_coding	Zinc finger protein 285	chr19	44382298	44401608	-	49.2843	40.5294	58.0392	0.507542	0.0540275	0.501435
ENSG00000035928	RFC1	protein_coding	Replication factor C subunit 1	chr4	39287456	39366375	-	457.918	488.73	427.106	-0.194018	0.054412	0.501946
ENSG00000091039	OSBPL8	protein_coding	Oxysterol-binding protein; Oxysterol-binding protein-related protein 8	chr12	76351797	76559809	-	1293.55	1224.38	1362.71	0.154308	0.0543409	0.501946
ENSG00000101347	SAMHD1	protein_coding	Deoxynucleoside triphosphate triphosphohydrolase SAMHD1	chr20	36890229	36951893	-	529.677	573.257	486.096	-0.23749	0.0543423	0.501946
ENSG00000127824	TUBA4A	protein_coding	Tubulin alpha-4A chain; Tubulin alpha chain	chr2	219249710	219277902	-	41.2347	49.8271	32.6423	-0.595322	0.054338	0.501946
ENSG00000130958	SLC35D2	protein_coding	UDP-N-acetylglucosamine/UDP-glucose/GDP-mannose transporter; Solute carrier family 35, member D2, isoform CRA_a	chr9	96313444	96383711	-	80.0924	68.9397	91.2451	0.39936	0.0542366	0.501946
ENSG00000164164	OTUD4	protein_coding	OTU domain-containing protein 4; Ubiquitinyl hydrolase 1	chr4	145110838	145180589	-	968.404	908.254	1028.55	0.179263	0.0543699	0.501946
ENSG00000173210	ABLIM3	protein_coding	Actin-binding LIM protein 3	chr5	149141483	149260542	+	381.757	409.415	354.099	-0.20886	0.0541956	0.501946
ENSG00000159433	STARD9	protein_coding	StAR-related lipid transfer protein 9	chr15	42575606	42720998	+	217.168	237.269	197.067	-0.266605	0.0544685	0.502033
ENSG00000003400	CASP10	protein_coding	Caspase-10; Caspase 10 apoptosis-related cysteine peptidase isoform 3, Caspase 10, apoptosis-related cysteine peptidase, isoform CRA_d; Caspase-10, cDNA FLJ61090, highly similar to Caspase-10; Caspase 10 apoptosis-related cysteine peptidase isoform 1	chr2	201182898	201229406	+	127.12	141.677	112.562	-0.32927	0.055013	0.502276
ENSG00000041982	TNC	protein_coding	Tenascin	chr9	115019575	115118257	-	98.5014	82.2205	114.782	0.476404	0.0547485	0.502276
ENSG00000073146	MOV10L1	protein_coding	RNA helicase Mov10l1	chr22	50089879	50161690	+	86.7727	98.5832	74.9622	-0.390622	0.0547287	0.502276
ENSG00000103047	TANGO6	protein_coding	Transport and Golgi organization protein 6 homolog	chr16	68843531	69085182	+	224.673	244.447	204.899	-0.253476	0.0547904	0.502276
ENSG00000118523	CCN2	protein_coding	CCN family member 2	chr6	131948176	131951372	-	1089.6	1030.8	1148.39	0.155705	0.0549155	0.502276
ENSG00000132849	PATJ	protein_coding	InaD-like protein; InaD-like protein, cDNA FLJ59473, highly similar to InaD-like protein	chr1	61742477	62178675	+	76.8781	65.3162	88.44	0.431559	0.0546489	0.502276
ENSG00000137776	SLTM	protein_coding	SAFB-like transcription modulator	chr15	58879050	58933679	-	873.781	813.682	933.881	0.198546	0.0548056	0.502276
ENSG00000170390	DCLK2	protein_coding	Serine/threonine-protein kinase DCLK2; Doublecortin and CaM kinase-like 2, isoform CRA_c, Serine/threonine-protein kinase DCLK2	chr4	150078445	150257438	+	38.9808	30.8886	47.073	0.592186	0.0550022	0.502276
ENSG00000181852	RNF41	protein_coding	E3 ubiquitin-protein ligase NRDP1; RING-type E3 ubiquitin transferase	chr12	56202179	56221933	-	393.014	364.324	421.704	0.210472	0.0548624	0.502276
ENSG00000189420	ZFP92	protein_coding	Zinc finger protein 92 homolog	chrX	153411472	153426481	+	47.1957	56.0482	38.3432	-0.536065	0.0549667	0.502276
ENSG00000279342	ENSG00000279342	lncRNA		chr11	124789240	124792818	-	52.5955	62.3079	42.8831	-0.52872	0.054891	0.502276
ENSG00000163517	HDAC11	protein_coding	Histone deacetylase 11; Histone deacetylase 11, Histone deacetylase 11, isoform CRA_b; Histone deacetylase 11, Histone deacetylase 11, isoform CRA_h	chr3	13479724	13506424	+	67.1347	56.4576	77.8117	0.455913	0.0552172	0.503279
ENSG00000180448	ARHGAP45	protein_coding	Rho GTPase-activating protein 45	chr19	1065923	1086628	+	125.965	110.827	141.104	0.345677	0.0551904	0.503279
ENSG00000013563	DNASE1L1	protein_coding	Deoxyribonuclease-1-like 1	chrX	154401236	154412112	-	235.273	258.139	212.406	-0.280128	0.0552931	0.503384
ENSG00000091879	ANGPT2	protein_coding	Angiopoietin-2	chr8	6499632	6563409	-	563.979	513.493	614.465	0.258524	0.0553231	0.503384
ENSG00000114439	BBX	protein_coding	HMG box transcription factor BBX	chr3	107522936	107811339	+	902.317	851.273	953.362	0.163222	0.0553806	0.503477
ENSG00000163539	CLASP2	protein_coding	CLIP-associating protein 2; CLIP-associating protein 2, Cytoplasmic linker associated protein 2, isoform CRA_c, cDNA FLJ33397 fis, clone BRACE2007937, highly similar to CLIP-associating protein 2	chr3	33496245	33718356	-	571.83	608.613	535.047	-0.185536	0.0554513	0.503549
ENSG00000165996	HACD1	protein_coding	Very-long-chain (3R)-3-hydroxyacyl-CoA dehydratase 1; Very-long-chain (3R)-3-hydroxyacyl-CoA dehydratase	chr10	17589032	17617374	-	37.7623	45.4561	30.0684	-0.58042	0.0554829	0.503549
ENSG00000166188	ZNF319	protein_coding	Zinc finger protein 319	chr16	57994676	58000672	-	133.016	117.857	148.175	0.327782	0.0555973	0.503776
ENSG00000167257	RNF214	protein_coding	RING finger protein 214; RING-type domain-containing protein	chr11	117232625	117286454	+	343.445	317.464	369.426	0.218058	0.0556024	0.503776
ENSG00000138650	PCDH10	protein_coding	Protocadherin-10; Protocadherin 10 isoform A	chr4	133149294	133208606	+	468.888	503.094	434.681	-0.210422	0.0556942	0.504179
ENSG00000119655	NPC2	protein_coding	NPC intracellular cholesterol transporter 2; Epididymal secretory protein E1	chr14	74476192	74494177	-	65.7395	75.9215	55.5576	-0.443665	0.0558428	0.504668
ENSG00000165434	PGM2L1	protein_coding	Glucose 1,6-bisphosphate synthase	chr11	74330316	74398433	-	411.045	441.684	380.406	-0.214949	0.0557963	0.504668
ENSG00000198369	SPRED2	protein_coding	Sprouty-related, EVH1 domain-containing protein 2	chr2	65310851	65432637	-	83.1013	95.9369	70.2657	-0.443838	0.0560911	0.506482
ENSG00000128731	HERC2	protein_coding	E3 ubiquitin-protein ligase HERC2	chr15	28111040	28322179	-	1119.14	1062.61	1175.67	0.145741	0.0562463	0.507454
ENSG00000100353	EIF3D	protein_coding	Eukaryotic translation initiation factor 3 subunit D	chr22	36510855	36529184	-	742.008	698.673	785.342	0.168477	0.0567454	0.508962
ENSG00000131653	TRAF7	protein_coding	E3 ubiquitin-protein ligase TRAF7	chr16	2155698	2178129	+	809.692	765.904	853.48	0.156002	0.0566945	0.508962
ENSG00000162522	KIAA1522	protein_coding	Uncharacterized protein KIAA1522	chr1	32741830	32774970	+	261.906	284.142	239.669	-0.244631	0.0567038	0.508962
ENSG00000171813	PWWP2B	protein_coding	PWWP domain-containing protein 2B	chr10	132397168	132417859	+	161.417	145.126	177.708	0.290397	0.0567476	0.508962
ENSG00000182473	EXOC7	protein_coding	Exocyst complex component 7; Exocyst complex component 7, Exocyst complex component 7, isoform CRA_c	chr17	76081016	76121576	-	975.745	924.865	1026.62	0.150438	0.0565814	0.508962
ENSG00000184384	MAML2	protein_coding	Mastermind-like protein 2	chr11	95976598	96343195	-	189.533	207.894	171.172	-0.27892	0.0565181	0.508962
ENSG00000274997	H2AC12	protein_coding	Histone H2A type 1-H; Histone H2A	chr6	27147106	27147562	+	84.668	96.6598	72.6762	-0.406567	0.056497	0.508962
ENSG00000133574	GIMAP4	protein_coding	GTPase IMAP family member 4; GTPase, IMAP family member 4, isoform CRA_b, Immunity associated protein 4; GTPase IMAP family member 4, GTPase, IMAP family member 4, isoform CRA_a	chr7	150567369	150573953	+	355.248	381.623	328.873	-0.21401	0.056917	0.510053
ENSG00000118418	HMGN3	protein_coding	High mobility group nucleosome-binding domain-containing protein 3	chr6	79201245	79234738	-	56.7388	66.927	46.5505	-0.514524	0.057082	0.510861
ENSG00000140873	ADAMTS18	protein_coding	A disintegrin and metalloproteinase with thrombospondin motifs 18; A disintegrin and metalloproteinase with thrombospondin motifs 18, cDNA FLJ60448, highly similar to ADAMTS-18	chr16	77247813	77435034	-	489.34	528.411	450.27	-0.230397	0.0571029	0.510861
ENSG00000124575	H1-3	protein_coding	Histone H1.3	chr6	26234212	26234987	-	124.298	139.297	109.299	-0.347072	0.0572187	0.511335
ENSG00000177054	ZDHHC13	protein_coding	Palmitoyltransferase ZDHHC13	chr11	19117099	19176422	+	272.614	297.001	248.228	-0.257849	0.0572518	0.511335
ENSG00000110057	UNC93B1	protein_coding	Protein unc-93 homolog B1	chr11	67991100	68004982	-	53.7852	44.6036	62.9668	0.488177	0.0573505	0.511787
ENSG00000132510	KDM6B	protein_coding	Lysine-specific demethylase 6B	chr17	7834217	7854796	+	508.687	469.652	547.722	0.221413	0.0575235	0.512902
ENSG00000090924	PLEKHG2	protein_coding	Pleckstrin homology domain-containing family G member 2	chr19	39412669	39428415	+	346.948	318.96	374.937	0.232601	0.057645	0.513556
ENSG00000101544	ADNP2	protein_coding	Activity-dependent neuroprotector homeobox protein 2; KIAA0863 protein, isoform CRA_a	chr18	80109262	80147523	+	403.12	431.163	375.077	-0.200549	0.0578388	0.514852
ENSG00000051180	RAD51	protein_coding	DNA repair protein RAD51 homolog 1; DNA repair protein RAD51 homolog 1, RAD51	chr15	40694774	40732340	+	78.9916	90.2665	67.7166	-0.409428	0.057908	0.515038
ENSG00000145860	RNF145	protein_coding	RING finger protein 145	chr5	159157409	159210053	-	272.254	294.456	250.052	-0.234958	0.0580066	0.515486
ENSG00000152455	SUV39H2	protein_coding	Histone-lysine N-methyltransferase SUV39H2; [Histone H3]-lysine(9) N-trimethyltransferase	chr10	14878820	14904315	+	224.593	244.661	204.525	-0.257351	0.0580811	0.515717
ENSG00000127947	PTPN12	protein_coding	Tyrosine-protein phosphatase non-receptor type 12	chr7	77537295	77640069	+	1001.8	947.802	1055.79	0.155513	0.0581721	0.516096
ENSG00000166025	AMOTL1	protein_coding	Angiomotin-like protein 1; Angiomotin like 1, isoform CRA_a	chr11	94706431	94876748	+	1046.91	1099.82	993.997	-0.145815	0.0582517	0.516372
ENSG00000006607	FARP2	protein_coding	FERM, ARHGEF and pleckstrin domain-containing protein 2	chr2	241356285	241494841	+	483.258	516.756	449.76	-0.199914	0.0584099	0.517053
ENSG00000100350	FOXRED2	protein_coding	FAD-dependent oxidoreductase domain-containing protein 2	chr22	36487190	36507043	-	265.451	243.784	287.117	0.235146	0.0585224	0.517053
ENSG00000132334	PTPRE	protein_coding	Receptor-type tyrosine-protein phosphatase epsilon	chr10	127907103	128085855	+	522.042	555.398	488.686	-0.184258	0.0585105	0.517053
ENSG00000237352	LINC01358	lncRNA		chr1	58933643	59240555	+	87.0617	100.722	73.4012	-0.451235	0.0584678	0.517053
ENSG00000232931	LINC00342	lncRNA		chr2	95807052	95835003	-	134.201	149.084	119.317	-0.318931	0.0585746	0.517086
ENSG00000174238	PITPNA	protein_coding	Phosphatidylinositol transfer protein alpha isoform; Epididymis secretory protein Li 36	chr17	1517718	1562792	-	693.118	652.734	733.502	0.168062	0.0586385	0.517222
ENSG00000100029	PES1	protein_coding	Pescadillo homolog; Pescadillo homolog, Pescadillo homolog 1, containing BRCT domain (Zebrafish), isoform CRA_b, cDNA FLJ45250 fis, clone BRHIP2008756, highly similar to Pescadillo homolog 1	chr22	30576625	30607083	-	653.305	609.183	697.427	0.194866	0.0591238	0.517476
ENSG00000112877	CEP72	protein_coding	Centrosomal protein of 72 kDa	chr5	612340	667168	+	49.3481	58.4722	40.224	-0.528732	0.0592982	0.517476
ENSG00000114631	PODXL2	protein_coding	Podocalyxin-like protein 2	chr3	127629185	127672802	+	43.1829	51.6471	34.7187	-0.559675	0.0587676	0.517476
ENSG00000117318	ID3	protein_coding	DNA-binding protein inhibitor ID-3	chr1	23557926	23559501	-	78.5472	89.4418	67.6526	-0.397676	0.0592744	0.517476
ENSG00000120875	DUSP4	protein_coding	Dual specificity protein phosphatase 4	chr8	29333064	29350684	-	505.588	540.396	470.78	-0.19857	0.0591867	0.517476
ENSG00000122779	TRIM24	protein_coding	Transcription intermediary factor 1-alpha; Tripartite motif-containing 24, isoform CRA_a	chr7	138460259	138589996	+	529.895	562.586	497.205	-0.177897	0.0587828	0.517476
ENSG00000152253	SPC25	protein_coding	Kinetochore protein Spc25	chr2	168834132	168913371	-	79.9476	91.2648	68.6303	-0.406065	0.0592408	0.517476
ENSG00000155903	RASA2	protein_coding	Ras GTPase-activating protein 2	chr3	141487027	141615344	+	422.998	454.189	391.808	-0.212641	0.0589241	0.517476
ENSG00000160803	UBQLN4	protein_coding	Ubiquilin-4	chr1	156035299	156053798	-	351.588	325.905	377.271	0.210547	0.059158	0.517476
ENSG00000161547	SRSF2	protein_coding	Serine/arginine-rich splicing factor 2	chr17	76734115	76737333	-	386.662	413.827	359.496	-0.202526	0.0592207	0.517476
ENSG00000182872	RBM10	protein_coding	RNA-binding protein 10; Epididymis secretory sperm binding protein, RNA binding motif protein 10 isoform 1; RNA binding motif protein 10 isoform 2	chrX	47145221	47186813	+	343.832	371.79	315.874	-0.234453	0.0588758	0.517476
ENSG00000187109	NAP1L1	protein_coding	Nucleosome assembly protein 1-like 1; Nucleosome assembly protein 1-like 1, isoform CRA_a; Nucleosome assembly protein 1-like 1, cDNA FLJ58569, highly similar to Nucleosome assembly protein 1-like 1; Nucleosome assembly protein 1-like 1, Nucleosome assembly protein 1-like 1, isoform CRA_e, cDNA FLJ59349, highly similar to Nucleosome assembly protein 1-like 1	chr12	76036585	76084735	-	1406.17	1334.45	1477.88	0.147178	0.0591806	0.517476
ENSG00000204685	STARD7-AS1	lncRNA		chr2	96208403	96243353	+	69.7555	59.1661	80.3448	0.435097	0.05897	0.517476
ENSG00000072071	ADGRL1	protein_coding	Adhesion G protein-coupled receptor L1	chr19	14147743	14206187	-	83.7118	70.3603	97.0634	0.458592	0.0596017	0.518595
ENSG00000119403	PHF19	protein_coding	PHD finger protein 19	chr9	120855651	120894896	-	357.092	382.919	331.266	-0.208461	0.0599402	0.518595
ENSG00000124762	CDKN1A	protein_coding	Cyclin-dependent kinase inhibitor 1; Cyclin-dependent kinase inhibitor 1A (P21, Cip1), isoform CRA_a	chr6	36676460	36687337	+	695.013	655.251	734.776	0.16502	0.0599613	0.518595
ENSG00000136643	RPS6KC1	protein_coding	Ribosomal protein S6 kinase delta-1; Non-specific serine/threonine protein kinase	chr1	213051233	213274774	+	315.475	339.933	291.017	-0.223433	0.0598926	0.518595
ENSG00000138835	RGS3	protein_coding	Regulator of G-protein signaling 3; Regulator of G-protein signalling 3, isoform CRA_i, Regulator of G-protein-signaling 3; Regulator of G-protein signalling 3, isoform CRA_a; Regulator of G-protein signalling 3, isoform CRA_e; Regulator of G-protein signalling 3, isoform CRA_b; Regulator of G-protein-signaling 3	chr9	113444731	113597743	+	569.459	606.332	532.587	-0.186761	0.0596163	0.518595
ENSG00000162734	PEA15	protein_coding	Astrocytic phosphoprotein PEA-15; 15 kDa phosphoprotein enriched in astrocytes	chr1	160205380	160215376	+	914.02	865.876	962.164	0.151956	0.059614	0.518595
ENSG00000173473	SMARCC1	protein_coding	SWI/SNF complex subunit SMARCC1	chr3	47585269	47782106	-	1485.05	1415.25	1554.85	0.135624	0.0599475	0.518595
ENSG00000186020	ZNF529	protein_coding	Zinc finger protein 529	chr19	36534774	36605276	-	103.559	90.9195	116.199	0.350521	0.0598943	0.518595
ENSG00000237441	RGL2	protein_coding	RGL2, Ral guanine nucleotide dissociation stimulator-like 2, isoform CRA_b; Ral guanine nucleotide dissociation stimulator-like 2	chr6	33291654	33298942	-	259.271	238.178	280.364	0.234352	0.0598444	0.518595
ENSG00000242732	RTL5	protein_coding	Retrotransposon Gag-like protein 5	chrX	72127110	72131901	-	116.53	102.093	130.968	0.356238	0.0598307	0.518595
ENSG00000264112	ENSG00000264112	lncRNA		chr17	57989039	57994850	-	64.0914	73.9068	54.276	-0.438444	0.0597919	0.518595
ENSG00000065000	AP3D1	protein_coding	AP-3 complex subunit delta-1; AP-3 complex subunit delta	chr19	2100988	2164468	-	1604.04	1526.36	1681.72	0.139758	0.0602278	0.519635
ENSG00000136859	ANGPTL2	protein_coding	Angiopoietin-related protein 2; Angiopoietin-like 2, isoform CRA_a	chr9	127087348	127122635	-	131.259	146.039	116.478	-0.323808	0.0601397	0.519635
ENSG00000160685	ZBTB7B	protein_coding	Zinc finger and BTB domain-containing protein 7B	chr1	155002630	155018522	+	261.828	238.806	284.851	0.253396	0.0602065	0.519635
ENSG00000006062	MAP3K14	protein_coding	Mitogen-activated protein kinase kinase kinase 14	chr17	45263119	45317029	-	69.1979	58.6768	79.719	0.435739	0.0603033	0.519748
ENSG00000067715	SYT1	protein_coding	Synaptotagmin; Synaptotagmin-1	chr12	78863993	79452008	+	259.157	281.907	236.407	-0.252965	0.0604358	0.519748
ENSG00000118507	AKAP7	protein_coding	A-kinase anchor protein 7 isoforms alpha and beta; A-kinase anchor protein 7 isoform gamma; A kinase (PRKA) anchor protein 7, A kinase (PRKA) anchor protein 7, isoform CRA_c, A-kinase anchor protein 7 isoform alpha, cDNA, FLJ92081, Homo sapiens A kinase (PRKA) anchor protein 7 (AKAP7), transcriptvariant alpha, mRNA	chr6	131135467	131283535	+	53.5997	44.5543	62.645	0.482458	0.0604229	0.519748
ENSG00000172059	KLF11	protein_coding	Krueppel-like factor 11; cDNA FLJ77882, highly similar to Homo sapiens kruppel-like fetal and embryonic globin gene activator (FKLF) mRNA	chr2	10042849	10054836	+	196.449	178.274	214.624	0.266355	0.0603397	0.519748
ENSG00000136942	RPL35	protein_coding	60S ribosomal protein L35	chr9	124857880	124861981	-	229.183	209.165	249.201	0.251564	0.0608425	0.522823
ENSG00000205208	C4orf46	protein_coding	Renal cancer differentiation gene 1 protein	chr4	158666675	158672255	-	305.705	332.919	278.492	-0.25669	0.0609377	0.52322
ENSG00000005073	HOXA11	protein_coding	Homeobox protein Hox-A11	chr7	27181157	27185232	-	43.2309	51.704	34.7578	-0.559652	0.061074	0.523969
ENSG00000004897	CDC27	protein_coding	Cell division cycle protein 27 homolog; Cell division cycle 27, isoform CRA_c, Cell division cycle protein 27 homolog	chr17	47117703	47189422	-	744.271	792.63	695.912	-0.18749	0.0616281	0.525282
ENSG00000074219	TEAD2	protein_coding	Transcriptional enhancer factor TEF-4; TEA domain family member 2, isoform CRA_a	chr19	49340595	49362457	-	203.559	222.051	185.068	-0.261546	0.061952	0.525282
ENSG00000100147	CCDC134	protein_coding	Coiled-coil domain-containing protein 134	chr22	41800679	41832164	+	169.573	186.731	152.415	-0.291231	0.0619857	0.525282
ENSG00000111875	ASF1A	protein_coding	Histone chaperone ASF1A	chr6	118894152	118909171	+	164.385	180.878	147.892	-0.288704	0.0618987	0.525282
ENSG00000117153	KLHL12	protein_coding	Kelch-like protein 12; Kelch-like protein 12, cDNA FLJ14350 fis, clone THYRO1001721, weakly similar to RING CANAL PROTEIN	chr1	202891116	202928636	-	227.419	207.457	247.38	0.252799	0.0613271	0.525282
ENSG00000130758	MAP3K10	protein_coding	Mitogen-activated protein kinase kinase kinase 10	chr19	40191426	40215575	+	131.513	116.587	146.438	0.326384	0.0619993	0.525282
ENSG00000134684	YARS1	protein_coding	Tyrosine--tRNA ligase, cytoplasmic; Tyrosine--tRNA ligase	chr1	32775237	32817380	-	725.495	684.778	766.212	0.161884	0.0620251	0.525282
ENSG00000141644	MBD1	protein_coding	Methyl-CpG-binding domain protein 1	chr18	50266882	50281774	-	482.891	451.848	513.934	0.185361	0.0618522	0.525282
ENSG00000155393	HEATR3	protein_coding	HEAT repeat-containing protein 3	chr16	50065970	50107272	+	231.822	251.756	211.889	-0.247646	0.0620644	0.525282
ENSG00000162413	KLHL21	protein_coding	Kelch-like protein 21; KLHL21 protein, Kelch-like protein 21	chr1	6590724	6614607	-	481.075	449.763	512.387	0.187678	0.0617345	0.525282
ENSG00000165716	DIPK1B	protein_coding	Divergent protein kinase domain 1B; Family with sequence similarity 69, member B, isoform CRA_a	chr9	136712572	136724742	+	200.398	219.654	181.141	-0.276731	0.0615874	0.525282
ENSG00000167635	ZNF146	protein_coding	Zinc finger protein OZF	chr19	36214602	36238771	+	791.891	747.749	836.033	0.160803	0.0618913	0.525282
ENSG00000169245	CXCL10	protein_coding	C-X-C motif chemokine 10	chr4	76021118	76023497	-	42.4126	51.653	33.1721	-0.623698	0.0619157	0.525282
ENSG00000182606	TRAK1	protein_coding	Trafficking kinesin-binding protein 1, Trafficking protein, kinesin binding 1, isoform CRA_c; Trafficking kinesin-binding protein 1	chr3	42013802	42225890	+	567.342	601.949	532.734	-0.175915	0.0613448	0.525282
ENSG00000188157	AGRN	protein_coding	Agrin	chr1	1020120	1056118	+	715.521	675.452	755.591	0.161524	0.0617451	0.525282
ENSG00000198865	CCDC152	protein_coding	Coiled-coil domain-containing protein 152	chr5	42756818	42802439	+	57.2848	66.5295	48.0401	-0.461557	0.0613969	0.525282
ENSG00000254470	AP5B1	protein_coding	AP-5 complex subunit beta-1	chr11	65773898	65780976	-	337.75	313.138	362.362	0.210007	0.0616335	0.525282
ENSG00000089820	ARHGAP4	protein_coding	Rho GTPase-activating protein 4; Rho GTPase activating protein 4, isoform CRA_c, Rho GTPase-activating protein 4	chrX	153907367	153934999	-	179.719	161.47	197.968	0.292363	0.0623407	0.527202
ENSG00000120685	PROSER1	protein_coding	Proline and serine-rich protein 1	chr13	39009865	39038089	-	402.58	433.375	371.785	-0.220599	0.0624093	0.527363
ENSG00000171867	PRNP	protein_coding	Major prion protein	chr20	4686350	4701590	+	642.385	601.983	682.788	0.181431	0.0625079	0.527416
ENSG00000175592	FOSL1	protein_coding	Fos-related antigen 1; FOS-like antigen 1 isoform 2, Fos-related antigen 1; FOS-like antigen 1 isoform 1	chr11	65892049	65900573	-	419.162	385.753	452.571	0.229917	0.0625144	0.527416
ENSG00000145817	YIPF5	protein_coding	Protein YIPF5	chr5	144158162	144170714	-	311.797	335.802	287.793	-0.221869	0.0626001	0.527721
ENSG00000182481	KPNA2	protein_coding	Importin subunit alpha-1	chr17	68035636	68047364	+	587.451	628.034	546.867	-0.199312	0.0626723	0.527913
ENSG00000166265	CYYR1	protein_coding	Cysteine and tyrosine-rich protein 1	chr21	26466209	26573286	-	96.5775	109.728	83.4272	-0.391238	0.062726	0.527948
ENSG00000071127	WDR1	protein_coding	WD repeat-containing protein 1; Epididymis secretory protein Li 52	chr4	10074339	10116949	-	1404.57	1333.03	1476.11	0.146984	0.0628953	0.528783
ENSG00000125741	OPA3	protein_coding	Optic atrophy 3 protein; Optic atrophy 3 protein, cDNA FLJ57883, highly similar to Optic atrophy 3 protein	chr19	45527427	45602212	-	308.451	283.676	333.227	0.231508	0.0629244	0.528783
ENSG00000185453	ZSWIM9	protein_coding	Uncharacterized protein ZSWIM9	chr19	48170680	48197620	+	189.321	166.18	212.461	0.352571	0.063156	0.530312
ENSG00000141971	MVB12A	protein_coding	Multivesicular body subunit 12A; ESCRT-I complex subunit MVB12A	chr19	17405722	17433724	+	70.2636	59.713	80.8141	0.430344	0.0633927	0.53188
ENSG00000125817	CENPB	protein_coding	Major centromere autoantigen B	chr20	3783851	3786740	-	649.902	610.43	689.374	0.175192	0.0636393	0.533529
ENSG00000019995	ZRANB1	protein_coding	Ubiquitin thioesterase ZRANB1	chr10	124942123	124988189	+	389.291	362.288	416.295	0.199952	0.0639465	0.533889
ENSG00000104870	FCGRT	protein_coding	IgG receptor FcRn large subunit p51	chr19	49506816	49526428	+	156.616	140.301	172.932	0.299755	0.0639826	0.533889
ENSG00000130702	LAMA5	protein_coding	Laminin subunit alpha-5	chr20	62307955	62367312	-	1232.42	1173.2	1291.63	0.138632	0.0638739	0.533889
ENSG00000137710	RDX	protein_coding	Radixin; Radixin, Radixin, isoform CRA_b, cDNA, FLJ93349, Homo sapiens radixin (RDX), mRNA	chr11	109864295	110296712	-	1245.63	1182.15	1309.1	0.147046	0.0639733	0.533889
ENSG00000142065	ZFP14	protein_coding	Zinc finger protein 14 homolog	chr19	36334453	36379201	-	45.7722	37.4302	54.1142	0.520183	0.0638085	0.533889
ENSG00000198168	SVIP	protein_coding	Small VCP/p97-interacting protein	chr11	22813799	22830299	-	378.32	408.202	348.438	-0.227777	0.0637495	0.533889
ENSG00000143256	PFDN2	protein_coding	Prefoldin subunit 2; Prefoldin subunit 2, cDNA, FLJ96845, Homo sapiens prefoldin 2 (PFDN2), mRNA	chr1	161100556	161118055	-	218.184	197.35	239.017	0.275084	0.0640547	0.534073
ENSG00000146776	ATXN7L1	protein_coding	Ataxin-7-like protein 1	chr7	105604772	105876599	-	77.3776	88.3345	66.4207	-0.406026	0.0641159	0.534166
ENSG00000099940	SNAP29	protein_coding	Synaptosomal-associated protein 29	chr22	20859007	20891214	+	400.105	372.942	427.268	0.1957	0.064464	0.534976
ENSG00000101266	CSNK2A1	protein_coding	Casein kinase II subunit alpha	chr20	472498	543835	-	1099.77	1044.72	1154.82	0.144426	0.0642908	0.534976
ENSG00000147789	ZNF7	protein_coding	Zinc finger protein 7	chr8	144827518	144847509	+	124.195	110.259	138.132	0.322525	0.0644369	0.534976
ENSG00000164983	TMEM65	protein_coding	Transmembrane protein 65	chr8	124306189	124372701	-	374.317	346.94	401.693	0.210841	0.0644151	0.534976
ENSG00000170522	ELOVL6	protein_coding	Elongation of very long chain fatty acids protein 6; Elongation of very long chain fatty acids protein	chr4	110045846	110199199	-	224.889	244.113	205.665	-0.246154	0.0644389	0.534976
ENSG00000184009	ACTG1	protein_coding	Actin, cytoplasmic 2	chr17	81509413	81523847	-	1407.79	1327.14	1488.44	0.165368	0.06452	0.535024
ENSG00000103145	HCFC1R1	protein_coding	Host cell factor C1 regulator 1	chr16	3022625	3024286	-	50.1312	58.5506	41.7118	-0.47948	0.0646281	0.535504
ENSG00000058804	NDC1	protein_coding	Nucleoporin NDC1	chr1	53765478	53838463	-	440.214	477.069	403.359	-0.241585	0.0647583	0.535934
ENSG00000116990	MYCL	protein_coding	Protein L-Myc	chr1	39895426	39902256	-	51.7904	42.4039	61.1768	0.518552	0.0647804	0.535934
ENSG00000164300	SERINC5	protein_coding	Serine incorporator 5	chr5	80111651	80256048	-	326.857	302.015	351.7	0.219052	0.0648471	0.536069
ENSG00000157259	GATAD1	protein_coding	GATA zinc finger domain-containing protein 1	chr7	92447482	92460075	+	403.994	376.323	431.666	0.197454	0.0649128	0.536197
ENSG00000133597	ADCK2	protein_coding	Uncharacterized aarF domain-containing protein kinase 2; AarF domain containing kinase 2, AarF domain containing kinase 2, isoform CRA_a	chr7	140672945	140696261	+	80.5454	69.403	91.6878	0.396743	0.065107	0.537385
ENSG00000078177	N4BP2	protein_coding	NEDD4-binding protein 2	chr4	40056850	40158252	+	810.94	855.888	765.993	-0.159893	0.0653534	0.538844
ENSG00000175061	SNHG29	lncRNA		chr17	16438767	16478678	+	492.679	461.612	523.746	0.181817	0.0653848	0.538844
ENSG00000153048	CARHSP1	protein_coding	Calcium-regulated heat-stable protein 1	chr16	8852942	8869012	-	73.8292	84.3469	63.3116	-0.40826	0.0654427	0.538904
ENSG00000149503	INCENP	protein_coding	Inner centromere protein	chr11	62123998	62153169	+	385.009	413.644	356.375	-0.214432	0.0655285	0.539195
ENSG00000131408	NR1H2	protein_coding	Oxysterols receptor LXR-beta	chr19	50329653	50383388	+	288.082	264.467	311.696	0.236229	0.0656567	0.539417
ENSG00000239306	RBM14	protein_coding	RNA-binding protein 14; RNA binding motif protein 14 isoform 1; RNA binding motif protein 14 isoform 3; RNA binding motif protein 14 isoform 2	chr11	66616626	66629934	+	121.005	135.309	106.701	-0.339844	0.0656198	0.539417
ENSG00000003989	SLC7A2	protein_coding	Cationic amino acid transporter 2	chr8	17497088	17570573	+	894.508	944.601	844.416	-0.16157	0.0658454	0.540233
ENSG00000172244	C5orf34	protein_coding	Uncharacterized protein C5orf34	chr5	43486709	43515148	-	77.4939	88.2579	66.7299	-0.398187	0.0658574	0.540233
ENSG00000135250	SRPK2	protein_coding	SRSF protein kinase 2; SFRS protein kinase 2, isoform CRA_b	chr7	105110704	105399308	-	504.359	473.211	535.507	0.178067	0.0660417	0.541329
ENSG00000044090	CUL7	protein_coding	Cullin-7	chr6	43037617	43053943	-	222.221	203.267	241.175	0.245592	0.0662594	0.542036
ENSG00000116750	UCHL5	protein_coding	Ubiquitin carboxyl-terminal hydrolase isozyme L5; Ubiquitin carboxyl-terminal hydrolase	chr1	193012250	193060080	-	460.726	489.871	431.581	-0.182376	0.0663106	0.542036
ENSG00000138696	BMPR1B	protein_coding	Bone morphogenetic protein receptor type-1B	chr4	94757955	95158448	+	132.327	118.143	146.511	0.308136	0.0663313	0.542036
ENSG00000215068	ENSG00000215068	lncRNA		chr5	43041575	43054603	+	48.6026	56.8551	40.3501	-0.484553	0.0663008	0.542036
ENSG00000070756	PABPC1	protein_coding	Polyadenylate-binding protein 1; Polyadenylate-binding protein	chr8	100685816	100722809	-	1729.54	1639.18	1819.91	0.150808	0.0664563	0.5424
ENSG00000155438	NIFK	protein_coding	MKI67 FHA domain-interacting nucleolar phosphoprotein	chr2	121726945	121736911	-	481.272	449.584	512.96	0.189859	0.0664775	0.5424
ENSG00000090006	LTBP4	protein_coding	Latent-transforming growth factor beta-binding protein 4	chr19	40592883	40629818	+	207.878	188.339	227.418	0.270706	0.0668705	0.54377
ENSG00000101608	MYL12A	protein_coding	Myosin regulatory light chain 12A, Myosin regulatory light chain MRCL3, isoform CRA_b; Myosin regulatory light chain 12A	chr18	3247481	3256236	+	500.062	467.396	532.729	0.188377	0.0670533	0.54377
ENSG00000112561	TFEB	protein_coding	Transcription factor EB, isoform CRA_b; Transcription factor EB; Transcription factor EB, cDNA FLJ37742 fis, clone BRHIP2022054, highly similar to Transcription factor EB	chr6	41683978	41736259	-	71.3368	60.8355	81.8381	0.421859	0.0669706	0.54377
ENSG00000152402	GUCY1A2	protein_coding	Guanylate cyclase soluble subunit alpha-2	chr11	106674019	107018476	-	46.6036	30.1016	63.1056	1.04346	0.0669464	0.54377
ENSG00000167395	ZNF646	protein_coding	Zinc finger protein 646	chr16	31074422	31084196	+	437.285	408.623	465.947	0.188963	0.0670148	0.54377
ENSG00000169242	EFNA1	protein_coding	Ephrin-A1	chr1	155127876	155134899	+	62.9089	72.7826	53.0352	-0.449381	0.0669361	0.54377
ENSG00000188735	TMEM120B	protein_coding	Transmembrane protein 120B	chr12	121712752	121783001	+	271.02	249.82	292.221	0.225335	0.066791	0.54377
ENSG00000266338	NBPF15	protein_coding	Neuroblastoma breakpoint family member 15	chr1	144421386	144461674	-	69.0977	79.0702	59.1253	-0.413293	0.0670279	0.54377
ENSG00000167978	SRRM2	protein_coding	Serine/arginine repetitive matrix protein 2	chr16	2752626	2772538	+	3065.73	2930.79	3200.66	0.127037	0.0671306	0.543982
ENSG00000082397	EPB41L3	protein_coding	Band 4.1-like protein 3; Band 4.1-like protein 3, cDNA FLJ77757	chr18	5392381	5630700	-	918.86	965.366	872.353	-0.146004	0.0677821	0.544887
ENSG00000111640	GAPDH	protein_coding	Glyceraldehyde-3-phosphate dehydrogenase	chr12	6534512	6538374	+	995.404	936.902	1053.91	0.169606	0.0674856	0.544887
ENSG00000111911	HINT3	protein_coding	Histidine triad nucleotide-binding protein 3	chr6	125956770	125980244	+	148.949	133.821	164.078	0.292095	0.0675277	0.544887
ENSG00000128791	TWSG1	protein_coding	Twisted gastrulation protein homolog 1	chr18	9334767	9402420	+	358.151	385.728	330.574	-0.221987	0.0676751	0.544887
ENSG00000132530	XAF1	protein_coding	XIAP-associated factor 1	chr17	6755447	6775647	+	304.65	330.906	278.394	-0.24847	0.067732	0.544887
ENSG00000135862	LAMC1	protein_coding	Laminin subunit gamma-1	chr1	183023420	183145592	+	2337.94	2222.17	2453.7	0.142931	0.0674153	0.544887
ENSG00000136144	RCBTB1	protein_coding	RCC1 and BTB domain-containing protein 1	chr13	49531946	49585558	-	278.18	254.502	301.859	0.245311	0.0676189	0.544887
ENSG00000138709	LARP1B	protein_coding	La-related protein 1B; La ribonucleoprotein domain family, member 2, isoform CRA_d, La-related protein 1B	chr4	128061286	128222931	+	470.067	440.925	499.21	0.178733	0.0673385	0.544887
ENSG00000150051	MKX	protein_coding	Homeobox protein Mohawk	chr10	27672874	27746060	-	55.0011	46.2515	63.7507	0.454536	0.0673866	0.544887
ENSG00000171617	ENC1	protein_coding	Ectoderm-neural cortex protein 1; Ectodermal-neural cortex (With BTB-like domain), cDNA FLJ39259 fis, clone OCBBF2009301, highly similar to Ectoderm-neural cortex 1 protein, cDNA, FLJ92986, Homo sapiens ectodermal-neural cortex (with BTB-like domain)(ENC1), mRNA	chr5	74627406	74641424	-	443.944	476.426	411.463	-0.211012	0.0675572	0.544887
ENSG00000173812	EIF1	protein_coding	Eukaryotic translation initiation factor 1; Eukaryotic translation initiation factor 1, isoform CRA_a, Putative translation initiation factor, SUI1 protein, cDNA, FLJ92128, Homo sapiens putative translation initiation factor (SUI1), mRNA	chr17	41688885	41692668	+	571.445	537.928	604.962	0.169135	0.0678044	0.544887
ENSG00000122863	CHST3	protein_coding	Carbohydrate sulfotransferase 3	chr10	71964395	72013558	+	415.246	387.723	442.769	0.191068	0.0680214	0.545029
ENSG00000162825	NBPF20	protein_coding	Neuroblastoma breakpoint family member 20	chr1	145289900	145405778	-	38.1293	30.7588	45.4999	0.550073	0.0679096	0.545029
ENSG00000184208	C22orf46	transcribed_unitary_pseudogene		chr22	41688877	41698136	+	72.5455	60.2024	84.8886	0.488878	0.0680264	0.545029
ENSG00000251562	MALAT1	lncRNA		chr11	65497688	65506516	+	3533.99	3352.8	3715.19	0.148029	0.0680041	0.545029
ENSG00000176102	CSTF3	protein_coding	Cleavage stimulation factor subunit 3	chr11	33077188	33162371	-	356.311	383.378	329.243	-0.218997	0.0681731	0.545794
ENSG00000151012	SLC7A11	protein_coding	Cystine/glutamate transporter	chr4	138164097	138242349	-	2050.36	1941.14	2159.58	0.153773	0.0682403	0.545922
ENSG00000088727	KIF9	protein_coding	Kinesin-like protein KIF9; KIF9 protein, Kinesin-like protein KIF9; Kinesin-like protein	chr3	47227998	47283451	-	66.4653	76.6104	56.3203	-0.437203	0.068404	0.546822
ENSG00000139132	FGD4	protein_coding	FYVE, RhoGEF and PH domain-containing protein 4; FYVE, RhoGEF and PH domain-containing protein 4, cDNA FLJ55905, highly similar to FYVE, RhoGEF and PH domain-containing protein 4	chr12	32399558	32646050	+	259.433	281.658	237.207	-0.246843	0.068478	0.546832
ENSG00000277224	H2BC7	protein_coding	Histone H2B type 1-C/E/F/G/I; Histone H2B	chr6	26199520	26200715	+	102.137	114.407	89.8657	-0.344928	0.0685078	0.546832
ENSG00000240225	ZNF542P	transcribed_unprocessed_pseudogene		chr19	56368099	56379828	+	144.086	128.774	159.399	0.305662	0.0686001	0.547159
ENSG00000115425	PECR	protein_coding	Peroxisomal trans-2-enoyl-CoA reductase; Peroxisomal trans-2-enoyl-CoA reductase, cDNA FLJ55082, highly similar to Peroxisomal trans-2-enoyl-CoA reductase	chr2	215996329	216082955	-	41.0671	33.6071	48.5272	0.517154	0.0687105	0.54763
ENSG00000004399	PLXND1	protein_coding	Plexin-D1	chr3	129555214	129606676	-	1378.12	1443.06	1313.18	-0.135964	0.068919	0.548881
ENSG00000174099	MSRB3	protein_coding	Methionine-R-sulfoxide reductase B3; L-methionine (R)-S-oxide reductase; Peptide-methionine (R)-S-oxide reductase	chr12	65278643	65491430	+	540.664	507.875	573.454	0.174879	0.0690041	0.549149
ENSG00000100906	NFKBIA	protein_coding	NF-kappa-B inhibitor alpha	chr14	35401513	35404749	-	292.682	269.439	315.925	0.228841	0.069164	0.549783
ENSG00000158270	COLEC12	protein_coding	Collectin-12	chr18	316737	500722	-	173.944	191.386	156.501	-0.288636	0.0692384	0.549783
ENSG00000204767	INSYN2B	protein_coding	Protein INSYN2B	chr5	169861303	169980495	-	458.695	488.914	428.477	-0.189947	0.0692154	0.549783
ENSG00000124177	CHD6	protein_coding	Chromodomain-helicase-DNA-binding protein 6	chr20	41402083	41618384	-	389.119	414.973	363.265	-0.191503	0.0694654	0.550356
ENSG00000151694	ADAM17	protein_coding	Disintegrin and metalloproteinase domain-containing protein 17; ADAM17 protein, Disintegrin and metalloproteinase domain-containing protein 17; ADAM metallopeptidase domain 17, ADAM metallopeptidase domain 17 (Tumor necrosis factor, alpha, converting enzyme), isoform CRA_b, ADAM metallopeptidase domain 18	chr2	9488486	9556732	-	727.125	686.127	768.122	0.162636	0.0693776	0.550356
ENSG00000184307	ZDHHC23	protein_coding	Palmitoyltransferase ZDHHC23; Palmitoyltransferase	chr3	113947901	113965401	+	92.0949	80.3202	103.87	0.366912	0.069435	0.550356
ENSG00000188283	ZNF383	protein_coding	Zinc finger protein 383	chr19	37217926	37248740	+	71.8421	61.7521	81.9322	0.402269	0.0696937	0.551754
ENSG00000090975	PITPNM2	protein_coding	Membrane-associated phosphatidylinositol transfer protein 2	chr12	122983480	123151090	-	331.971	308.478	355.465	0.203923	0.0697555	0.551834
ENSG00000078967	UBE2D4	protein_coding	Ubiquitin-conjugating enzyme E2 D4; Ubiquitin-conjugating enzyme E2D 4 (Putative), isoform CRA_e	chr7	43926436	43956136	+	162.08	145.964	178.195	0.286072	0.0702551	0.552718
ENSG00000110318	CEP126	protein_coding	Centrosomal protein of 126 kDa	chr11	101915010	102001062	+	131.549	146.192	116.907	-0.320054	0.0700192	0.552718
ENSG00000135108	FBXO21	protein_coding	F-box only protein 21; F-box protein 21, isoform CRA_a; F-box only protein 21, FBXO21 protein; F-box protein 21, isoform CRA_c	chr12	117141991	117190471	-	283.125	304.98	261.271	-0.222381	0.0704427	0.552718
ENSG00000137871	ZNF280D	protein_coding	Zinc finger protein 280D	chr15	56630176	56734086	-	91.6423	103.55	79.7349	-0.372924	0.0704891	0.552718
ENSG00000145685	LHFPL2	protein_coding	LHFPL tetraspan subfamily member 2 protein; Lipoma HMGIC fusion partner-like 2, isoform CRA_a	chr5	78485215	78770021	-	521.071	554.786	487.355	-0.186599	0.0704351	0.552718
ENSG00000162599	NFIA	protein_coding	Nuclear factor 1 A-type; Nuclear factor 1 A-type, Nuclear factor I/A, isoform CRA_c; Nuclear factor 1 A-type, Nuclear factor I/A, isoform CRA_b; Nuclear factor 1; CCAAT-box-binding transcription factor	chr1	60865259	61462788	+	485.64	520.741	450.54	-0.208479	0.070308	0.552718
ENSG00000171016	PYGO1	protein_coding	Pygopus homolog 1	chr15	55538884	55588947	-	239.649	219.604	259.694	0.240895	0.0703569	0.552718
ENSG00000175662	TOM1L2	protein_coding	TOM1-like protein 2, cDNA FLJ54050, highly similar to Homo sapiens target of myb1-like 2 (TOM1L2), transcript variant 2, mRNA; TOM1-like protein 2	chr17	17843511	17972422	-	183.362	200.081	166.643	-0.262384	0.0700851	0.552718
ENSG00000186314	PRELID2	protein_coding	PRELI domain-containing protein 2	chr5	145471799	145835369	-	88.179	99.5045	76.8535	-0.368425	0.0701461	0.552718
ENSG00000186812	ZNF397	protein_coding	Zinc finger protein 397; Zinc finger protein 397, Zinc finger protein 397, isoform CRA_b, cDNA FLJ14478 fis, clone MAMMA1001633, moderately similar to ZINC FINGER PROTEIN 165	chr18	35241030	35267133	+	60.6712	51.434	69.9084	0.435455	0.0702397	0.552718
ENSG00000198056	PRIM1	protein_coding	DNA primase small subunit; DNA primase	chr12	56731296	56752374	-	80.1195	91.1022	69.1368	-0.393064	0.0703188	0.552718
ENSG00000257698	GIHCG	lncRNA		chr12	57930115	57936345	-	60.0309	50.9178	69.1441	0.43409	0.0702034	0.552718
ENSG00000137936	BCAR3	protein_coding	Breast cancer anti-estrogen resistance protein 3	chr1	93561741	93847150	-	351.87	375.879	327.86	-0.196627	0.0708026	0.553864
ENSG00000146143	PRIM2	protein_coding	DNA primase large subunit; Primase, polypeptide 2A, 58kDa, isoform CRA_b	chr6	57314805	57646850	+	118.791	131.83	105.752	-0.315317	0.0708883	0.553864
ENSG00000172661	WASHC2C	protein_coding	WASH complex subunit 2C	chr10	45727200	45792964	+	243.665	223.659	263.67	0.236462	0.070856	0.553864
ENSG00000174444	RPL4	protein_coding	60S ribosomal protein L4	chr15	66498015	66524532	-	802.772	752.657	852.888	0.180139	0.070895	0.553864
ENSG00000223802	CERS1	protein_coding	Ceramide synthase 1; Ceramide synthase 1, LASS1 protein	chr19	18868545	18896727	-	49.0373	38.6842	59.3903	0.605753	0.0708909	0.553864
ENSG00000083799	CYLD	protein_coding	Ubiquitin carboxyl-terminal hydrolase CYLD; Deubiquitinating enzyme CYLD	chr16	50742050	50801935	+	496.111	464.886	527.335	0.181477	0.0714037	0.557104
ENSG00000152359	POC5	protein_coding	Centrosomal protein POC5	chr5	75674124	75717448	-	85.0606	96.0284	74.0928	-0.369732	0.0714142	0.557104
ENSG00000034152	MAP2K3	protein_coding	Dual specificity mitogen-activated protein kinase kinase 3; MAP2K3 protein, Mitogen-activated protein kinase kinase 3 isoform B, cDNA, FLJ96569, Homo sapiens mitogen-activated protein kinase kinase 3 (MAP2K3),transcript variant B, mRNA; Dual-specificity mitogen-activated protein kinase kinase 3	chr17	21284672	21315232	+	183.377	199.796	166.957	-0.257639	0.0715225	0.557169
ENSG00000111331	OAS3	protein_coding	2'-5'-oligoadenylate synthase 3	chr12	112938051	112976460	+	660.648	752.473	568.823	-0.403044	0.071746	0.557169
ENSG00000112249	ASCC3	protein_coding	Activating signal cointegrator 1 complex subunit 3	chr6	100508194	100881372	-	1239.25	1304.98	1173.51	-0.153078	0.0715451	0.557169
ENSG00000115042	FAHD2A	protein_coding	Fumarylacetoacetate hydrolase domain-containing protein 2A; Fumarylacetoacetate hydrolase domain containing 2A, isoform CRA_a	chr2	95402708	95416616	+	59.7572	49.9969	69.5174	0.467569	0.071631	0.557169
ENSG00000145919	BOD1	protein_coding	Biorientation of chromosomes in cell division protein 1	chr5	173607145	173616659	-	310.156	286.529	333.783	0.21952	0.0717601	0.557169
ENSG00000161904	LEMD2	protein_coding	LEM domain containing 2, isoform CRA_a; LEM domain-containing protein 2	chr6	33771202	33789130	-	222.694	203.66	241.729	0.246123	0.0717125	0.557169
ENSG00000170689	HOXB9	protein_coding	Homeobox protein Hox-B9	chr17	48621156	48626358	-	88.559	75.0435	102.074	0.43879	0.0717883	0.557169
ENSG00000005108	THSD7A	protein_coding	Thrombospondin type-1 domain-containing protein 7A	chr7	11370365	11832198	-	92.6036	80.9143	104.293	0.36222	0.0720359	0.557178
ENSG00000115525	ST3GAL5	protein_coding	Lactosylceramide alpha-2,3-sialyltransferase; Lactosylceramide alpha-2,3-sialyltransferase, ST3 beta-galactoside alpha-2,3-sialyltransferase 5, isoform CRA_f; Lactosylceramide alpha-2,3-sialyltransferase, ST3 beta-galactoside alpha-23-sialyltransferase 5 isoform 3; ST3 beta-galactoside alpha-2,3-sialyltransferase 5, isoform CRA_d, ST3 beta-galactoside alpha-23-sialyltransferase 5 isoform 1	chr2	85837120	85905199	-	45.5791	54.2229	36.9354	-0.54172	0.0722983	0.557178
ENSG00000146247	PHIP	protein_coding	PH-interacting protein	chr6	78934419	79078254	-	1096.64	1153.13	1040.15	-0.148622	0.0720296	0.557178
ENSG00000148481	MINDY3	protein_coding	Ubiquitin carboxyl-terminal hydrolase MINDY-3; Ubiquitin carboxyl-terminal hydrolase MINDY	chr10	15778170	15860507	-	211.902	230.067	193.737	-0.246784	0.0719303	0.557178
ENSG00000154380	ENAH	protein_coding	Protein enabled homolog	chr1	225486835	225653142	-	967.891	919.164	1016.62	0.145232	0.0719772	0.557178
ENSG00000160352	ZNF714	protein_coding	Zinc finger protein 714	chr19	21082159	21125270	+	115.356	129.024	101.688	-0.340506	0.0721305	0.557178
ENSG00000169221	TBC1D10B	protein_coding	TBC1 domain family member 10B	chr16	30357102	30370494	-	534.345	503.055	565.634	0.168837	0.0722217	0.557178
ENSG00000189308	LIN54	protein_coding	Protein lin-54 homolog	chr4	82909973	83012926	-	232.004	250.74	213.268	-0.232518	0.0722372	0.557178
ENSG00000197774	EME2	protein_coding	Probable crossover junction endonuclease EME2	chr16	1772810	1781708	+	114.055	101.171	126.94	0.324481	0.0722423	0.557178
ENSG00000213672	NCKIPSD	protein_coding	NCK-interacting protein with SH3 domain	chr3	48673844	48686364	-	78.0586	67.6114	88.5059	0.383535	0.0723119	0.557178
ENSG00000087301	TXNDC16	protein_coding	Thioredoxin domain-containing protein 16	chr14	52430596	52552522	-	60.6308	70.3206	50.9411	-0.457442	0.0725772	0.558153
ENSG00000108798	ABI3	protein_coding	ABI gene family member 3	chr17	49210411	49223225	+	319.882	344.141	295.623	-0.218556	0.0725519	0.558153
ENSG00000140450	ARRDC4	protein_coding	Arrestin domain-containing protein 4; Arrestin domain containing 4, isoform CRA_a	chr15	97960703	97973833	+	56.7447	47.6856	65.8039	0.456437	0.0726478	0.558153
ENSG00000203485	INF2	protein_coding	Inverted formin-2	chr14	104681146	104722535	+	720.242	680.462	760.022	0.159306	0.0726395	0.558153
ENSG00000164332	UBLCP1	protein_coding	Ubiquitin-like domain-containing CTD phosphatase 1	chr5	159263290	159286036	+	303.231	281.358	325.105	0.207812	0.0727843	0.558799
ENSG00000105372	RPS19	protein_coding	40S ribosomal protein S19	chr19	41860255	41872925	+	462.941	431.329	494.553	0.19691	0.0729056	0.559328
ENSG00000164949	GEM	protein_coding	GTP-binding protein GEM; GTP-binding protein	chr8	94249253	94262350	-	48.3708	56.37	40.3715	-0.471661	0.0729686	0.559409
ENSG00000069667	RORA	protein_coding	Nuclear receptor ROR-alpha; Nuclear receptor ROR-alpha, RAR-related orphan receptor A, isoform CRA_c	chr15	60488284	61229302	-	140.021	154.319	125.724	-0.293544	0.0734804	0.559687
ENSG00000101751	POLI	protein_coding	DNA polymerase iota	chr18	54269517	54321266	+	217.409	195.768	239.05	0.286837	0.073842	0.559687
ENSG00000121390	PSPC1	protein_coding	Paraspeckle component 1, isoform CRA_b; Paraspeckle component 1	chr13	19674752	19783019	-	236.104	255.496	216.711	-0.236522	0.0740917	0.559687
ENSG00000128272	ATF4	protein_coding	Cyclic AMP-dependent transcription factor ATF-4	chr22	39519695	39522683	+	537.795	505.363	570.228	0.173895	0.0740531	0.559687
ENSG00000132780	NASP	protein_coding	Nuclear autoantigenic sperm protein	chr1	45583846	45618904	+	406.999	436.892	377.106	-0.211786	0.0741356	0.559687
ENSG00000139651	ZNF740	protein_coding	Zinc finger protein 740	chr12	53180704	53195142	+	373.537	348.054	399.02	0.196623	0.074054	0.559687
ENSG00000141337	ARSG	protein_coding	Arylsulfatase G; Arylsulfatase G, isoform CRA_a	chr17	68259182	68422731	+	37.4519	30.3087	44.5951	0.542316	0.073722	0.559687
ENSG00000155744	FAM126B	protein_coding	Protein FAM126B	chr2	200973718	201071671	-	212.375	234.854	189.895	-0.305114	0.0733188	0.559687
ENSG00000156521	TYSND1	protein_coding	Peroxisomal leader peptide-processing protease	chr10	70137981	70146700	-	71.6783	61.8635	81.4931	0.392051	0.073187	0.559687
ENSG00000158186	MRAS	protein_coding	Ras-related protein M-Ras; MRAS protein, Muscle RAS oncogene homolog, isoform CRA_a, cDNA FLJ42964 fis, clone BRSTN2013741, highly similar to Ras-related protein M-Ras	chr3	138347648	138405534	+	133.591	119.462	147.72	0.30402	0.0741756	0.559687
ENSG00000158711	ELK4	protein_coding	ETS domain-containing protein Elk-4; ELK4, ETS-domain protein (SRF accessory protein 1), isoform CRA_b; ELK4, ETS-domain protein (SRF accessory protein 1), isoform CRA_a	chr1	205597556	205632011	-	1409.44	1328.66	1490.22	0.165439	0.074212	0.559687
ENSG00000163535	SGO2	protein_coding	Shugoshin 2	chr2	200510008	200584096	+	634.841	671.614	598.068	-0.167058	0.0738724	0.559687
ENSG00000164512	ANKRD55	protein_coding	Ankyrin repeat domain-containing protein 55	chr5	56099680	56233330	-	65.0346	74.9916	55.0776	-0.438414	0.0735172	0.559687
ENSG00000165891	E2F7	protein_coding	Transcription factor E2F7	chr12	77021248	77065569	-	1064.03	1012.76	1115.29	0.13899	0.0732445	0.559687
ENSG00000167987	VPS37C	protein_coding	Vacuolar protein sorting-associated protein 37C	chr11	61130257	61161615	-	215.604	195.491	235.717	0.268706	0.0733921	0.559687
ENSG00000174791	RIN1	protein_coding	Ras and Rab interactor 1; Ras and Rab interactor 1, Ras and Rab interactor 1 isoform 1	chr11	66330241	66336840	-	68.0303	77.8862	58.1743	-0.414801	0.0737494	0.559687
ENSG00000176974	SHMT1	protein_coding	Serine hydroxymethyltransferase, cytosolic; Glycine hydroxymethyltransferase	chr17	18327860	18363563	-	71.7816	81.6079	61.9552	-0.391953	0.0741556	0.559687
ENSG00000197694	SPTAN1	protein_coding	Spectrin alpha chain, non-erythrocytic 1	chr9	128552558	128633662	+	1613.99	1689.01	1538.97	-0.134132	0.0738545	0.559687
ENSG00000198034	RPS4X	protein_coding	40S ribosomal protein S4, X isoform; 40S ribosomal protein S4	chrX	72255679	72277248	-	527.809	495.478	560.14	0.17663	0.0736421	0.559687
ENSG00000203791	EEF1AKMT2	protein_coding	EEF1A lysine methyltransferase 2	chr10	124748149	124791887	-	56.8681	65.9664	47.7698	-0.457449	0.0731144	0.559687
ENSG00000213024	NUP62	protein_coding	Nuclear pore glycoprotein p62	chr19	49906825	49929763	-	369.001	394.285	343.717	-0.197484	0.0737569	0.559687
ENSG00000213390	ARHGAP19	protein_coding	Rho GTPase-activating protein 19	chr10	97222173	97292673	-	150.182	166.661	133.703	-0.315763	0.0736138	0.559687
ENSG00000273559	CWC25	protein_coding	Pre-mRNA-splicing factor CWC25 homolog	chr17	38800441	38825355	-	256.808	235.076	278.539	0.243793	0.0736426	0.559687
ENSG00000068354	TBC1D25	protein_coding	TBC1 domain family member 25	chrX	48539714	48562609	+	72.4652	62.1804	82.7499	0.406612	0.0743181	0.560091
ENSG00000177889	UBE2N	protein_coding	Ubiquitin-conjugating enzyme E2 N; Epididymis secretory protein Li 71, Ubiquitin-conjugating enzyme E2N (UBC13 homolog, yeast), isoform CRA_a	chr12	93405673	93441947	-	288.745	310.972	266.518	-0.221781	0.0744242	0.560494
ENSG00000132199	ENOSF1	protein_coding	Mitochondrial enolase superfamily member 1; L-fuconate dehydratase	chr18	670318	712662	-	231.247	249.942	212.551	-0.232771	0.0745328	0.560916
ENSG00000077232	DNAJC10	protein_coding	DnaJ homolog subfamily C member 10	chr2	182716255	182794464	+	1298.29	1230.84	1365.73	0.149919	0.0746449	0.561118
ENSG00000085999	RAD54L	protein_coding	DNA repair and recombination protein RAD54-like	chr1	46246461	46278480	+	67.3377	76.8139	57.8614	-0.402706	0.0747176	0.561118
ENSG00000197530	MIB2	protein_coding	E3 ubiquitin-protein ligase MIB2; RING-type E3 ubiquitin transferase	chr1	1615454	1630605	+	165.203	148.825	181.58	0.285252	0.0747129	0.561118
ENSG00000048342	CC2D2A	protein_coding	Coiled-coil and C2 domain-containing protein 2A	chr4	15469865	15601552	+	228.621	247.141	210.102	-0.233219	0.0749217	0.561536
ENSG00000101474	APMAP	protein_coding	Adipocyte plasma membrane-associated protein	chr20	24962925	24992751	-	396.357	370.523	422.191	0.187858	0.0749252	0.561536
ENSG00000103241	FOXF1	protein_coding	Forkhead box protein F1	chr16	86510527	86515422	+	205.083	186.889	223.276	0.255391	0.0749312	0.561536
ENSG00000115884	SDC1	protein_coding	Syndecan-1	chr2	20200797	20225433	-	119.786	132.744	106.829	-0.310717	0.0750296	0.561879
ENSG00000144736	SHQ1	protein_coding	Protein SHQ1 homolog	chr3	72749277	72861914	-	166.544	182.112	150.977	-0.268875	0.0751289	0.562227
ENSG00000105221	AKT2	protein_coding	RAC-beta serine/threonine-protein kinase; Non-specific serine/threonine protein kinase	chr19	40230317	40285536	-	168.827	185.289	152.365	-0.280572	0.0752017	0.562378
ENSG00000130513	GDF15	protein_coding	Growth/differentiation factor 15	chr19	18374731	18389176	+	388.744	361.007	416.48	0.205689	0.0753081	0.562779
ENSG00000142937	RPS8	protein_coding	40S ribosomal protein S8	chr1	44775251	44778779	+	456.567	426.66	486.475	0.188866	0.0754913	0.563753
ENSG00000091622	PITPNM3	protein_coding	Membrane-associated phosphatidylinositol transfer protein 3	chr17	6451263	6556555	-	37.0042	29.5537	44.4547	0.573086	0.0757606	0.564558
ENSG00000100345	MYH9	protein_coding	Myosin-9; MYH9 protein, Myosin-9; Myosin, heavy polypeptide 9, non-muscle, isoform CRA_a	chr22	36281280	36387967	-	3392.1	3239.93	3544.27	0.129485	0.0758638	0.564558
ENSG00000105429	MEGF8	protein_coding	Multiple epidermal growth factor-like domains protein 8	chr19	42325609	42378769	+	494.962	464.832	525.092	0.175506	0.0757348	0.564558
ENSG00000166986	MARS1	protein_coding	Methionine--tRNA ligase, cytoplasmic	chr12	57475445	57517569	+	781.123	739.403	822.843	0.154058	0.0758315	0.564558
ENSG00000280206	ENSG00000280206	lncRNA		chr16	15701237	15702118	+	57.7583	66.4651	49.0516	-0.430726	0.0756651	0.564558
ENSG00000101216	GMEB2	protein_coding	Glucocorticoid modulatory element-binding protein 2; Glucocorticoid modulatory element binding protein 2, isoform CRA_a, Glucocorticoid modulatory element-binding protein 2	chr20	63587602	63627101	-	344.752	320.289	369.215	0.204492	0.0760004	0.564608
ENSG00000115761	NOL10	protein_coding	Nucleolar protein 10	chr2	10570754	10689987	-	592.35	556.366	628.335	0.175202	0.0760645	0.564608
ENSG00000125651	GTF2F1	protein_coding	General transcription factor IIF subunit 1; Transcription initiation factor IIF subunit alpha	chr19	6379572	6393981	-	538.101	500.842	575.36	0.199738	0.0759435	0.564608
ENSG00000160336	ZNF761	protein_coding	ZNF761 protein, Zinc finger protein 761; Zinc finger protein 761	chr19	53431984	53461862	+	161.588	146.316	176.859	0.271813	0.0760823	0.564608
ENSG00000162076	FLYWCH2	protein_coding	FLYWCH family member 2	chr16	2883213	2899382	+	79.5415	67.5747	91.5083	0.431906	0.0761637	0.564819
ENSG00000113615	SEC24A	protein_coding	Protein transport protein Sec24A	chr5	134648785	134727909	+	512.534	550.704	474.364	-0.214863	0.0762866	0.56533
ENSG00000159840	ZYX	protein_coding	Zyxin	chr7	143381295	143391111	+	699.312	657.628	740.995	0.171944	0.0763386	0.56533
ENSG00000140943	MBTPS1	protein_coding	Membrane-bound transcription factor site-1 protease	chr16	84053761	84116942	-	551.454	583.142	519.766	-0.165681	0.0765525	0.565491
ENSG00000151461	UPF2	protein_coding	Regulator of nonsense transcripts 2	chr10	11920022	12043170	-	820.226	776.58	863.872	0.153496	0.0765725	0.565491
ENSG00000157193	LRP8	protein_coding	Low-density lipoprotein receptor-related protein 8	chr1	53242364	53328469	-	596.189	630.685	561.693	-0.166857	0.0764878	0.565491
ENSG00000166444	DENND2B	protein_coding	DENN domain-containing protein 2B; DENN domain-containing protein 2B, cDNA FLJ55510, highly similar to Suppression of tumorigenicity 5	chr11	8693351	8910951	-	63.786	73.6408	53.9312	-0.442338	0.0764305	0.565491
ENSG00000116120	FARSB	protein_coding	Phenylalanine--tRNA ligase beta subunit	chr2	222566899	222656092	-	375.334	400.685	349.984	-0.194656	0.0767057	0.565691
ENSG00000148841	ITPRIP	protein_coding	Inositol 1,4,5-trisphosphate receptor-interacting protein	chr10	104309698	104338465	-	629.035	663.483	594.588	-0.157917	0.0766825	0.565691
ENSG00000127666	TICAM1	protein_coding	TIR domain-containing adapter molecule 1	chr19	4815932	4831712	-	194.715	177.122	212.308	0.260072	0.0768671	0.56649
ENSG00000059378	PARP12	protein_coding	Protein mono-ADP-ribosyltransferase PARP12; Poly (ADP-ribose) polymerase family, member 12, isoform CRA_a, Protein mono-ADP-ribosyltransferase PARP12; Poly (ADP-ribose) polymerase family, member 12, isoform CRA_b, Zinc finger CCCH type domain containing 1	chr7	140023749	140062951	-	244.97	265.496	224.444	-0.241345	0.0772145	0.568657
ENSG00000066455	GOLGA5	protein_coding	Golgin subfamily A member 5	chr14	92794305	92839947	+	429.112	401.271	456.952	0.187031	0.07753	0.569094
ENSG00000106546	AHR	protein_coding	Aryl hydrocarbon receptor	chr7	16916359	17346152	+	139.275	153.533	125.018	-0.294283	0.0776403	0.569094
ENSG00000110492	MDK	protein_coding	Midkine	chr11	46380756	46383837	+	228.007	207.973	248.04	0.253059	0.0776798	0.569094
ENSG00000122786	CALD1	protein_coding	Caldesmon; Caldesmon 1, isoform CRA_i, Testis secretory sperm-binding protein Li 227n	chr7	134744252	134970729	+	1752.48	1669.25	1835.7	0.137053	0.0777007	0.569094
ENSG00000127914	AKAP9	protein_coding	A-kinase anchor protein 9	chr7	91940840	92110673	+	986.096	1033.79	938.406	-0.139512	0.0773432	0.569094
ENSG00000176853	FAM91A1	protein_coding	Protein FAM91A1; Family with sequence similarity 91, member A1, isoform CRA_c, Protein FAM91A1	chr8	123768439	123815452	+	767.298	720.89	813.705	0.174499	0.0773958	0.569094
ENSG00000178904	DPY19L3	protein_coding	Probable C-mannosyltransferase DPY19L3; Dpy-19-like 3 (C. elegans), Probable C-mannosyltransferase DPY19L3	chr19	32405543	32485895	+	459.418	429.24	489.597	0.189394	0.0776844	0.569094
ENSG00000197077	KIAA1671	protein_coding	Uncharacterized protein KIAA1671	chr22	24952716	25197448	+	1139.44	1083.66	1195.21	0.141224	0.0775243	0.569094
ENSG00000010017	RANBP9	protein_coding	RAN binding protein 9, isoform CRA_a; Ran-binding protein 9	chr6	13621498	13711835	-	515.533	484.931	546.135	0.171145	0.0777641	0.569167
ENSG00000174953	DHX36	protein_coding	ATP-dependent DNA/RNA helicase DHX36	chr3	154272546	154324487	-	799.134	757.82	840.448	0.149117	0.0778183	0.569173
ENSG00000146592	CREB5	protein_coding	Cyclic AMP-responsive element-binding protein 5	chr7	28299321	28825894	+	135.059	150.817	119.301	-0.335688	0.0779093	0.569448
ENSG00000111981	ULBP1	protein_coding	UL16-binding protein 1	chr6	149963943	149973715	+	141.115	127.104	155.126	0.285392	0.0780849	0.56946
ENSG00000162520	SYNC	protein_coding	Syncoilin	chr1	32679906	32703596	-	76.9564	66.5411	87.3716	0.387817	0.078093	0.56946
ENSG00000166295	ANAPC16	protein_coding	Anaphase-promoting complex subunit 16	chr10	72216000	72235860	+	168.246	152.46	184.031	0.269903	0.0780128	0.56946
ENSG00000167670	CHAF1A	protein_coding	Chromatin assembly factor 1 subunit A	chr19	4402640	4445018	+	316.243	341.353	291.133	-0.22886	0.0781246	0.56946
ENSG00000124356	STAMBP	protein_coding	STAM-binding protein	chr2	73828916	73873659	+	343.585	319.869	367.3	0.198897	0.0783994	0.570074
ENSG00000143156	NME7	protein_coding	Nucleoside diphosphate kinase 7	chr1	169132531	169367948	-	91.9013	103.499	80.3038	-0.36209	0.0785128	0.570074
ENSG00000143479	DYRK3	protein_coding	Dual specificity tyrosine-phosphorylation-regulated kinase 3; Dual-specificity tyrosine-phosphorylation-regulated kinase 3	chr1	206635536	206684419	+	469.696	433.865	505.527	0.220071	0.0785295	0.570074
ENSG00000168994	PXDC1	protein_coding	PX domain-containing protein 1	chr6	3722614	3751713	-	366.576	342.058	391.094	0.192744	0.0782707	0.570074
ENSG00000170558	CDH2	protein_coding	Cadherin-2	chr18	27932879	28177946	-	602.342	560.972	643.713	0.198159	0.0783918	0.570074
ENSG00000180263	FGD6	protein_coding	FYVE, RhoGEF and PH domain-containing protein 6	chr12	95076749	95217482	-	330.563	353.783	307.343	-0.2024	0.0784869	0.570074
ENSG00000107798	LIPA	protein_coding	Lysosomal acid lipase/cholesteryl ester hydrolase	chr10	89213569	89414557	-	89.3935	101.071	77.7156	-0.374858	0.0787084	0.570984
ENSG00000129351	ILF3	protein_coding	Interleukin enhancer-binding factor 3; Interleukin enhancer binding factor 3, 90kDa, isoform CRA_d	chr19	10654261	10692417	+	1549.29	1615.08	1483.49	-0.122537	0.0788605	0.57131
ENSG00000172638	EFEMP2	protein_coding	EGF-containing fibulin-like extracellular matrix protein 2; EGF-containing fibulin-like extracellular matrix protein 2, isoform CRA_a	chr11	65866441	65873592	-	231.613	212.84	250.386	0.233373	0.0788088	0.57131
ENSG00000004478	FKBP4	protein_coding	Peptidyl-prolyl cis-trans isomerase FKBP4; Peptidylprolyl isomerase	chr12	2794970	2805423	+	783.036	740.447	825.625	0.156889	0.0790995	0.571489
ENSG00000152422	XRCC4	protein_coding	X-ray repair complementing defective repair in Chinese hamster cells 4, isoform CRA_c; DNA repair protein XRCC4; X-ray repair complementing defective repair in Chinese hamster cells 4, isoform CRA_b	chr5	83077498	83353787	+	73.1321	83.0806	63.1836	-0.389569	0.0790572	0.571489
ENSG00000168488	ATXN2L	protein_coding	Ataxin-2-like protein	chr16	28822999	28837237	+	909.007	858.214	959.8	0.161218	0.0790981	0.571489
ENSG00000188130	MAPK12	protein_coding	Mitogen-activated protein kinase 12; Mitogen-activated protein kinase 12, Mitogen-activated protein kinase 12, isoform CRA_a	chr22	50245450	50261716	-	297.934	276.183	319.685	0.210319	0.0790994	0.571489
ENSG00000168264	IRF2BP2	protein_coding	Interferon regulatory factor 2-binding protein 2	chr1	234604269	234610178	-	674.151	638.394	709.909	0.15296	0.0792366	0.571993
ENSG00000180530	NRIP1	protein_coding	Nuclear receptor-interacting protein 1	chr21	14961235	15065936	-	1538.11	1458.9	1617.32	0.14863	0.0792767	0.571993
ENSG00000142632	ARHGEF19	protein_coding	Rho guanine nucleotide exchange factor 19	chr1	16197854	16212652	-	60.9768	51.7555	70.1982	0.432518	0.0793843	0.57231
ENSG00000167996	FTH1	protein_coding	Ferritin heavy chain; Ferritin	chr11	61959718	61967634	-	431.756	401.893	461.619	0.199427	0.0794279	0.57231
ENSG00000160007	ARHGAP35	protein_coding	Rho GTPase-activating protein 35	chr19	46860997	47005077	+	964.973	916.127	1013.82	0.14603	0.07952	0.572587
ENSG00000121350	PYROXD1	protein_coding	Pyridine nucleotide-disulfide oxidoreductase domain-containing protein 1; Pyridine nucleotide-disulfide oxidoreductase domain-containing protein 1, cDNA FLJ60446	chr12	21437615	21471250	+	211.739	192.856	230.621	0.256777	0.0796437	0.572704
ENSG00000123975	CKS2	protein_coding	Cyclin-dependent kinases regulatory subunit 2	chr9	89311195	89316703	+	91.4616	102.618	80.3057	-0.34984	0.0796157	0.572704
ENSG00000204599	TRIM39	protein_coding	E3 ubiquitin-protein ligase TRIM39; TRIM39, Tripartite motif-containing 39, isoform CRA_b; Tripartite motif-containing 39, isoform CRA_a	chr6	30326479	30343729	+	155.698	140.208	171.188	0.286161	0.0797059	0.572766
ENSG00000112306	RPS12	protein_coding	40S ribosomal protein S12	chr6	132814569	132817564	+	241.644	222.423	260.865	0.229047	0.0798216	0.572963
ENSG00000198455	ZXDB	protein_coding	Zinc finger X-linked protein ZXDB	chrX	57592011	57597477	+	141.354	125.637	157.072	0.319883	0.0798409	0.572963
ENSG00000110442	COMMD9	protein_coding	COMM domain-containing protein 9; COMM domain containing 9 variant, COMM domain containing 9, isoform CRA_b, cDNA FLJ31106 fis, clone IMR322000144, highly similar to COMM domain-containing protein 9, cDNA FLJ78335, highly similar to Homo sapiens COMM domain containing 9, mRNA, cDNA, FLJ95283, highly similar to Homo sapiens COMM domain containing 9 (COMMD9), mRNA	chr11	36269284	36289449	-	137.472	151.966	122.977	-0.303139	0.0799576	0.573415
ENSG00000104447	TRPS1	protein_coding	Zinc finger transcription factor Trps1	chr8	115408496	115809673	-	98.3276	87.0224	109.633	0.329837	0.0800887	0.573424
ENSG00000144395	CCDC150	protein_coding	Coiled-coil domain-containing protein 150	chr2	196639554	196763490	+	43.0721	50.4301	35.7141	-0.48628	0.0800651	0.573424
ENSG00000169087	HSPBAP1	protein_coding	HSPB1-associated protein 1	chr3	122739999	122793831	-	109.518	96.8977	122.138	0.330932	0.0801202	0.573424
ENSG00000042286	AIFM2	protein_coding	Ferroptosis suppressor protein 1	chr10	70098223	70132934	-	100.379	88.8474	111.91	0.329624	0.0803957	0.573855
ENSG00000090621	PABPC4	protein_coding	Polyadenylate-binding protein 4; Polyadenylate-binding protein	chr1	39560709	39576790	-	1019.43	969.269	1069.59	0.141946	0.080267	0.573855
ENSG00000130713	EXOSC2	protein_coding	Exosome complex component RRP4; Ribosomal RNA-processing protein 4	chr9	130693721	130704894	+	308.596	331.694	285.498	-0.21567	0.0803031	0.573855
ENSG00000182749	PAQR7	protein_coding	Membrane progestin receptor alpha	chr1	25861484	25875708	-	123.148	109.873	136.423	0.309721	0.0803813	0.573855
ENSG00000131351	HAUS8	protein_coding	HAUS augmin-like complex subunit 8	chr19	17049729	17075625	-	67.9181	77.9516	57.8846	-0.423078	0.0805494	0.574568
ENSG00000171490	RSL1D1	protein_coding	Ribosomal L1 domain-containing protein 1	chr16	11833850	11851580	-	723.968	685.093	762.843	0.154871	0.0806568	0.574758
ENSG00000248323	LUCAT1	lncRNA		chr5	91054834	91314547	-	54.4769	63.1607	45.7932	-0.455393	0.0806839	0.574758
ENSG00000065054	SLC9A3R2	protein_coding	Na(+)/H(+) exchange regulatory cofactor NHE-RF2	chr16	2025356	2039026	+	438.841	406.991	470.69	0.209303	0.0813047	0.578794
ENSG00000264522	OTUD7B	protein_coding	Ubiquitinyl hydrolase 1; OTU domain-containing protein 7B	chr1	149937812	150010726	-	589.32	553.738	624.902	0.174131	0.0813902	0.579016
ENSG00000121892	PDS5A	protein_coding	Sister chromatid cohesion protein PDS5 homolog A; SCC-112 protein, isoform CRA_b, Sister chromatid cohesion protein PDS5 homolog A	chr4	39822863	39977956	-	1697.09	1614.11	1780.07	0.141114	0.0816297	0.580333
ENSG00000185875	THNSL1	protein_coding	Threonine synthase-like 1	chr10	25016612	25026664	+	73.7487	63.9938	83.5036	0.378712	0.0817785	0.581003
ENSG00000166313	APBB1	protein_coding	Amyloid-beta A4 precursor protein-binding family B member 1	chr11	6395124	6419414	-	171.89	187.71	156.07	-0.264766	0.0820251	0.581304
ENSG00000167202	TBC1D2B	protein_coding	TBC1 domain family member 2B	chr15	77984036	78077724	-	458.992	431.073	486.911	0.175342	0.0820388	0.581304
ENSG00000188352	FOCAD	protein_coding	Focadhesin	chr9	20658309	20995955	+	341.545	367.989	315.1	-0.223197	0.0819764	0.581304
ENSG00000211584	SLC48A1	protein_coding	Heme transporter HRG1	chr12	47753916	47782751	+	219.487	201.628	237.346	0.234224	0.082029	0.581304
ENSG00000164114	MAP9	protein_coding	Microtubule-associated protein 9; Aster-associated protein, isoform CRA_b, Microtubule-associated protein 9; MAP9 protein, Microtubule-associated protein 9	chr4	155342658	155376970	-	97.0813	85.4756	108.687	0.343028	0.0822745	0.581458
ENSG00000197063	MAFG	protein_coding	Transcription factor MafG	chr17	81918270	81927735	-	550.981	517.345	584.617	0.176047	0.0823301	0.581458
ENSG00000198521	ZNF43	protein_coding	Zinc finger protein 43; Zinc finger protein 43 (HTF6), isoform CRA_a	chr19	21804946	21852125	-	97.1599	109.069	85.2509	-0.351796	0.0822296	0.581458
ENSG00000230551	ENSG00000230551	lncRNA		chr5	149494314	149504670	-	101.484	115.272	87.6949	-0.390582	0.0821576	0.581458
ENSG00000258738	ENSG00000258738	lncRNA		chr14	34874343	34876459	+	40.6232	33.4409	47.8055	0.502921	0.0823333	0.581458
ENSG00000110218	PANX1	protein_coding	Pannexin-1; Pannexin	chr11	94128841	94181968	+	342.292	319.299	365.285	0.193547	0.082404	0.581572
ENSG00000101856	PGRMC1	protein_coding	Membrane-associated progesterone receptor component 1; PGRMC1 protein, Progesterone receptor membrane component 1, Progesterone receptor membrane component 1, isoform CRA_a, cDNA, FLJ94602, Homo sapiens progesterone receptor membrane component 1 (PGRMC1),mRNA	chrX	119236245	119244466	+	265.831	285.408	246.255	-0.212069	0.0827254	0.583455
ENSG00000136868	SLC31A1	protein_coding	High affinity copper uptake protein 1; Copper transporter	chr9	113221544	113264492	+	545.799	513.722	577.876	0.169462	0.0828167	0.583457
ENSG00000275131	PDE4DIPP2	transcribed_unprocessed_pseudogene		chr1	120489860	120701289	-	57.1698	48.5909	65.7488	0.428665	0.0828351	0.583457
ENSG00000140650	PMM2	protein_coding	Phosphomannomutase 2; Phosphomannomutase	chr16	8788823	8862534	+	325.503	348.535	302.47	-0.203882	0.0829892	0.584157
ENSG00000023191	RNH1	protein_coding	Ribonuclease inhibitor	chr11	494512	507300	-	407.121	381.764	432.478	0.179506	0.0831933	0.585097
ENSG00000183718	TRIM52	protein_coding	E3 ubiquitin-protein ligase TRIM52	chr5	181254417	181261139	-	90.2678	101.362	79.1734	-0.352488	0.0832326	0.585097
ENSG00000100578	KIAA0586	protein_coding	Protein TALPID3	chr14	58427385	58551297	+	441.659	470.375	412.944	-0.18744	0.0834076	0.585236
ENSG00000130340	SNX9	protein_coding	Sorting nexin-9	chr6	157700387	157945077	+	692.575	656.82	728.331	0.14888	0.0834984	0.585236
ENSG00000152102	FAM168B	protein_coding	Myelin-associated neurite-outgrowth inhibitor; Uncharacterized protein	chr2	131047876	131093460	-	935.529	888.958	982.101	0.143603	0.0835504	0.585236
ENSG00000177084	POLE	protein_coding	DNA polymerase epsilon catalytic subunit A; DNA polymerase epsilon catalytic subunit	chr12	132623753	132687376	-	539.312	569.771	508.853	-0.162828	0.0834816	0.585236
ENSG00000185745	IFIT1	protein_coding	Interferon-induced protein with tetratricopeptide repeats 1	chr10	89392546	89406487	+	187.476	223.104	151.848	-0.552072	0.0835816	0.585236
ENSG00000196757	ZNF700	protein_coding	Zinc finger protein 700	chr19	11925068	11950773	+	60.5079	69.8488	51.167	-0.441606	0.0834659	0.585236
ENSG00000099381	SETD1A	protein_coding	Histone-lysine N-methyltransferase SETD1A	chr16	30957754	30984664	+	551.813	515.878	587.748	0.187828	0.083722	0.58545
ENSG00000107223	EDF1	protein_coding	Endothelial differentiation-related factor 1	chr9	136862119	136866308	-	152.248	137.505	166.991	0.278451	0.0837203	0.58545
ENSG00000115840	SLC25A12	protein_coding	Calcium-binding mitochondrial carrier protein Aralar1; Calcium-binding mitochondrial carrier protein Aralar1, cDNA FLJ57722, highly similar to Calcium-binding mitochondrial carrier protein Aralar1	chr2	171783405	171999859	-	197.359	215.196	179.521	-0.26017	0.0838906	0.586019
ENSG00000137522	RNF121	protein_coding	RING finger protein 121; RING finger protein 121, Ring finger protein 121, isoform CRA_c	chr11	71929018	71997597	+	178.451	196.239	160.663	-0.286952	0.0839681	0.586019
ENSG00000169504	CLIC4	protein_coding	Chloride intracellular channel protein 4; Chloride intracellular channel protein	chr1	24745382	24844321	+	1639.42	1548.52	1730.32	0.160047	0.0839171	0.586019
ENSG00000118680	MYL12B	protein_coding	Myosin regulatory light chain 12B	chr18	3261479	3278461	+	557.057	523.908	590.206	0.171596	0.0840932	0.586124
ENSG00000169740	ZNF32	protein_coding	Zinc finger protein 32 (KOX 30), isoform CRA_a; Zinc finger protein 32	chr10	43643860	43648881	-	110.123	97.7353	122.51	0.322986	0.0840769	0.586124
ENSG00000089234	BRAP	protein_coding	BRCA1-associated protein	chr12	111642146	111685956	-	484.075	454.819	513.331	0.174236	0.0844025	0.587036
ENSG00000103363	ELOB	protein_coding	Elongin-B; Elongin-B, Transcription elongation factor B (SIII), polypeptide 2 (18kDa, elongin B), isoform CRA_b	chr16	2771414	2777280	-	132.217	118.148	146.287	0.305885	0.0848733	0.587036
ENSG00000112276	BVES	protein_coding	Blood vessel epicardial substance	chr6	105096822	105137157	-	173.966	157.771	190.162	0.267854	0.084866	0.587036
ENSG00000133138	TBC1D8B	protein_coding	TBC1 domain family member 8B	chrX	106802673	106876150	+	74.0802	83.8836	64.2769	-0.378914	0.0846853	0.587036
ENSG00000156804	FBXO32	protein_coding	F-box protein 32, isoform CRA_c; F-box only protein 32	chr8	123497889	123541206	-	66.1238	75.4456	56.802	-0.403315	0.0843494	0.587036
ENSG00000162062	TEDC2	protein_coding	Tubulin epsilon and delta complex protein 2	chr16	2460086	2464963	+	48.3285	56.145	40.5119	-0.461101	0.0845858	0.587036
ENSG00000163629	PTPN13	protein_coding	Tyrosine-protein phosphatase non-receptor type 13	chr4	86594315	86815171	+	197.813	214.963	180.663	-0.249518	0.0848491	0.587036
ENSG00000167232	ZNF91	protein_coding	Zinc finger protein 91	chr19	23304991	23395471	-	225.808	206.528	245.089	0.245873	0.0848846	0.587036
ENSG00000168096	ANKS3	protein_coding	Ankyrin repeat and SAM domain-containing protein 3; Ankyrin repeat and SAM domain-containing protein 3, Ankyrin repeat and sterile alpha motif domain containing 3, isoform CRA_a	chr16	4696510	4734378	-	134.197	120.14	148.253	0.301083	0.0848514	0.587036
ENSG00000173548	SNX33	protein_coding	Sorting nexin-33	chr15	75647912	75662301	+	218.908	201.062	236.754	0.234672	0.0845467	0.587036
ENSG00000198844	ARHGEF15	protein_coding	Rho guanine nucleotide exchange factor 15; Rho guanine nucleotide exchange factor 15 isoform 1	chr17	8310241	8322514	+	453.385	480.581	426.189	-0.172903	0.0844061	0.587036
ENSG00000213965	NUDT19	protein_coding	Nucleoside diphosphate-linked moiety X motif 19	chr19	32691821	32713792	+	210.679	193.183	228.175	0.239033	0.0848825	0.587036
ENSG00000163637	PRICKLE2	protein_coding	Prickle-like protein 2; Prickle-like 2 (Drosophila), isoform CRA_a	chr3	64092236	64445476	-	96.0117	108.271	83.7525	-0.366582	0.0849857	0.587354
ENSG00000158470	B4GALT5	protein_coding	Beta-1,4-galactosyltransferase 5	chr20	49632945	49713878	-	415.532	443.289	387.775	-0.192564	0.085142	0.587705
ENSG00000278463	H2AC4	protein_coding	Histone H2A type 1-B/E; Histone H2A	chr6	26033092	26033618	-	78.1804	88.3953	67.9655	-0.374325	0.0851467	0.587705
ENSG00000187231	SESTD1	protein_coding	SEC14 domain and spectrin repeat-containing protein 1	chr2	179101678	179264832	-	560.458	526.925	593.992	0.172539	0.0853738	0.588892
ENSG00000064989	CALCRL	protein_coding	Calcitonin gene-related peptide type 1 receptor	chr2	187341964	187448460	-	403.675	435.719	371.632	-0.228953	0.0857353	0.591003
ENSG00000178996	SNX18	protein_coding	Sorting nexin-18	chr5	54517759	54546586	+	478.889	450.68	507.099	0.16981	0.085807	0.591115
ENSG00000011454	RABGAP1	protein_coding	Rab GTPase-activating protein 1	chr9	122940833	123104866	+	510.68	481.809	539.551	0.162979	0.0866422	0.593735
ENSG00000058272	PPP1R12A	protein_coding	Protein phosphatase 1 regulatory subunit 12A	chr12	79773563	79935460	-	1129.48	1077.44	1181.52	0.132918	0.086336	0.593735
ENSG00000065060	UHRF1BP1	protein_coding	UHRF1-binding protein 1; Chromosome 6 open reading frame 107, isoform CRA_b, UHRF1-binding protein 1	chr6	34792015	34883138	+	534.538	500.539	568.537	0.183426	0.0866456	0.593735
ENSG00000141682	PMAIP1	protein_coding	Phorbol-12-myristate-13-acetate-induced protein 1; Phorbol-12-myristate-13-acetate-induced protein 1 isoform 2; Phorbol-12-myristate-13-acetate-induced protein 1 isoform 1	chr18	59899996	59904305	+	258.592	239.183	278.001	0.216136	0.0867442	0.593735
ENSG00000151136	BTBD11	protein_coding	Ankyrin repeat and BTB/POZ domain-containing protein BTBD11	chr12	107318421	107659642	+	185.525	222.194	148.856	-0.574722	0.0862458	0.593735
ENSG00000171467	ZNF318	protein_coding	Zinc finger protein 318	chr6	43307134	43369647	-	601.438	568.995	633.882	0.155541	0.086478	0.593735
ENSG00000176597	B3GNT5	protein_coding	Lactosylceramide 1,3-N-acetyl-beta-D-glucosaminyltransferase; Hexosyltransferase	chr3	183253253	183298504	+	369.874	394.468	345.281	-0.191619	0.0866798	0.593735
ENSG00000213853	EMP2	protein_coding	Epithelial membrane protein 2	chr16	10528422	10580632	-	60.8662	70.0268	51.7055	-0.43041	0.0863945	0.593735
ENSG00000214655	ZSWIM8	protein_coding	Zinc finger SWIM domain-containing protein 8	chr10	73785606	73801797	+	523.589	492.991	554.186	0.168487	0.0865019	0.593735
ENSG00000254838	GVINP1	transcribed_unprocessed_pseudogene		chr11	6713536	6746439	-	127.933	115.095	140.771	0.288265	0.0867272	0.593735
ENSG00000083223	TUT7	protein_coding	Terminal uridylyltransferase 7	chr9	86287733	86354454	-	562.063	592.86	531.267	-0.157971	0.0868639	0.593746
ENSG00000140406	TLNRD1	protein_coding	Talin rod domain-containing protein 1	chr15	81000923	81005788	+	361.026	384.918	337.134	-0.190699	0.086862	0.593746
ENSG00000175305	CCNE2	protein_coding	G1/S-specific cyclin-E2; CCNE2 protein, Cyclin E2, isoform CRA_a, G1/S-specific cyclin-E2; Cyclin E2, isoform CRA_e	chr8	94879770	94896678	-	152.937	167.918	137.955	-0.281705	0.0869128	0.593746
ENSG00000094631	HDAC6	protein_coding	Histone deacetylase 6; Histone deacetylase 6, isoform CRA_c; HDAC6 protein, Histone deacetylase 6	chrX	48801377	48824982	+	163.07	147.995	178.146	0.265872	0.0872216	0.593944
ENSG00000103319	EEF2K	protein_coding	Eukaryotic elongation factor 2 kinase	chr16	22206278	22288738	+	376.529	400.63	352.429	-0.184447	0.0871375	0.593944
ENSG00000139579	NABP2	protein_coding	SOSS complex subunit B1; Oligonucleotide/oligosaccharide-binding fold containing 2B, isoform CRA_b	chr12	56222015	56229854	+	204.816	187.859	221.772	0.238257	0.0870751	0.593944
ENSG00000163874	ZC3H12A	protein_coding	Endoribonuclease ZC3H12A	chr1	37474580	37484377	+	77.8197	87.6971	67.9423	-0.363497	0.0872068	0.593944
ENSG00000172831	CES2	protein_coding	Cocaine esterase	chr16	66934444	66945096	+	175.427	190.627	160.227	-0.249204	0.0872734	0.593944
ENSG00000186468	RPS23	protein_coding	40S ribosomal protein S23	chr5	82273320	82278396	-	482.873	453.948	511.797	0.172686	0.087276	0.593944
ENSG00000119638	NEK9	protein_coding	Serine/threonine-protein kinase Nek9	chr14	75079353	75127344	-	484.181	455.628	512.734	0.170004	0.087353	0.594005
ENSG00000130560	UBAC1	protein_coding	Ubiquitin-associated domain-containing protein 1	chr9	135932969	135961373	-	211.104	193.609	228.598	0.238532	0.0873962	0.594005
ENSG00000134440	NARS1	protein_coding	Asparagine--tRNA ligase, cytoplasmic	chr18	57600656	57622213	-	765.502	726.738	804.267	0.146048	0.0876146	0.594352
ENSG00000164631	ZNF12	protein_coding	Zinc finger protein 12	chr7	6688433	6706947	-	305.167	283.757	326.577	0.202103	0.0875043	0.594352
ENSG00000204590	GNL1	protein_coding	Guanine nucleotide-binding protein-like 1; GNL1, Guanine nucleotide binding protein-like 1, isoform CRA_a	chr6	30541381	30556489	-	513.64	476.678	550.601	0.207588	0.0875896	0.594352
ENSG00000266028	SRGAP2	protein_coding	SLIT-ROBO Rho GTPase-activating protein 2; SLIT-ROBO Rho GTPase-activating protein 2, SRGAP2 protein	chr1	206203346	206464436	+	441.349	468.728	413.97	-0.178818	0.0876806	0.594422
ENSG00000106460	TMEM106B	protein_coding	Transmembrane protein 106B; Transmembrane protein 106B, isoform CRA_a	chr7	12211270	12243367	+	571.658	538.399	604.917	0.167768	0.0879279	0.595342
ENSG00000143815	LBR	protein_coding	Delta(14)-sterol reductase LBR; 3-beta-hydroxysterol Delta (14)-reductase	chr1	225401502	225428925	-	518.416	552.801	484.031	-0.191291	0.0879264	0.595342
ENSG00000005339	CREBBP	protein_coding	CREB-binding protein; Histone acetyltransferase	chr16	3725054	3880713	-	1177.46	1125.9	1229.02	0.126328	0.0879894	0.59538
ENSG00000007392	LUC7L	protein_coding	LUC7-like (S. cerevisiae), LUC7-like (S. cerevisiae), isoform CRA_g, Putative RNA-binding protein Luc7-like 1; Putative RNA-binding protein Luc7-like 1; LUC7-like (S. cerevisiae), Putative RNA-binding protein Luc7-like 1; LUC7-like (S. cerevisiae), LUC7-like (S. cerevisiae), isoform CRA_f, Putative RNA-binding protein Luc7-like 1	chr16	188969	229463	-	212.486	229.51	195.461	-0.230581	0.0880986	0.595741
ENSG00000198959	TGM2	protein_coding	Protein-glutamine gamma-glutamyltransferase 2; Epididymis secretory protein Li 45	chr20	38127385	38166578	-	1545.87	1619.39	1472.35	-0.137233	0.0882379	0.596305
ENSG00000187266	EPOR	protein_coding	Erythropoietin receptor	chr19	11377207	11384342	-	40.6505	33.6021	47.6988	0.493026	0.0883775	0.59683
ENSG00000231365	WARS2-AS1	lncRNA		chr1	119140391	119275973	+	117.275	129.734	104.815	-0.305079	0.0884276	0.59683
ENSG00000163795	ZNF513	protein_coding	Zinc finger protein 513	chr2	27377235	27380790	-	191.677	174.554	208.799	0.257095	0.0885653	0.597381
ENSG00000148384	INPP5E	protein_coding	Phosphatidylinositol polyphosphate 5-phosphatase type IV	chr9	136428619	136439845	-	209.477	192.468	226.486	0.233682	0.0887621	0.598331
ENSG00000160767	FAM189B	protein_coding	C1orf2 protein, Protein FAM189B; Protein FAM189B; C1orf2 protein, Chromosome 1 open reading frame 2, isoform CRA_b, Protein FAM189B	chr1	155247205	155255483	-	105.372	117.596	93.1472	-0.33307	0.08892	0.598936
ENSG00000175544	CABP4	protein_coding	Calcium-binding protein 4; Calcium binding protein 4, isoform CRA_b	chr11	67452406	67461752	+	58.3645	49.6754	67.0536	0.425386	0.0889643	0.598936
ENSG00000110063	DCPS	protein_coding	m7GpppX diphosphatase; DCS-1	chr11	126304060	126350005	+	182.854	165.613	200.096	0.271382	0.0891323	0.599689
ENSG00000072840	EVC	protein_coding	Ellis-van Creveld syndrome protein	chr4	5711201	5814305	+	683.282	721.562	645.002	-0.161583	0.0894585	0.599991
ENSG00000118655	DCLRE1B	protein_coding	5' exonuclease Apollo	chr1	113905213	113914086	+	115.761	128.18	103.342	-0.308065	0.0894517	0.599991
ENSG00000180730	SHISA2	protein_coding	Protein shisa-2 homolog	chr13	26044597	26052016	-	140.858	124.793	156.923	0.328163	0.0893113	0.599991
ENSG00000183023	SLC8A1	protein_coding	Sodium/calcium exchanger 1; Na(+)/Ca(2+)-exchange protein 1	chr2	40097270	40611053	-	143.855	130.249	157.461	0.271827	0.0894389	0.599991
ENSG00000184967	NOC4L	protein_coding	Nucleolar complex protein 4 homolog	chr12	132144457	132152473	+	97.855	109.213	86.4971	-0.332987	0.0893719	0.599991
ENSG00000075426	FOSL2	protein_coding	Fos-related antigen 2	chr2	28392448	28417317	+	1129.53	1079.09	1179.96	0.128811	0.0895889	0.600469
ENSG00000269713	NBPF9	protein_coding	Neuroblastoma breakpoint family member 9	chr1	149054027	149103561	-	108.615	120.39	96.8392	-0.311164	0.0896424	0.600469
ENSG00000119865	CNRIP1	protein_coding	CB1 cannabinoid receptor-interacting protein 1	chr2	68284171	68320051	-	255.909	274.952	236.866	-0.214268	0.0900125	0.601434
ENSG00000157911	PEX10	protein_coding	Peroxisome biogenesis factor 10; Peroxisome biogenesis factor 10, isoform CRA_b; Peroxisome biogenesis factor 10, isoform CRA_a	chr1	2403964	2413797	-	213.858	196.91	230.806	0.228072	0.0899237	0.601434
ENSG00000189410	SH2D5	protein_coding	SH2 domain-containing protein 5	chr1	20719731	20732837	-	97.2798	86.381	108.179	0.3213	0.0899437	0.601434
ENSG00000259207	ITGB3	protein_coding	Integrin beta-3; Integrin beta	chr17	47253827	47313743	+	744.458	705.249	783.667	0.151904	0.0900684	0.601434
ENSG00000276043	UHRF1	protein_coding	RING-type E3 ubiquitin transferase; E3 ubiquitin-protein ligase UHRF1	chr19	4903080	4962154	+	405.611	431.398	379.824	-0.183238	0.0900249	0.601434
ENSG00000146731	CCT6A	protein_coding	T-complex protein 1 subunit zeta; Chaperonin containing TCP1, subunit 6A (Zeta 1), isoform CRA_a	chr7	56051685	56063989	+	1011.59	959.772	1063.42	0.147797	0.0901477	0.601586
ENSG00000104731	KLHDC4	protein_coding	Kelch domain-containing protein 4; HCG1980662, Kelch domain-containing protein 4; Kelch domain containing 4, isoform CRA_a, Kelch domain-containing protein 4, Uncharacterized protein DKFZp434G0522	chr16	87696485	87765992	-	308.903	287.119	330.687	0.203156	0.0902642	0.601611
ENSG00000206538	VGLL3	protein_coding	Transcription cofactor vestigial-like protein 3	chr3	86876388	86991149	-	90.2413	101.002	79.4809	-0.341876	0.0902159	0.601611
ENSG00000111581	NUP107	protein_coding	Nuclear pore complex protein Nup107; Nuclear pore complex protein Nup107, Nucleoporin 107kDa, isoform CRA_b; Nuclear pore complex protein	chr12	68686951	68745809	+	363.287	386.996	339.578	-0.188056	0.0904624	0.602179
ENSG00000113504	SLC12A7	protein_coding	Solute carrier family 12 member 7	chr5	1050384	1112063	-	930.041	885.492	974.591	0.138169	0.0904474	0.602179
ENSG00000005884	ITGA3	protein_coding	Integrin alpha-3	chr17	50055968	50090481	+	461.939	434.517	489.36	0.171114	0.090636	0.602707
ENSG00000061987	MON2	protein_coding	Protein MON2 homolog	chr12	62466817	62600476	+	389.677	417.052	362.301	-0.202517	0.0906894	0.602707
ENSG00000134352	IL6ST	protein_coding	Interleukin-6 receptor subunit beta; IL6ST nirs variant 1, Interleukin-6 receptor subunit beta; IL6ST nirs variant 3, Interleukin-6 receptor subunit beta; IL6ST nirs variant 6, Interleukin-6 receptor subunit beta; IL6ST isoform 4	chr5	55935095	55995022	-	2995.61	2863.05	3128.16	0.127716	0.0907206	0.602707
ENSG00000147065	MSN	protein_coding	Moesin; Epididymis luminal protein 70, Moesin, isoform CRA_a	chrX	65588377	65741931	+	2005.66	1912.93	2098.4	0.133441	0.0907678	0.602707
ENSG00000111321	LTBR	protein_coding	Tumor necrosis factor receptor superfamily member 3	chr12	6375045	6391571	+	493.029	462.016	524.042	0.181369	0.0909688	0.602947
ENSG00000154127	UBASH3B	protein_coding	Ubiquitin-associated and SH3 domain-containing protein B	chr11	122655722	122814473	+	486.314	517.462	455.166	-0.18468	0.0908706	0.602947
ENSG00000163430	FSTL1	protein_coding	Follistatin-related protein 1	chr3	120392293	120450993	-	1395.57	1456.84	1334.29	-0.126676	0.0909736	0.602947
ENSG00000140859	KIFC3	protein_coding	Kinesin-like protein KIFC3; Kinesin-like protein	chr16	57758217	57863053	-	358.003	334.07	381.935	0.192638	0.0910529	0.603098
ENSG00000138594	TMOD3	protein_coding	Tropomodulin-3	chr15	51829628	51947295	+	800.013	841.058	758.968	-0.147981	0.0911158	0.60314
ENSG00000127314	RAP1B	protein_coding	Ras-related protein Rap-1b; RAP1B, member of RAS oncogene family, isoform CRA_a; Ras-related protein Rap-1b, cDNA, FLJ79442, highly similar to Ras-related protein Rap-1b	chr12	68610855	68671901	+	267.599	247.79	287.409	0.213184	0.0912132	0.603411
ENSG00000158828	PINK1	protein_coding	Serine/threonine-protein kinase PINK1, mitochondrial	chr1	20633458	20651511	+	138.06	123.247	152.873	0.308535	0.0913266	0.603786
ENSG00000120647	CCDC77	protein_coding	Coiled-coil domain-containing protein 77	chr12	389273	442642	+	93.2521	104.593	81.9109	-0.348883	0.0914444	0.603816
ENSG00000134748	PRPF38A	protein_coding	Pre-mRNA-splicing factor 38A	chr1	52404602	52420836	+	376.028	401.056	351	-0.191824	0.0914259	0.603816
ENSG00000167526	RPL13	protein_coding	60S ribosomal protein L13	chr16	89560677	89564542	+	470.908	440.361	501.455	0.187035	0.0915029	0.603829
ENSG00000003147	ICA1	protein_coding	Islet cell autoantigen 1; Islet cell autoantigen 1, 69kDa, isoform CRA_a, Testicular tissue protein Li 162; Islet cell autoantigen 1, Islet cell autoantigen 1, 69kDa, isoform CRA_h, Islet cell autoantigen ICAp69; Diabetes mellitus type I autoantigen, Islet cell autoantigen 1	chr7	8113184	8262687	-	136.16	149.57	122.75	-0.283006	0.0918912	0.604025
ENSG00000007341	ST7L	protein_coding	Suppressor of tumorigenicity 7 protein-like	chr1	112523514	112620825	-	141.826	155.323	128.33	-0.273473	0.0920425	0.604025
ENSG00000073712	FERMT2	protein_coding	Fermitin family homolog 2; Pleckstrin homology domain containing, family C (With FERM domain) member 1, isoform CRA_b	chr14	52857268	52952435	-	721.37	684.561	758.178	0.147154	0.0916515	0.604025
ENSG00000104756	KCTD9	protein_coding	BTB/POZ domain-containing protein KCTD9	chr8	25427847	25458476	-	280.666	301.39	259.941	-0.212689	0.0918428	0.604025
ENSG00000120756	PLS1	protein_coding	Plastin-1	chr3	142596393	142713664	+	47.5502	55.8169	39.2835	-0.496131	0.0919341	0.604025
ENSG00000131080	EDA2R	protein_coding	Tumor necrosis factor receptor superfamily member 27	chrX	66595637	66639298	-	66.086	56.9734	75.1986	0.394373	0.0918043	0.604025
ENSG00000145332	KLHL8	protein_coding	Kelch-like protein 8	chr4	87160103	87240314	-	362.589	338.722	386.456	0.189678	0.0918682	0.604025
ENSG00000181191	PJA1	protein_coding	E3 ubiquitin-protein ligase Praja-1	chrX	69160851	69165521	-	151.3	136.889	165.711	0.27384	0.0917063	0.604025
ENSG00000197937	ZNF347	protein_coding	Zinc finger protein 347; Zinc finger protein 347, isoform CRA_a	chr19	53124072	53159075	-	101.791	89.7904	113.792	0.338414	0.0919924	0.604025
ENSG00000152413	HOMER1	protein_coding	Homer protein homolog 1; HOMER1F, Homer protein homolog 1	chr5	79372636	79514134	-	368.648	341.969	395.327	0.208616	0.092103	0.604051
ENSG00000115267	IFIH1	protein_coding	Interferon-induced helicase C domain-containing protein 1; RNA helicase	chr2	162267074	162318684	-	291.794	315.604	267.985	-0.235156	0.0922235	0.604469
ENSG00000166845	C18orf54	protein_coding	Lung adenoma susceptibility protein 2; Chromosome 18 open reading frame 54; Uncharacterized protein	chr18	54357906	54385218	+	344.038	372.967	315.109	-0.242489	0.0924131	0.60534
ENSG00000058453	CROCC	protein_coding	Rootletin	chr1	16740273	16972964	+	162.838	147.095	178.581	0.278113	0.0925179	0.605655
ENSG00000073464	CLCN4	protein_coding	H(+)/Cl(-) exchange transporter 4; Chloride channel protein	chrX	10156975	10237660	+	179.303	195.289	163.317	-0.256497	0.0928444	0.606293
ENSG00000115355	CCDC88A	protein_coding	Girdin	chr2	55287842	55419895	-	1064.31	1114.62	1014	-0.136359	0.092906	0.606293
ENSG00000117174	ZNHIT6	protein_coding	Box C/D snoRNA protein 1	chr1	85649417	85708433	-	524.559	494.524	554.593	0.165074	0.0930073	0.606293
ENSG00000145439	CBR4	protein_coding	3-oxoacyl-[acyl-carrier-protein] reductase; Carbonyl reductase family member 4	chr4	168863770	169010275	-	132.591	145.647	119.536	-0.28288	0.0930135	0.606293
ENSG00000146425	DYNLT1	protein_coding	Dynein light chain Tctex-type 1	chr6	158636474	158644743	-	85.6333	95.988	75.2785	-0.346529	0.0928964	0.606293
ENSG00000160294	MCM3AP	protein_coding	Germinal-center associated nuclear protein; Germinal-center-associated nuclear protein	chr21	46235133	46286297	-	1141.84	1092.25	1191.44	0.125289	0.0928173	0.606293
ENSG00000170776	AKAP13	protein_coding	A-kinase anchor protein 13	chr15	85380571	85749358	+	889.969	934.465	845.474	-0.144219	0.09273	0.606293
ENSG00000100058	CRYBB2P1	transcribed_unprocessed_pseudogene		chr22	25448105	25520854	+	51.821	59.749	43.8929	-0.436372	0.0930945	0.606451
ENSG00000090372	STRN4	protein_coding	Striatin-4	chr19	46719511	46746994	-	547.92	516.69	579.15	0.164338	0.0937179	0.607174
ENSG00000103335	PIEZO1	protein_coding	Piezo-type mechanosensitive ion channel component 1	chr16	88715338	88785220	-	1490.19	1427.84	1552.54	0.120712	0.0934906	0.607174
ENSG00000132024	CC2D1A	protein_coding	Coiled-coil and C2 domain-containing protein 1A	chr19	13906201	13930879	+	309.313	284.625	334	0.230039	0.0932914	0.607174
ENSG00000139496	NUP58	protein_coding	Nucleoporin p58/p45	chr13	25301556	25349800	+	904.38	850.198	958.563	0.172883	0.093701	0.607174
ENSG00000159314	ARHGAP27	protein_coding	Rho GTPase-activating protein 27	chr17	45393902	45434421	-	190.008	172.685	207.331	0.262401	0.0933546	0.607174
ENSG00000166508	MCM7	protein_coding	DNA replication licensing factor MCM7	chr7	100092728	100101940	-	492.142	521.704	462.581	-0.173175	0.0934395	0.607174
ENSG00000168411	RFWD3	protein_coding	E3 ubiquitin-protein ligase RFWD3	chr16	74621399	74666877	-	435.452	461.934	408.969	-0.17529	0.0935611	0.607174
ENSG00000173559	NABP1	protein_coding	SOSS complex subunit B2	chr2	191678068	191741097	+	400.506	426.453	374.56	-0.186724	0.0937179	0.607174
ENSG00000279175	ENSG00000279175	lncRNA		chr22	44102779	44116232	+	38.2431	45.0206	31.4656	-0.50337	0.0934377	0.607174
ENSG00000077782	FGFR1	protein_coding	Fibroblast growth factor receptor 1; Fibroblast growth factor receptor 1, Soluble FGFR1 variant 1; Receptor protein-tyrosine kinase; Fibroblast growth factor receptor	chr8	38400215	38468834	-	786.491	827.504	745.477	-0.15041	0.0938729	0.60744
ENSG00000184903	IMMP2L	protein_coding	Mitochondrial inner membrane protease subunit 2; Mitochondrial inner membrane protease subunit; IMP2-like protein	chr7	110662644	111562517	-	40.6098	47.8501	33.3695	-0.507234	0.0938689	0.60744
ENSG00000130158	DOCK6	protein_coding	Dedicator of cytokinesis protein 6	chr19	11199295	11262524	-	926.624	883.289	969.959	0.134892	0.0940606	0.608285
ENSG00000075413	MARK3	protein_coding	MAP/microtubule affinity-regulating kinase 3; Non-specific serine/threonine protein kinase	chr14	103385377	103503831	+	679.299	715.167	643.432	-0.152268	0.0947342	0.609564
ENSG00000078319	PMS2P1	transcribed_unprocessed_pseudogene		chr7	100319222	100336307	-	90.7992	79.2965	102.302	0.363459	0.0944441	0.609564
ENSG00000101966	XIAP	protein_coding	E3 ubiquitin-protein ligase XIAP	chrX	123859724	123913976	+	642.388	607.057	677.72	0.15861	0.0947822	0.609564
ENSG00000126903	SLC10A3	protein_coding	P3 protein	chrX	154487306	154490690	-	113.616	100.733	126.499	0.325691	0.094954	0.609564
ENSG00000127423	AUNIP	protein_coding	Aurora kinase A and ninein-interacting protein	chr1	25831913	25859458	-	43.9635	52.0902	35.8368	-0.527298	0.0949736	0.609564
ENSG00000129646	QRICH2	protein_coding	Glutamine-rich protein 2	chr17	76274049	76308276	-	92.5785	81.1076	104.049	0.35548	0.0948237	0.609564
ENSG00000133026	MYH10	protein_coding	Myosin-10	chr17	8474207	8630761	-	889.939	933.592	846.287	-0.141486	0.0944065	0.609564
ENSG00000158636	EMSY	protein_coding	BRCA2-interacting transcriptional repressor EMSY	chr11	76444923	76553025	+	225.665	243.003	208.326	-0.221149	0.0947834	0.609564
ENSG00000159720	ATP6V0D1	protein_coding	V-type proton ATPase subunit d 1; V-type proton ATPase subunit	chr16	67438014	67481181	-	145.914	160.099	131.729	-0.279466	0.0949153	0.609564
ENSG00000168300	PCMTD1	protein_coding	Protein-L-isoaspartate O-methyltransferase domain-containing protein 1	chr8	51817575	51899186	-	222.722	204.734	240.711	0.232502	0.0944411	0.609564
ENSG00000176771	NCKAP5	protein_coding	Nck-associated protein 5	chr2	132671788	133568463	-	76.6465	86.3053	66.9878	-0.360795	0.0948071	0.609564
ENSG00000180353	HCLS1	protein_coding	Hematopoietic lineage cell-specific protein	chr3	121631399	121660927	-	486.873	455.806	517.941	0.18399	0.0947222	0.609564
ENSG00000196787	H2AC11	protein_coding	Histone H2A type 1; Histone H2A	chr6	27133042	27135291	+	95.901	107.105	84.6964	-0.335133	0.0950014	0.609564
ENSG00000102178	UBL4A	protein_coding	Ubiquitin-like protein 4A	chrX	154483717	154486615	-	203.217	186.59	219.843	0.23544	0.0958874	0.610838
ENSG00000103187	COTL1	protein_coding	Coactosin-like protein	chr16	84565596	84618078	-	707.272	670.412	744.132	0.150297	0.0958809	0.610838
ENSG00000115687	PASK	protein_coding	PAS domain-containing serine/threonine-protein kinase	chr2	241106099	241150264	-	150.678	164.759	136.597	-0.268636	0.0956822	0.610838
ENSG00000139697	SBNO1	protein_coding	Protein strawberry notch homolog 1	chr12	123289109	123364847	-	1367.05	1308.1	1426.01	0.12442	0.0956276	0.610838
ENSG00000141429	GALNT1	protein_coding	Polypeptide N-acetylgalactosaminyltransferase 1; Polypeptide N-acetylgalactosaminyltransferase	chr18	35581117	35711834	+	943.961	992.284	895.638	-0.14768	0.0957229	0.610838
ENSG00000159023	EPB41	protein_coding	Protein 4.1; Band 4.1	chr1	28887091	29120046	+	403.489	377.135	429.844	0.188262	0.0955003	0.610838
ENSG00000178338	ZNF354B	protein_coding	Zinc finger protein 354B	chr5	178859953	178888122	+	114.927	103.098	126.757	0.295456	0.095833	0.610838
ENSG00000179364	PACS2	protein_coding	Phosphofurin acidic cluster sorting protein 2	chr14	105300563	105398147	+	426.053	400.431	451.675	0.173322	0.0954707	0.610838
ENSG00000181007	ZFP82	protein_coding	Zinc finger protein 82 homolog; Zinc finger protein 85	chr19	36383120	36418644	-	61.4913	52.4574	70.5252	0.420063	0.0955934	0.610838
ENSG00000204217	BMPR2	protein_coding	Bone morphogenetic protein receptor type-2; Serine/threonine-protein kinase receptor	chr2	202376327	202567751	+	1957.76	2048.52	1867	-0.13379	0.0957316	0.610838
ENSG00000271122	HERPUD2-AS1	lncRNA		chr7	35695214	35699413	+	116.001	103.761	128.241	0.302962	0.0956536	0.610838
ENSG00000278828	H3C10	protein_coding	Histone H3.1	chr6	27810064	27811300	+	48.6995	56.6826	40.7164	-0.467521	0.095837	0.610838
ENSG00000012963	UBR7	protein_coding	Putative E3 ubiquitin-protein ligase UBR7	chr14	93207241	93229215	+	186.827	202.541	171.113	-0.241957	0.0961505	0.611372
ENSG00000104522	GFUS	protein_coding	GDP-L-fucose synthase; GDP-4-keto-6-deoxy-D-mannose-3,5-epimerase-4-reductase	chr8	143612618	143618048	-	267.071	248.181	285.96	0.203655	0.0961111	0.611372
ENSG00000123080	CDKN2C	protein_coding	Cyclin-dependent kinase 4 inhibitor C; CDKN2C protein, Cyclin-dependent kinase inhibitor 2C (P18, inhibits CDK4), isoform CRA_a, cDNA FLJ33851 fis, clone CTONG2005635, highly similar to CYCLIN-DEPENDENT KINASE 6 INHIBITOR	chr1	50960745	50974634	+	37.3874	44.2246	30.5502	-0.51946	0.0962579	0.611372
ENSG00000127533	F2RL3	protein_coding	Proteinase-activated receptor 4	chr19	16888999	16892606	+	89.916	79.3024	100.53	0.338384	0.0961691	0.611372
ENSG00000265590	CFAP298-TCP10L	protein_coding	CFAP298-TCP10L readthrough	chr21	32402511	32612865	-	60.7905	69.3938	52.1873	-0.404366	0.0962363	0.611372
ENSG00000163635	ATXN7	protein_coding	Ataxin-7; Ataxin 7, isoform CRA_a, Ataxin-7	chr3	63863155	64003462	+	343.191	365.007	321.375	-0.183131	0.0963514	0.611602
ENSG00000122557	HERPUD2	protein_coding	Homocysteine-responsive endoplasmic reticulum-resident ubiquitin-like domain member 2 protein; Ubiquitin-like domain-containing protein	chr7	35632659	35697459	-	241.323	222.829	259.816	0.220636	0.0964397	0.611799
ENSG00000124198	ARFGEF2	protein_coding	Brefeldin A-inhibited guanine nucleotide-exchange protein 2	chr20	48921711	49036693	+	1367.63	1303.99	1431.27	0.134256	0.0965811	0.612072
ENSG00000147454	SLC25A37	protein_coding	Mitoferrin-1	chr8	23528956	23575463	+	408.816	435.45	382.182	-0.187786	0.096635	0.612072
ENSG00000154783	FGD5	protein_coding	FYVE, RhoGEF and PH domain-containing protein 5; FGD5 protein, FYVE, RhoGEF and PH domain-containing protein 5; FGD5	chr3	14810853	14934571	+	1267.09	1213.57	1320.62	0.121861	0.0967125	0.612072
ENSG00000166548	TK2	protein_coding	Thymidine kinase 2, mitochondrial	chr16	66508003	66552544	-	134.567	121.14	147.994	0.286717	0.0966913	0.612072
ENSG00000085733	CTTN	protein_coding	Src substrate cortactin; Cortactin, isoform CRA_c	chr11	70398404	70436584	+	1215.63	1160.68	1270.58	0.130409	0.0968865	0.612447
ENSG00000142733	MAP3K6	protein_coding	Mitogen-activated protein kinase kinase kinase 6	chr1	27354067	27366961	-	88.3417	77.6843	98.999	0.345838	0.0968468	0.612447
ENSG00000095574	IKZF5	protein_coding	Zinc finger protein Pegasus	chr10	122990807	123008812	-	194.618	213.506	175.73	-0.279473	0.0969476	0.61247
ENSG00000091490	SEL1L3	protein_coding	Protein sel-1 homolog 3; KIAA0746 protein, isoform CRA_a	chr4	25747433	25863760	-	484.763	456.133	513.393	0.170259	0.0974316	0.612624
ENSG00000100485	SOS2	protein_coding	Son of sevenless homolog 2	chr14	50117130	50231578	-	438.026	409.755	466.297	0.186063	0.0971352	0.612624
ENSG00000103429	BFAR	protein_coding	Bifunctional apoptosis regulator	chr16	14632931	14669236	+	453.354	427.032	479.676	0.167345	0.0974184	0.612624
ENSG00000105612	DNASE2	protein_coding	Deoxyribonuclease-2-alpha; Deoxyribonuclease II	chr19	12875209	12881466	-	61.3315	69.7896	52.8735	-0.393962	0.097299	0.612624
ENSG00000152127	MGAT5	protein_coding	Alpha-1,6-mannosylglycoprotein 6-beta-N-acetylglucosaminyltransferase A	chr2	134119983	134454621	+	936.915	986.754	887.077	-0.153467	0.0972139	0.612624
ENSG00000163596	ICA1L	protein_coding	Islet cell autoantigen 1-like protein	chr2	202773150	202871766	-	130.748	118.089	143.407	0.278104	0.0972735	0.612624
ENSG00000196456	ZNF775	protein_coding	Zinc finger protein 775	chr7	150368790	150398630	+	38.2551	31.6324	44.8777	0.491488	0.0973639	0.612624
ENSG00000269190	FBXO17	protein_coding	F-box only protein 17	chr19	38941401	38975742	-	122.241	109.89	134.592	0.29015	0.0971455	0.612624
ENSG00000162694	EXTL2	protein_coding	Exostosin-like 2	chr1	100872372	100895179	-	437.835	467.31	408.361	-0.194089	0.0975785	0.613186
ENSG00000072864	NDE1	protein_coding	Nuclear distribution protein nudE homolog 1; Nuclear distribution protein nudE homolog 1, NudE nuclear distribution gene E homolog 1 (A. nidulans), isoform CRA_c; Epididymis secretory sperm binding protein, NudE neurodevelopment protein 1 isoform B, NudE nuclear distribution gene E homolog 1 (A. nidulans), isoform CRA_b; Nuclear distribution protein nudE homolog 1, NudE neurodevelopment protein 1…	chr16	15643267	15734691	+	195.517	211.808	179.225	-0.239758	0.0976957	0.6132
ENSG00000172375	C2CD2L	protein_coding	Phospholipid transfer protein C2CD2L	chr11	119102198	119118544	+	98.7484	109.594	87.9032	-0.314961	0.0976456	0.6132
ENSG00000198858	R3HDM4	protein_coding	R3H domain-containing protein 4	chr19	896503	913245	-	150.797	136.316	165.279	0.276115	0.0977738	0.613329
ENSG00000142494	SLC47A1	protein_coding	Multidrug and toxin extrusion protein 1	chr17	19495385	19579034	+	60.6563	50.0174	71.2951	0.502908	0.0982741	0.615743
ENSG00000182247	UBE2E2	protein_coding	Ubiquitin-conjugating enzyme E2 E2	chr3	23203020	23591794	+	145.109	158.841	131.377	-0.271987	0.0982491	0.615743
ENSG00000170006	TMEM154	protein_coding	Transmembrane protein 154	chr4	152618628	152680012	-	320.098	343.796	296.4	-0.213339	0.0984205	0.616298
ENSG00000267041	ZNF850	protein_coding	Zinc finger protein 850	chr19	36714383	36772825	-	146.325	132.952	159.698	0.262635	0.0985476	0.616732
ENSG00000101940	WDR13	protein_coding	WD repeat-containing protein 13	chrX	48590042	48608869	+	191.229	174.667	207.791	0.249218	0.0987639	0.616999
ENSG00000106246	PTCD1	protein_coding	Pentatricopeptide repeat-containing protein 1, mitochondrial; Pentatricopeptide repeat domain 1, cDNA FLJ76276, highly similar to Homo sapiens pentatricopeptide repeat domain 1 (PTCD1), mRNA	chr7	99416739	99466163	-	63.4744	54.8077	72.141	0.390217	0.0987308	0.616999
ENSG00000149136	SSRP1	protein_coding	FACT complex subunit SSRP1	chr11	57325986	57335892	-	1027.19	979.211	1075.17	0.134735	0.0986602	0.616999
ENSG00000120662	MTRF1	protein_coding	Peptide chain release factor 1, mitochondrial; MTRF1 protein, Mitochondrial translational release factor 1, isoform CRA_b, Peptide chain release factor 1, mitochondrial; Mitochondrial translational release factor 1, isoform CRA_a	chr13	41216369	41263577	-	125.348	112.956	137.74	0.283909	0.0988595	0.617235
ENSG00000168275	COA6	protein_coding	Cytochrome c oxidase assembly factor 6 homolog	chr1	234373456	234385080	+	190.381	174.838	205.923	0.234842	0.0989492	0.617434
ENSG00000046651	OFD1	protein_coding	Epididymis tissue sperm binding protein Li 5a, Oral-facial-digital syndrome 1, isoform CRA_a; Oral-facial-digital syndrome 1 protein	chrX	13734743	13777955	+	202.234	185.825	218.643	0.233475	0.0990904	0.617953
ENSG00000145623	OSMR	protein_coding	Oncostatin-M-specific receptor subunit beta	chr5	38845858	38945596	+	170.993	155.065	186.922	0.267986	0.0991641	0.618051
ENSG00000112837	TBX18	protein_coding	T-box transcription factor TBX18	chr6	84687351	84764598	-	375.094	399.634	350.555	-0.188534	0.0993102	0.618272
ENSG00000169967	MAP3K2	protein_coding	Mitogen-activated protein kinase kinase kinase 2; Mitogen-activated protein kinase kinase kinase 2, isoform CRA_a	chr2	127298668	127388465	-	646.324	603.018	689.631	0.193324	0.0993155	0.618272
ENSG00000127564	PKMYT1	protein_coding	Membrane-associated tyrosine- and threonine-specific cdc2-inhibitory kinase; Membrane-associated tyrosine- and threonine-specific cdc2-inhibitory kinase, cDNA FLJ61000, highly similar to Membrane-associated tyrosine- andthreonine-specific cdc2-inhibitory kinase; Membrane-associated tyrosine- and threonine-specific cdc2-inhibitory kinase, cDNA FLJ60243, highly similar to Membrane-associated tyrosi…	chr16	2968024	2980479	-	59.3326	68.2092	50.456	-0.427625	0.0994534	0.618769
ENSG00000027075	PRKCH	protein_coding	Protein kinase C eta type	chr14	61187559	61550976	+	343.864	365.656	322.072	-0.182571	0.0996857	0.61952
ENSG00000104472	CHRAC1	protein_coding	Chromatin accessibility complex protein 1	chr8	140511311	140517154	+	331.057	309.735	352.379	0.185532	0.0997252	0.61952
ENSG00000189298	ZKSCAN3	protein_coding	Zinc finger protein with KRAB and SCAN domains 3	chr6	28349947	28369172	+	42.3706	49.9923	34.7489	-0.51238	0.0997484	0.61952
ENSG00000122965	RBM19	protein_coding	Probable RNA-binding protein 19	chr12	113816738	113966325	-	474.673	504.335	445.011	-0.180162	0.0999983	0.620533
ENSG00000126653	NSRP1	protein_coding	Nuclear speckle splicing regulatory protein 1; Coiled-coil domain-containing protein 55; Nuclear speckle-splicing regulatory protein 1	chr17	30115521	30186475	+	219.7	198.022	241.378	0.284331	0.100086	0.620533
ENSG00000148229	POLE3	protein_coding	DNA polymerase epsilon subunit 3; Polymerase (DNA directed), epsilon 3 (P17 subunit), isoform CRA_a	chr9	113407235	113410675	-	484.658	456.204	513.113	0.169247	0.100041	0.620533
ENSG00000095787	WAC	protein_coding	WW domain-containing adapter protein with coiled-coil	chr10	28532493	28623112	+	1003.66	958.554	1048.77	0.129639	0.100443	0.620669
ENSG00000102385	DRP2	protein_coding	Dystrophin-related protein 2	chrX	101219769	101264502	+	56.0486	64.1977	47.8996	-0.414997	0.100463	0.620669
ENSG00000115414	FN1	protein_coding	Fibronectin	chr2	215360440	215436073	-	3338.28	3156.67	3519.88	0.157075	0.100487	0.620669
ENSG00000124587	PEX6	protein_coding	Peroxisome assembly factor 2; Peroxisomal biogenesis factor 6, isoform CRA_a	chr6	42963865	42979181	-	65.9856	76.2357	55.7356	-0.445014	0.100515	0.620669
ENSG00000125834	STK35	protein_coding	Serine/threonine-protein kinase 35	chr20	2101827	2177038	+	457.951	431.778	484.125	0.164731	0.100487	0.620669
ENSG00000164867	NOS3	protein_coding	Nitric oxide synthase, endothelial; Nitric-oxide synthase (NADPH)	chr7	150991017	151014588	+	689.663	726.882	652.445	-0.155639	0.10041	0.620669
ENSG00000167378	IRGQ	protein_coding	Immunity-related GTPase family Q protein	chr19	43584367	43596135	-	587.892	557.206	618.579	0.15049	0.100176	0.620669
ENSG00000101670	LIPG	protein_coding	Endothelial lipase; Phospholipase A1	chr18	49560699	49599185	+	477.548	505.593	449.503	-0.169291	0.100797	0.620795
ENSG00000167460	TPM4	protein_coding	Epididymis secretory protein Li 108, Tropomyosin 4, isoform CRA_a; Tropomyosin 4, isoform CRA_c, Tropomyosin alpha-4 chain; Tropomyosin alpha-4 chain	chr19	16067021	16103002	+	1478.56	1410.36	1546.76	0.133094	0.100782	0.620795
ENSG00000175352	NRIP3	protein_coding	Nuclear receptor-interacting protein 3; Nuclear receptor-interacting protein 3, cDNA FLJ51629, highly similar to Nuclear receptor-interacting protein 3	chr11	8980576	9004049	-	520.662	490.845	550.478	0.165098	0.100738	0.620795
ENSG00000198964	SGMS1	protein_coding	Phosphatidylcholine:ceramide cholinephosphotransferase 1, Sphingomyelin synthase 1; Phosphatidylcholine:ceramide cholinephosphotransferase 1	chr10	50305586	50625163	-	251.144	269.702	232.587	-0.212747	0.100683	0.620795
ENSG00000269821	KCNQ1OT1	lncRNA		chr11	2608328	2699994	-	233.123	251.801	214.444	-0.230689	0.100827	0.620795
ENSG00000169429	CXCL8	protein_coding	Interleukin-8; Multifunctional fusion protein	chr4	73740541	73743716	+	848.479	797.934	899.024	0.171887	0.100982	0.621033
ENSG00000170876	TMEM43	protein_coding	Transmembrane protein 43; Transmembrane protein 43 isoform 1, Transmembrane protein 43, isoform CRA_a	chr3	14125015	14143680	+	573.512	543.271	603.753	0.152021	0.100974	0.621033
ENSG00000161016	RPL8	protein_coding	60S ribosomal protein L8; 60S ribosomal protein L8, Ribosomal protein L8, isoform CRA_a	chr8	144789765	144792587	-	556.775	523.384	590.167	0.172943	0.101116	0.621143
ENSG00000175455	CCDC14	protein_coding	Coiled-coil domain containing 14, isoform CRA_c, Coiled-coil domain-containing protein 14; Coiled-coil domain-containing protein 14	chr3	123897305	123961408	-	383.929	408.434	359.425	-0.18393	0.101116	0.621143
ENSG00000012211	PRICKLE3	protein_coding	Prickle planar cell polarity protein 3; LIM domain only 6, isoform CRA_a	chrX	49174802	49186528	-	89.148	78.8686	99.4275	0.330454	0.101844	0.621989
ENSG00000075407	ZNF37A	protein_coding	Zinc finger protein 37A	chr10	38094334	38150293	+	517.748	489.487	546.009	0.157352	0.10158	0.621989
ENSG00000105327	BBC3	protein_coding	Bcl-2-binding component 3, isoforms 3/4; Bcl-2-binding component 3, isoforms 1/2	chr19	47220822	47232766	-	192.446	176.716	208.177	0.235151	0.101751	0.621989
ENSG00000113845	TIMMDC1	protein_coding	Complex I assembly factor TIMMDC1, mitochondrial; Chromosome 3 open reading frame 1, isoform CRA_b, Complex I assembly factor TIMMDC1, mitochondrial	chr3	119498547	119525090	+	317.078	295.334	338.823	0.197556	0.101417	0.621989
ENSG00000123395	ATG101	protein_coding	Autophagy-related protein 101	chr12	52069246	52077495	+	209.3	193.056	225.544	0.22332	0.101692	0.621989
ENSG00000130300	PLVAP	protein_coding	Plasmalemma vesicle-associated protein	chr19	17351450	17377342	-	52.7309	62.7864	42.6754	-0.546429	0.101708	0.621989
ENSG00000143845	ETNK2	protein_coding	Ethanolamine kinase 2; Ethanolamine kinase 2, isoform CRA_b; Ethanolamine kinase 2, isoform CRA_a	chr1	204131062	204152044	-	55.2942	47.3142	63.2743	0.411796	0.10143	0.621989
ENSG00000146826	TRAPPC14	protein_coding	Trafficking protein particle complex subunit 14, cDNA FLJ30310 fis, clone BRACE2003431; Trafficking protein particle complex subunit 14	chr7	100154420	100158723	-	78.0627	88.0265	68.0988	-0.365574	0.101896	0.621989
ENSG00000198563	DDX39B	protein_coding	Spliceosome RNA helicase DDX39B; RNA helicase	chr6	31530219	31542448	-	230.935	248.338	213.531	-0.21692	0.101578	0.621989
ENSG00000232949	ENSG00000232949	lncRNA		chr7	22589698	22602536	+	46.6386	39.0778	54.1995	0.461853	0.101841	0.621989
ENSG00000234456	MAGI2-AS3	lncRNA		chr7	79452877	79471208	+	658.662	623.65	693.674	0.153288	0.101629	0.621989
ENSG00000176058	TPRN	protein_coding	Taperin	chr9	137191617	137204193	-	137.549	124.289	150.81	0.277007	0.102481	0.625207
ENSG00000197746	PSAP	protein_coding	Prosaposin; PSAP protein, Prosaposin; Prosaposin (Variant Gaucher disease and variant metachromatic leukodystrophy), isoform CRA_b	chr10	71816298	71851325	-	1018.56	969.66	1067.47	0.138503	0.102619	0.625691
ENSG00000095713	CRTAC1	protein_coding	Cartilage acidic protein 1	chr10	97865000	98030828	-	48.9307	41.287	56.5744	0.445213	0.103123	0.625896
ENSG00000114942	EEF1B2	protein_coding	Elongation factor 1-beta	chr2	206159585	206162928	+	405.52	380.119	430.921	0.180527	0.102967	0.625896
ENSG00000117791	MTARC2	protein_coding	Mitochondrial amidoxime reducing component 2	chr1	220748225	220784815	+	59.6027	68.1787	51.0266	-0.41108	0.102957	0.625896
ENSG00000124120	TTPAL	protein_coding	Alpha-tocopherol transfer protein-like	chr20	44475874	44494603	+	261.971	241.431	282.511	0.22583	0.102818	0.625896
ENSG00000141564	RPTOR	protein_coding	Regulatory-associated protein of mTOR	chr17	80544819	80966371	+	470.753	497.641	443.864	-0.164637	0.102906	0.625896
ENSG00000163162	RNF149	protein_coding	E3 ubiquitin-protein ligase RNF149	chr2	101271219	101308701	-	443.663	472.363	414.963	-0.186493	0.103081	0.625896
ENSG00000166224	SGPL1	protein_coding	Sphingosine-1-phosphate lyase 1	chr10	70815948	70881184	+	330.873	309.181	352.566	0.188869	0.10299	0.625896
ENSG00000198018	ENTPD7	protein_coding	Ectonucleoside triphosphate diphosphohydrolase 7	chr10	99659509	99711241	+	436.88	463.416	410.343	-0.175077	0.103075	0.625896
ENSG00000187742	SECISBP2	protein_coding	Selenocysteine insertion sequence-binding protein 2	chr9	89318500	89359663	+	505.735	478.422	533.049	0.155676	0.103356	0.626955
ENSG00000116406	EDEM3	protein_coding	ER degradation-enhancing alpha-mannosidase-like protein 3	chr1	184690237	184754907	-	718.027	755.227	680.827	-0.149413	0.103516	0.62721
ENSG00000148843	PDCD11	protein_coding	Programmed cell death 11, isoform CRA_a, Protein RRP5 homolog; Protein RRP5 homolog	chr10	103396626	103446294	+	1270.8	1217.2	1324.39	0.121657	0.103457	0.62721
ENSG00000140988	RPS2	protein_coding	40S ribosomal protein S2	chr16	1962058	1964841	-	366.781	342.419	391.143	0.191413	0.103859	0.628936
ENSG00000160075	SSU72	protein_coding	RNA polymerase II subunit A C-terminal domain phosphatase SSU72	chr1	1541673	1574863	-	517.696	489.944	545.448	0.154526	0.104129	0.630213
ENSG00000149557	FEZ1	protein_coding	Fasciculation and elongation protein zeta-1	chr11	125442881	125592568	-	282.458	262.708	302.208	0.201363	0.104225	0.630433
ENSG00000130779	CLIP1	protein_coding	CAP-Gly domain-containing linker protein 1; Restin (Reed-Steinberg cell-expressed intermediate filament-associated protein), isoform CRA_b	chr12	122271432	122422669	-	1229.51	1174.96	1284.06	0.127992	0.104446	0.631414
ENSG00000166398	GARRE1	protein_coding	Granule associated Rac and RHOG effector protein 1; Granule-associated Rac and RHOG effector protein 1	chr19	34254552	34355566	+	355.926	377.923	333.929	-0.178049	0.104517	0.631486
ENSG00000198538	ZNF28	protein_coding	Zinc finger protein 28	chr19	52797408	52857600	-	192.114	176.455	207.773	0.234486	0.104674	0.631718
ENSG00000205250	E2F4	protein_coding	Transcription factor E2F4	chr16	67192155	67198918	+	406.124	382.306	429.942	0.168997	0.104633	0.631718
ENSG00000113532	ST8SIA4	protein_coding	CMP-N-acetylneuraminate-poly-alpha-2,8-sialyltransferase	chr5	100806933	100903282	-	102.255	113.685	90.8237	-0.320743	0.105033	0.633524
ENSG00000196405	EVL	protein_coding	Ena/VASP-like protein	chr14	99971449	100144236	+	172.486	188.693	156.279	-0.270335	0.105255	0.634506
ENSG00000102287	GABRE	protein_coding	Gamma-aminobutyric acid receptor subunit epsilon	chrX	151953124	151974680	-	72.2081	81.7748	62.6414	-0.379227	0.105372	0.634853
ENSG00000138434	ITPRID2	protein_coding	Protein ITPRID2	chr2	181891730	181930738	+	1146.4	1091.72	1201.08	0.137604	0.10545	0.634962
ENSG00000141556	TBCD	protein_coding	Tubulin-specific chaperone D	chr17	82752042	82945914	+	504.301	532.615	475.987	-0.161847	0.105702	0.636121
ENSG00000122483	CCDC18	protein_coding	Coiled-coil domain-containing protein 18	chr1	93179919	93278730	+	187.242	202.336	172.148	-0.231856	0.105884	0.636856
ENSG00000002330	BAD	protein_coding	Bcl2-associated agonist of cell death; BCL2-antagonist of cell death, isoform CRA_c	chr11	64269830	64284704	-	110.401	98.8363	121.966	0.300622	0.106148	0.638082
ENSG00000086598	TMED2	protein_coding	RNP24 protein, Transmembrane emp24 domain trafficking protein 2, isoform CRA_a, cDNA, FLJ93436, Homo sapiens coated vesicle membrane protein (RNP24), mRNA; Transmembrane emp24 domain-containing protein 2	chr12	123584533	123598582	+	909.538	862.762	956.313	0.148357	0.106411	0.639307
ENSG00000073169	SELENOO	protein_coding	Protein adenylyltransferase SelO, mitochondrial; Selenoprotein O	chr22	50200979	50217616	+	74.5202	84.1608	64.8795	-0.37036	0.106476	0.639337
ENSG00000111727	HCFC2	protein_coding	Host cell factor 2	chr12	104064531	104106524	+	301.074	279.604	322.543	0.20542	0.106552	0.63943
ENSG00000089195	TRMT6	protein_coding	tRNA (adenine(58)-N(1))-methyltransferase non-catalytic subunit TRM6	chr20	5937228	5950558	-	278.805	259.697	297.913	0.197348	0.106648	0.639646
ENSG00000106290	TAF6	protein_coding	Transcription initiation factor TFIID subunit 6	chr7	100107070	100119841	-	282.766	263.41	302.122	0.197123	0.107046	0.640026
ENSG00000106993	CDC37L1	protein_coding	Hsp90 co-chaperone Cdc37-like 1	chr9	4679559	4708399	+	151.184	137.3	165.068	0.263969	0.107071	0.640026
ENSG00000165138	ANKS6	protein_coding	Ankyrin repeat and SAM domain-containing protein 6	chr9	98731329	98796965	-	447.049	421.609	472.489	0.164006	0.107002	0.640026
ENSG00000166037	CEP57	protein_coding	Centrosomal protein of 57 kDa	chr11	95789965	95832693	+	419.706	395.482	443.93	0.166323	0.106928	0.640026
ENSG00000176087	SLC35A4	protein_coding	Probable UDP-sugar transporter protein SLC35A4; SLC35A4 upstream open reading frame protein	chr5	140564446	140569100	+	224.12	241.287	206.954	-0.220454	0.106872	0.640026
ENSG00000242498	ARPIN	protein_coding	Arpin	chr15	89895006	89912952	-	223.55	206.759	240.341	0.216161	0.106975	0.640026
ENSG00000025796	SEC63	protein_coding	Translocation protein SEC63 homolog; SEC63-like (S. cerevisiae), SEC63-like protein isoform 1	chr6	107867756	107958208	-	750.084	714.986	785.182	0.134933	0.107324	0.640319
ENSG00000138604	GLCE	protein_coding	D-glucuronyl C5-epimerase; Heparosan-N-sulfate-glucuronate 5-epimerase	chr15	69160584	69272217	+	775.402	813.355	737.449	-0.141158	0.107357	0.640319
ENSG00000139629	GALNT6	protein_coding	Polypeptide N-acetylgalactosaminyltransferase 6	chr12	51351247	51392867	-	616.556	647.655	585.458	-0.145422	0.10736	0.640319
ENSG00000166801	FAM111A	protein_coding	Serine protease FAM111A; Family with sequence similarity 111, member A, isoform CRA_a	chr11	59142748	59155039	+	428.76	455.214	402.307	-0.177833	0.107289	0.640319
ENSG00000115464	USP34	protein_coding	Ubiquitin carboxyl-terminal hydrolase 34; Ubiquitin carboxyl-terminal hydrolase	chr2	61187463	61471087	-	1829.25	1748.55	1909.94	0.127303	0.107561	0.641158
ENSG00000071054	MAP4K4	protein_coding	Mitogen-activated protein kinase kinase kinase kinase 4; Mitogen-activated protein kinase kinase kinase kinase 4, Mitogen-activated protein kinase kinase kinase kinase 4, isoform CRA_c; Mitogen-activated protein kinase kinase kinase kinase 4, Mitogen-activated protein kinase kinase kinase kinase 4, isoform CRA_a	chr2	101696850	101894689	+	3044.53	2923.11	3165.95	0.115097	0.107773	0.641209
ENSG00000100065	CARD10	protein_coding	Caspase recruitment domain-containing protein 10	chr22	37490362	37519542	-	332.6	310.029	355.17	0.195516	0.107897	0.641209
ENSG00000126934	MAP2K2	protein_coding	Dual specificity mitogen-activated protein kinase kinase 2; Dual-specificity mitogen-activated protein kinase kinase 2, Mitogen-activated protein kinase kinase 2, isoform CRA_b	chr19	4090321	4124122	-	500.722	473.024	528.42	0.159453	0.107675	0.641209
ENSG00000133818	RRAS2	protein_coding	Ras-related protein R-Ras2	chr11	14277922	14364506	-	421.527	396.923	446.13	0.168206	0.107924	0.641209
ENSG00000141384	TAF4B	protein_coding	HCG38478, isoform CRA_a, Transcription initiation factor TFIID subunit 4B; Transcription initiation factor TFIID subunit 4B	chr18	26226445	26391685	+	184.76	169.733	199.788	0.233936	0.107842	0.641209
ENSG00000177951	BET1L	protein_coding	BET1-like protein	chr11	167784	207428	-	257.662	239.565	275.76	0.20221	0.10798	0.641209
ENSG00000276410	H2BC3	protein_coding	Histone H2B type 1-B	chr6	26043227	26043713	-	49.2865	56.87	41.703	-0.438479	0.107991	0.641209
ENSG00000173166	RAPH1	protein_coding	Ras-associated and pleckstrin homology domains-containing protein 1; Ras association (RalGDS/AF-6) and pleckstrin homology domains 1, isoform CRA_b, Ras-associated and pleckstrin homology domains-containing protein 1	chr2	203394345	203535335	-	1466.79	1400.11	1533.47	0.131166	0.108064	0.641288
ENSG00000122741	DCAF10	protein_coding	DDB1- and CUL4-associated factor 10	chr9	37800554	37867666	+	482.554	448.82	516.289	0.201623	0.108149	0.641435
ENSG00000133872	SARAF	protein_coding	Store-operated calcium entry-associated regulatory factor	chr8	30063003	30083208	-	302.537	322.702	282.373	-0.191966	0.108525	0.642591
ENSG00000170248	PDCD6IP	protein_coding	Programmed cell death 6-interacting protein	chr3	33798571	33869707	+	708.638	746.022	671.254	-0.152142	0.108519	0.642591
ENSG00000184916	JAG2	protein_coding	Protein jagged-2	chr14	105140982	105168824	-	299.474	319.441	279.507	-0.192022	0.108504	0.642591
ENSG00000032389	EIPR1	protein_coding	EARP and GARP complex-interacting protein 1	chr2	3188925	3377830	-	166.828	181.148	152.507	-0.246805	0.108874	0.643945
ENSG00000144645	OSBPL10	protein_coding	Oxysterol-binding protein-related protein 10; Oxysterol-binding protein	chr3	31657912	32077580	-	408.543	383.215	433.87	0.178669	0.108873	0.643945
ENSG00000164930	FZD6	protein_coding	Frizzled-6	chr8	103298433	103332866	+	340.437	317.381	363.492	0.195134	0.109009	0.644385
ENSG00000102241	HTATSF1	protein_coding	HIV Tat-specific factor 1	chrX	136497079	136512346	+	406.446	379.098	433.794	0.19396	0.109188	0.644945
ENSG00000108061	SHOC2	protein_coding	Leucine-rich repeat protein SHOC-2	chr10	110919593	111013666	+	506.667	475.703	537.631	0.176207	0.109249	0.644945
ENSG00000123636	BAZ2B	protein_coding	Bromodomain adjacent to zinc finger domain protein 2B	chr2	159318979	159616569	-	659.943	692.479	627.408	-0.142149	0.109317	0.644945
ENSG00000235387	SPAAR	protein_coding		chr9	35909490	35937153	+	208.711	224.928	192.495	-0.223571	0.109346	0.644945
ENSG00000123908	AGO2	protein_coding	Protein argonaute-2	chr8	140520156	140635633	-	1655.06	1573.6	1736.52	0.142041	0.109801	0.646426
ENSG00000130766	SESN2	protein_coding	Sestrin-2	chr1	28259518	28282491	+	392.128	365.494	418.762	0.195783	0.109703	0.646426
ENSG00000169925	BRD3	protein_coding	Bromodomain-containing protein 3; Bromodomain-containing protein 3 short isoform; Bromodomain containing 3, isoform CRA_a	chr9	134030305	134068535	-	548.23	519.882	576.579	0.149063	0.109766	0.646426
ENSG00000196922	ZNF252P	transcribed_unprocessed_pseudogene		chr8	144973589	145002895	-	260.834	242.494	279.173	0.202431	0.109839	0.646426
ENSG00000135312	HTR1B	protein_coding	5-hydroxytryptamine receptor 1B	chr6	77460924	77463491	-	92.2754	103.259	81.2922	-0.341339	0.110112	0.647677
ENSG00000169684	CHRNA5	protein_coding	Neuronal acetylcholine receptor subunit alpha-5; Cholinergic receptor, nicotinic, alpha 5, isoform CRA_b, Neuronal acetylcholine receptor subunit alpha-5	chr15	78565520	78595269	+	108.508	119.963	97.0543	-0.302909	0.11031	0.64848
ENSG00000069966	GNB5	protein_coding	Guanine nucleotide-binding protein subunit beta-5; Guanine nucleotide binding protein (G protein), beta 5, isoform CRA_b; GNB5 protein, Guanine nucleotide-binding protein subunit beta-5; Guanine nucleotide binding protein (G protein), beta 5, isoform CRA_a	chr15	52115100	52191392	-	124.428	112.499	136.356	0.275232	0.110383	0.648553
ENSG00000221968	FADS3	protein_coding	Fatty acid desaturase 3; Fatty acid desaturase 3, isoform CRA_a	chr11	61873519	61892051	-	613.674	581.429	645.919	0.151501	0.110456	0.648624
ENSG00000189403	HMGB1	protein_coding	High mobility group protein B1; High mobility group protein 1	chr13	30456704	30617597	-	386.298	409.247	363.349	-0.171173	0.110783	0.650186
ENSG00000072210	ALDH3A2	protein_coding	Aldehyde dehydrogenase family 3 member A2; Aldehyde dehydrogenase	chr17	19648136	19685760	+	166.524	181.029	152.018	-0.250467	0.111304	0.650816
ENSG00000125089	SH3TC1	protein_coding	SH3 domain and tetratricopeptide repeat-containing protein 1; SH3 domain and tetratricopeptide repeat-containing protein 1, SH3TC1 protein	chr4	8182072	8241803	+	388.216	364.886	411.547	0.173163	0.111317	0.650816
ENSG00000131269	ABCB7	protein_coding	Iron-sulfur clusters transporter ABCB7, mitochondrial; ATP-binding cassette sub-family B member 7, mitochondrial, cDNA FLJ53391, highly similar to ATP-binding cassette sub-family B member 7, mitochondrial; ATP-binding cassette sub-family B member 7 isoform 1, ATP-binding cassette, sub-family B (MDR/TAP), member 7, isoform CRA_e; ATP-binding cassette sub-family B member 7, mitochondrial	chrX	75051048	75156732	-	145.395	158.372	132.418	-0.256442	0.111169	0.650816
ENSG00000138685	FGF2	protein_coding	Fibroblast growth factor 2; Fibroblast growth factor	chr4	122826708	122898236	+	298.075	277.577	318.574	0.198075	0.110986	0.650816
ENSG00000149781	FERMT3	protein_coding	Fermitin family homolog 3	chr11	64206678	64223891	+	720.697	686.9	754.494	0.135221	0.111065	0.650816
ENSG00000178202	POGLUT3	protein_coding	KDEL (Lys-Asp-Glu-Leu) containing 2, isoform CRA_a; Protein O-glucosyltransferase 3	chr11	108472112	108498384	-	303.7	323.621	283.779	-0.188916	0.111257	0.650816
ENSG00000279738	ENSG00000279738	lncRNA		chr22	37876148	37895563	+	42.0663	48.9554	35.1773	-0.465558	0.111148	0.650816
ENSG00000100564	PIGH	protein_coding	Phosphatidylinositol N-acetylglucosaminyltransferase subunit H; Phosphatidylinositol N-acetylglucosaminyltransferase subunit H, cDNA FLJ57711, highly similar to Phosphatidylinositol N-acetylglucosaminyltransferase subunit H	chr14	67581955	67600286	-	77.1495	67.4322	86.8667	0.36064	0.111517	0.65153
ENSG00000109756	RAPGEF2	protein_coding	Rap guanine nucleotide exchange factor 2; Cyclic nucleotide ras GEF	chr4	159103013	159360174	+	917.538	957.296	877.78	-0.124969	0.111598	0.65153
ENSG00000151532	VTI1A	protein_coding	Vesicle transport through interaction with t-SNAREs homolog 1A	chr10	112446998	112818744	+	415.624	440.15	391.097	-0.170058	0.111623	0.65153
ENSG00000154529	CNTNAP3B	protein_coding	Contactin-associated protein-like 3B	chr9	41890314	42129510	-	103.507	114.833	92.1819	-0.31392	0.111751	0.651922
ENSG00000118855	MFSD1	protein_coding	Major facilitator superfamily domain-containing protein 1	chr3	158732198	158829719	+	237.355	254.642	220.069	-0.20963	0.111883	0.652337
ENSG00000120129	DUSP1	protein_coding	Dual specificity protein phosphatase 1	chr5	172768096	172771195	-	259.571	277.867	241.274	-0.202936	0.111949	0.652364
ENSG00000125878	TCF15	protein_coding	Transcription factor 15	chr20	604257	610309	-	47.6455	55.3407	39.9503	-0.460305	0.112036	0.652515
ENSG00000141753	IGFBP4	protein_coding	Insulin-like growth factor-binding protein 4	chr17	40443450	40457725	+	348.225	370.089	326.36	-0.180887	0.112134	0.652551
ENSG00000175471	MCTP1	protein_coding	Multiple C2 and transmembrane domain-containing protein 1	chr5	94703741	95284575	-	292.041	311.37	272.711	-0.190602	0.112165	0.652551
ENSG00000197102	DYNC1H1	protein_coding	Cytoplasmic dynein 1 heavy chain 1	chr14	101964573	102056443	+	4969.19	4784.11	5154.26	0.107493	0.112251	0.652694
ENSG00000168404	MLKL	protein_coding	Mixed lineage kinase domain-like protein	chr16	74671855	74700960	-	373.867	396.611	351.124	-0.175274	0.112749	0.655235
ENSG00000183765	CHEK2	protein_coding	Serine/threonine-protein kinase Chk2	chr22	28687743	28742422	-	90.5867	100.756	80.4176	-0.3217	0.11288	0.655459
ENSG00000198205	ZXDA	protein_coding	Zinc finger X-linked protein ZXDA	chrX	57905430	57910458	-	62.5103	54.1756	70.8451	0.380859	0.11291	0.655459
ENSG00000130725	UBE2M	protein_coding	Epididymis secretory sperm binding protein, Ubiquitin-conjugating enzyme E2M (UBC12 homolog, yeast), isoform CRA_a; NEDD8-conjugating enzyme Ubc12	chr19	58555712	58558954	-	361.221	337.578	384.863	0.1886	0.113423	0.655932
ENSG00000132612	VPS4A	protein_coding	Vacuolar protein sorting-associated protein 4A; Vesicle-fusing ATPase	chr16	69311350	69326939	+	163.125	149.043	177.207	0.248175	0.113252	0.655932
ENSG00000141441	GAREM1	protein_coding	GRB2-associated and regulator of MAPK protein 1	chr18	32124877	32470882	-	40.8689	34.2647	47.4731	0.45896	0.113165	0.655932
ENSG00000173950	XXYLT1	protein_coding	Xyloside xylosyltransferase 1	chr3	195068284	195271159	-	327.121	349.305	304.938	-0.195375	0.11341	0.655932
ENSG00000176454	LPCAT4	protein_coding	Lysophospholipid acyltransferase LPCAT4	chr15	34358633	34367196	-	127.952	140.476	115.428	-0.281118	0.113337	0.655932
ENSG00000196449	YRDC	protein_coding	YrdC domain-containing protein, mitochondrial	chr1	37802945	37808208	-	151.879	138.894	164.863	0.245659	0.113297	0.655932
ENSG00000205758	CRYZL1	protein_coding	Quinone oxidoreductase-like protein 1	chr21	33589341	33643926	-	132.215	144.37	120.06	-0.264005	0.113218	0.655932
ENSG00000068079	IFI35	protein_coding	Interferon-induced 35 kDa protein	chr17	43006740	43014456	+	112.776	125.145	100.407	-0.314923	0.113865	0.656392
ENSG00000071994	PDCD2	protein_coding	Programmed cell death protein 2; Programmed cell death 2, isoform CRA_a, Programmed cell death protein 2	chr6	170575295	170584692	-	488.052	461.504	514.6	0.156788	0.113679	0.656392
ENSG00000112118	MCM3	protein_coding	DNA replication licensing factor MCM3; DNA helicase	chr6	52264014	52284881	-	691.834	727.376	656.291	-0.148152	0.113872	0.656392
ENSG00000112576	CCND3	protein_coding	G1/S-specific cyclin-D3	chr6	41934934	42050357	-	113.065	125.335	100.795	-0.311592	0.113768	0.656392
ENSG00000166275	BORCS7	protein_coding	BLOC-1-related complex subunit 7	chr10	102854259	102864961	+	76.8128	67.7578	85.8678	0.337299	0.113596	0.656392
ENSG00000198265	HELZ	protein_coding	Probable helicase with zinc finger domain	chr17	67070444	67245989	-	713.658	751.413	675.903	-0.152575	0.113749	0.656392
ENSG00000116667	C1orf21	protein_coding	Uncharacterized protein C1orf21; Chromosome 1 open reading frame 21, isoform CRA_a	chr1	184387029	184629019	+	232.081	254.92	209.242	-0.283641	0.113982	0.656563
ENSG00000141934	PLPP2	protein_coding	Phospholipid phosphatase 2	chr19	281040	291403	-	52.2223	44.5725	59.872	0.417614	0.114024	0.656563
ENSG00000025770	NCAPH2	protein_coding	Condensin-2 complex subunit H2	chr22	50508224	50524780	+	162.703	177.206	148.2	-0.256295	0.114234	0.656598
ENSG00000086065	CHMP5	protein_coding	Charged multivesicular body protein 5	chr9	33264879	33282070	+	299.165	279.748	318.583	0.186913	0.114892	0.656598
ENSG00000100342	APOL1	protein_coding	Apolipoprotein L1; Apolipoprotein L1, cDNA FLJ59906, moderately similar to Apolipoprotein-L1	chr22	36253071	36267530	+	153.751	168.329	139.173	-0.272622	0.114692	0.656598
ENSG00000105851	PIK3CG	protein_coding	Phosphatidylinositol 4,5-bisphosphate 3-kinase catalytic subunit gamma isoform; Phosphatidylinositol-4,5-bisphosphate 3-kinase	chr7	106865278	106908980	+	215.818	249.803	181.832	-0.456037	0.114233	0.656598
ENSG00000108239	TBC1D12	protein_coding	TBC1 domain family member 12	chr10	94402541	94536332	+	180.862	165.993	195.732	0.236438	0.114608	0.656598
ENSG00000120334	CENPL	protein_coding	Centromere protein L	chr1	173799550	173824883	-	175.042	189.487	160.597	-0.237292	0.114293	0.656598
ENSG00000128039	SRD5A3	protein_coding	Polyprenol reductase	chr4	55346213	55373100	+	61.9105	53.8752	69.9457	0.370561	0.114539	0.656598
ENSG00000128596	CCDC136	protein_coding	Coiled-coil domain-containing protein 136	chr7	128790757	128822132	+	96.3149	84.7229	107.907	0.345343	0.114482	0.656598
ENSG00000135835	KIAA1614	protein_coding	Uncharacterized protein KIAA1614	chr1	180912897	180951614	+	82.6454	73.3169	91.9739	0.323135	0.114613	0.656598
ENSG00000152492	CCDC50	protein_coding	Coiled-coil domain-containing protein 50	chr3	191329085	191398659	+	996.482	951.32	1041.64	0.130729	0.114816	0.656598
ENSG00000165983	PTER	protein_coding	Phosphotriesterase-related protein; Parathion hydrolase-related protein	chr10	16436943	16513745	+	67.7229	59.1539	76.2918	0.361657	0.114726	0.656598
ENSG00000171861	MRM3	protein_coding	rRNA methyltransferase 3, mitochondrial	chr17	782353	792509	+	107.783	118.474	97.0916	-0.284499	0.114481	0.656598
ENSG00000188313	PLSCR1	protein_coding	Phospholipid scramblase 1; Phospholipid scramblase	chr3	146515180	146544856	-	343.828	371.446	316.209	-0.231597	0.114621	0.656598
ENSG00000258634	ENSG00000258634	lncRNA		chr1	110058340	110062555	+	56.9541	48.9435	64.9648	0.401398	0.114849	0.656598
ENSG00000128872	TMOD2	protein_coding	Tropomodulin-2; Tropomodulin 2 (Neuronal), isoform CRA_a, Tropomodulin-2	chr15	51751597	51816363	+	63.9126	73.3606	54.4645	-0.422974	0.115201	0.657613
ENSG00000171310	CHST11	protein_coding	Carbohydrate sulfotransferase 11; Carbohydrate sulfotransferase	chr12	104455295	104762014	+	345.033	368.95	321.116	-0.199747	0.115317	0.657613
ENSG00000178163	ZNF518B	protein_coding	Zinc finger protein 518B	chr4	10439880	10457426	-	959.929	909.882	1009.98	0.150415	0.115347	0.657613
ENSG00000186416	NKRF	protein_coding	NF-kappa-B-repressing factor; NF-kappaB repressing factor, NF-kappaB repressing factor, isoform CRA_b	chrX	119588337	119606443	-	182.18	197.456	166.904	-0.24118	0.115378	0.657613
ENSG00000198040	ZNF84	protein_coding	Zinc finger protein 84	chr12	133037292	133063304	+	243.403	225.642	261.164	0.210056	0.115196	0.657613
ENSG00000102010	BMX	protein_coding	Cytoplasmic tyrosine-protein kinase BMX	chrX	15464246	15556529	+	381.311	405.234	357.388	-0.18079	0.115617	0.657809
ENSG00000172167	MTBP	protein_coding	Mdm2-binding protein	chr8	120445400	120542133	+	104.526	115.551	93.5008	-0.302568	0.115709	0.657809
ENSG00000175104	TRAF6	protein_coding	TNF receptor-associated factor 6	chr11	36483769	36510272	-	276.214	256.516	295.911	0.205365	0.115573	0.657809
ENSG00000187942	LDLRAD2	protein_coding	Low-density lipoprotein receptor class A domain-containing protein 2	chr1	21812265	21825225	+	39.1338	32.6363	45.6314	0.471284	0.115574	0.657809
ENSG00000288701	PRRC2B	protein_coding	Protein PRRC2B;	chr9	131373636	131500197	+	1859.37	1793.34	1925.41	0.102458	0.115721	0.657809
ENSG00000160360	GPSM1	protein_coding	G-protein-signaling modulator 1	chr9	136327476	136359605	+	317.047	295.602	338.492	0.194851	0.115871	0.658308
ENSG00000086544	ITPKC	protein_coding	Inositol-trisphosphate 3-kinase C; Kinase	chr19	40717112	40740860	+	174.592	160.452	188.731	0.232851	0.116112	0.659329
ENSG00000005889	ZFX	protein_coding	Zinc finger protein, X-linked, isoform CRA_a; Zinc finger X-chromosomal protein	chrX	24149173	24216255	+	582.654	553.376	611.932	0.144861	0.116464	0.660974
ENSG00000075711	DLG1	protein_coding	Disks large homolog 1; Disks large homolog 1, cDNA FLJ58166, highly similar to Disks large homolog 1	chr3	197042560	197299330	-	928.051	884.845	971.257	0.134285	0.117153	0.661006
ENSG00000109618	SEPSECS	protein_coding	O-phosphoseryl-tRNA(Sec) selenium transferase	chr4	25120014	25160550	-	136.046	122.207	149.885	0.292369	0.116604	0.661006
ENSG00000138613	APH1B	protein_coding	Gamma-secretase subunit APH-1B; Anterior pharynx defective 1b splice variant-2, Gamma-secretase subunit APH-1B	chr15	63276018	63309126	+	133.332	119.301	147.363	0.302472	0.117002	0.661006
ENSG00000140948	ZCCHC14	protein_coding	Zinc finger CCHC domain-containing protein 14	chr16	87406246	87493024	-	544.623	516.988	572.258	0.146265	0.116714	0.661006
ENSG00000146281	PM20D2	protein_coding	Peptidase M20 domain-containing protein 2	chr6	89146055	89165565	+	188.258	204.52	171.995	-0.248551	0.116735	0.661006
ENSG00000166311	SMPD1	protein_coding	Sphingomyelin phosphodiesterase	chr11	6390440	6394998	+	113.798	125.572	102.025	-0.296966	0.116629	0.661006
ENSG00000167524	RSKR	protein_coding	Ribosomal protein S6 kinase-related protein	chr17	28601827	28614197	-	66.7774	75.4747	58.0801	-0.37231	0.117077	0.661006
ENSG00000169432	SCN9A	protein_coding	Sodium channel protein type 9 subunit alpha; Sodium channel protein	chr2	166195185	166376001	-	63.1683	54.551	71.7856	0.389839	0.117208	0.661006
ENSG00000177732	SOX12	protein_coding	Transcription factor SOX-12	chr20	325552	330224	+	379.638	351.724	407.553	0.211984	0.1172	0.661006
ENSG00000197822	OCLN	protein_coding	Occludin	chr5	69492292	69558104	+	58.2237	49.9824	66.465	0.40414	0.117213	0.661006
ENSG00000206503	HLA-A	protein_coding	HLA class I histocompatibility antigen, A alpha chain; HLA class I heavy chain, HLA class I histocompatibility antigen, HLA class I histocompatibility antigen A alpha chain, HLA class I histocompatibility antigen, A alpha chain, HLA-A26.3 antigen, MHC class I antigen, MHC class I protein; HLA class I histocompatibility antigen, HLA class I histocompatibility antigen A alpha chain, HLA class I his…	chr6	29941260	29945884	+	484.187	456.826	511.549	0.162889	0.117082	0.661006
ENSG00000251022	THAP9-AS1	lncRNA		chr4	82893009	82900960	-	138.981	126.227	151.736	0.263635	0.117148	0.661006
ENSG00000007047	MARK4	protein_coding	MAP/microtubule affinity-regulating kinase 4; Non-specific serine/threonine protein kinase; MAP/microtubule affinity-regulating kinase 4, MARK4 protein	chr19	45079288	45305284	+	333.592	309.948	357.236	0.204236	0.117289	0.661036
ENSG00000162616	DNAJB4	protein_coding	DnaJ homolog subfamily B member 4	chr1	77979175	78017964	+	250.503	267.934	233.072	-0.200296	0.117343	0.661036
ENSG00000070718	AP3M2	protein_coding	AP-3 complex subunit mu-2	chr8	42152946	42171673	+	214.936	195.443	234.428	0.261178	0.117675	0.66256
ENSG00000100226	GTPBP1	protein_coding	GTP-binding protein 1	chr22	38705742	38738299	+	326.09	346.507	305.674	-0.180335	0.117933	0.662612
ENSG00000105877	DNAH11	protein_coding	Dynein axonemal heavy chain 11; Dynein heavy chain 11, axonemal	chr7	21543039	21901839	+	104.226	117.144	91.3074	-0.356024	0.117916	0.662612
ENSG00000149806	FAU	protein_coding	Ubiquitin-like protein FUBI; 40S ribosomal protein S30	chr11	65120630	65122177	-	225.118	208.505	241.731	0.212375	0.117816	0.662612
ENSG00000154144	TBRG1	protein_coding	Transforming growth factor beta regulator 1	chr11	124622836	124635926	+	335.075	314.301	355.849	0.178583	0.117843	0.662612
ENSG00000165487	MICU2	protein_coding	Calcium uptake protein 2, mitochondrial; EF-hand domain family member A1 isoform 1, EF-hand domain family, member A1, isoform CRA_b	chr13	21492691	21604181	-	272.558	254.043	291.072	0.195582	0.11807	0.663033
ENSG00000066136	NFYC	protein_coding	Nuclear transcription factor Y subunit gamma	chr1	40691648	40771603	+	218.999	202	235.998	0.2234	0.118339	0.664003
ENSG00000137507	LRRC32	protein_coding	Transforming growth factor beta activator LRRC32; Leucine rich repeat containing 32, isoform CRA_a	chr11	76657524	76670747	-	242.327	258.957	225.697	-0.19751	0.118367	0.664003
ENSG00000108518	PFN1	protein_coding	Profilin-1; Profilin	chr17	4945652	4949061	-	371.727	349.003	394.452	0.176135	0.118862	0.664627
ENSG00000119616	FCF1	protein_coding	rRNA-processing protein FCF1 homolog; Chromosome 14 open reading frame 111, isoform CRA_a, rRNA-processing protein FCF1 homolog; Chromosome 14 open reading frame 111, isoform CRA_c, Uncharacterized protein DKFZp686O2396, cDNA FLJ75920	chr14	74713144	74738620	+	250.067	268.199	231.935	-0.208746	0.118645	0.664627
ENSG00000143653	SCCPDH	protein_coding	Saccharopine dehydrogenase-like oxidoreductase; Epididymis secretory sperm binding protein, Saccharopine dehydrogenase (Putative)	chr1	246724409	246768137	+	142.13	154.997	129.263	-0.260087	0.118802	0.664627
ENSG00000163026	WDCP	protein_coding	WD repeat and coiled-coil-containing protein	chr2	24029347	24049575	-	117.958	129.626	106.291	-0.28391	0.118789	0.664627
ENSG00000173153	ESRRA	protein_coding	Steroid hormone receptor ERR1; ESRRA protein, Estrogen-related nuclear receptor alpha, Estrogen-related receptor alpha, HCG2016877, isoform CRA_b	chr11	64305497	64316743	+	147.115	134.167	160.064	0.25289	0.118915	0.664627
ENSG00000173327	MAP3K11	protein_coding	Mitogen-activated protein kinase kinase kinase 11; Mitogen-activated protein kinase kinase kinase	chr11	65597756	65615382	-	494.811	521.722	467.899	-0.156765	0.118774	0.664627
ENSG00000254726	MEX3A	protein_coding	RNA-binding protein MEX3A	chr1	156072013	156082465	-	687.594	654.91	720.278	0.137057	0.118598	0.664627
ENSG00000103199	ZNF500	protein_coding	Zinc finger protein 500	chr16	4748239	4767624	-	93.3432	83.1011	103.585	0.314483	0.119212	0.665938
ENSG00000049449	RCN1	protein_coding	Reticulocalbin-1; Epididymis secretory protein Li 84	chr11	32091074	32105722	+	211.68	195.88	227.48	0.214752	0.11939	0.666581
ENSG00000068323	TFE3	protein_coding	Transcription factor binding to IGHM enhancer 3, isoform CRA_a; Transcription factor E3	chrX	49028726	49043410	-	334.333	313.323	355.342	0.181014	0.11957	0.666891
ENSG00000108306	FBXL20	protein_coding	F-box/LRR-repeat protein 20; F-box and leucine-rich repeat protein 20, isoform CRA_a, F-box/LRR-repeat protein 20	chr17	39252663	39402523	-	259.541	240.77	278.312	0.208243	0.119548	0.666891
ENSG00000003436	TFPI	protein_coding	Tissue factor pathway inhibitor	chr2	187464230	187565760	-	832.207	873.878	790.536	-0.144427	0.119784	0.667526
ENSG00000089248	ERP29	protein_coding	Endoplasmic reticulum resident protein 29	chr12	112013348	112023449	+	313.091	292.619	333.563	0.188333	0.120213	0.667526
ENSG00000102710	SUPT20H	protein_coding	Transcription factor SPT20 homolog; Family with sequence similarity 48, member A, isoform CRA_c; Transcription factor SPT20 homolog, cDNA FLJ54575, highly similar to Protein FAM48A	chr13	37009312	37059713	-	603.437	572.972	633.902	0.145552	0.120168	0.667526
ENSG00000107104	KANK1	protein_coding	KN motif and ankyrin repeat domain-containing protein 1	chr9	470291	746106	+	511.543	537.641	485.444	-0.14705	0.119877	0.667526
ENSG00000112210	RAB23	protein_coding	Ras-related protein Rab-23; RAB23, member RAS oncogene family, isoform CRA_a	chr6	57186992	57222307	-	318.639	297.363	339.916	0.192348	0.120016	0.667526
ENSG00000135069	PSAT1	protein_coding	Phosphoserine aminotransferase; Phosphohydroxythreonine aminotransferase	chr9	78297125	78330093	+	442.459	418.226	466.692	0.157832	0.119945	0.667526
ENSG00000155850	SLC26A2	protein_coding	Sulfate transporter	chr5	149960758	149993455	+	601.434	570.002	632.867	0.150684	0.120352	0.667526
ENSG00000167772	ANGPTL4	protein_coding	Angiopoietin-related protein 4	chr19	8363289	8374370	+	89.914	100.857	78.9707	-0.349005	0.120314	0.667526
ENSG00000171045	TSNARE1	protein_coding	t-SNARE domain-containing protein 1; t-SNARE domain containing 1, t-SNARE domain-containing protein 1	chr8	142212080	142403182	-	65.3493	56.7391	73.9595	0.376562	0.120373	0.667526
ENSG00000185298	CCDC137	protein_coding	Coiled-coil domain-containing protein 137	chr17	81666737	81673904	+	256.365	237.484	275.247	0.212066	0.12033	0.667526
ENSG00000278053	DDX52	protein_coding	Probable ATP-dependent RNA helicase DDX52	chr17	37609739	37643446	-	549.452	577.29	521.613	-0.146049	0.120079	0.667526
ENSG00000162542	TMCO4	protein_coding	Transmembrane and coiled-coil domain-containing protein 4	chr1	19682240	19799945	-	98.7802	88.4591	109.101	0.299532	0.120532	0.668065
ENSG00000132613	MTSS2	protein_coding	Protein MTSS 2	chr16	70661204	70686053	-	246.865	228.769	264.961	0.211034	0.120668	0.668121
ENSG00000162441	LZIC	protein_coding	Protein LZIC; Leucine zipper and CTNNBIP1 domain-containing protein	chr1	9922113	9943407	-	418.319	394.66	441.978	0.162973	0.12062	0.668121
ENSG00000273703	H2BC14	protein_coding	Histone H2B type 1-M	chr6	27815022	27815489	+	48.2818	55.2908	41.2727	-0.413172	0.120848	0.668772
ENSG00000146232	NFKBIE	protein_coding	NF-kappa-B inhibitor epsilon; NF-kappa-B inhibitor epsilon, NFKBIE protein, cDNA FLJ61640, highly similar to NF-kappa-B inhibitor epsilon; Nuclear factor of kappa light polypeptide gene enhancer in B-cells inhibitor, epsilon, isoform CRA_a	chr6	44258166	44265788	-	185.395	169.804	200.986	0.241917	0.120913	0.668783
ENSG00000083444	PLOD1	protein_coding	Procollagen-lysine,2-oxoglutarate 5-dioxygenase 1	chr1	11934205	11975538	+	506.565	533.222	479.907	-0.151682	0.121086	0.668947
ENSG00000114021	NIT2	protein_coding	Omega-amidase NIT2; Epididymis secretory sperm binding protein Li 8a	chr3	100334739	100361635	+	70.2725	78.8617	61.6833	-0.349422	0.121052	0.668947
ENSG00000159388	BTG2	protein_coding	Protein BTG2	chr1	203305491	203309602	+	158.945	172.021	145.869	-0.236411	0.121131	0.668947
ENSG00000231500	RPS18	protein_coding	40S ribosomal protein S18; 40S ribosomal protein S18, Rhabdomyosarcoma antigen MU-RMS-40.21	chr6	33272075	33276511	+	277.658	258.469	296.848	0.199015	0.121237	0.669187
ENSG00000188153	COL4A5	protein_coding	Collagen alpha-5(IV) chain; COL4A5 protein, Collagen alpha-5(IV) chain	chrX	108439838	108697545	+	107.396	118.282	96.5105	-0.290745	0.121353	0.669481
ENSG00000165359	INTS6L	protein_coding	Integrator complex subunit 6-like; DEAD/H (Asp-Glu-Ala-Asp/His) box polypeptide 26B, isoform CRA_b, Integrator complex subunit 6-like	chrX	135520659	135582510	+	49.5741	56.7893	42.3588	-0.41448	0.121451	0.669673
ENSG00000156030	MIDEAS	protein_coding	Mitotic deacetylase-associated SANT domain protein; Chromosome 14 open reading frame 43, isoform CRA_a	chr14	73715122	73790285	-	1054.1	1010.96	1097.24	0.118033	0.121588	0.670083
ENSG00000110172	CHORDC1	protein_coding	Cysteine and histidine-rich domain-containing protein 1	chr11	90200429	90223077	-	479.353	504.905	453.801	-0.153632	0.121674	0.670091
ENSG00000149564	ESAM	protein_coding	Endothelial cell-selective adhesion molecule	chr11	124752583	124762290	-	384.626	406.755	362.497	-0.16576	0.121715	0.670091
ENSG00000119718	EIF2B2	protein_coding	Eukaryotic translation initiation factor 2B, subunit 2 beta, 39kDa, Full-length cDNA clone CS0DI071YM04 of Placenta of Homo sapiens (human); Translation initiation factor eIF-2B subunit beta	chr14	75002921	75012366	+	182.939	197.148	168.73	-0.223338	0.122046	0.670558
ENSG00000130066	SAT1	protein_coding	Diamine acetyltransferase 1; Spermidine/spermine N1-acetyltransferase alpha variant	chrX	23783173	23786210	+	275.976	256.508	295.444	0.203138	0.121982	0.670558
ENSG00000158435	CNOT11	protein_coding	CCR4-NOT transcription complex subunit 11	chr2	101252886	101270316	+	385.383	362.665	408.102	0.169849	0.12189	0.670558
ENSG00000173064	HECTD4	protein_coding	Probable E3 ubiquitin-protein ligase HECTD4	chr12	112160188	112382439	-	532.225	562.149	502.301	-0.162094	0.122051	0.670558
ENSG00000182742	HOXB4	protein_coding	Homeobox protein Hox-B4	chr17	48575507	48578350	-	121.161	133.007	109.315	-0.280679	0.12237	0.671964
ENSG00000003402	CFLAR	protein_coding	CASP8 and FADD-like apoptosis regulator; CASP8 and FADD-like apoptosis regulator, isoform CRA_c, Testis secretory sperm-binding protein Li 233m; CASP8 and FADD-like apoptosis regulator, isoform CRA_a, Usurpin-beta splice variant; CASP8 and FADD-like apoptosis regulator, isoform CRA_d	chr2	201116154	201176687	+	1139.21	1191.64	1086.77	-0.13278	0.123189	0.672538
ENSG00000042088	TDP1	protein_coding	Tyrosyl-DNA phosphodiesterase 1; Tyrosyl-DNA phosphodiesterase 1, isoform CRA_a; TDP1 protein, Tyrosyl-DNA phosphodiesterase 1	chr14	89954939	90044764	+	264.903	282.529	247.277	-0.191547	0.123193	0.672538
ENSG00000099814	CEP170B	protein_coding	Centrosomal protein of 170 kDa protein B	chr14	104865268	104896770	+	870.609	831.66	909.557	0.129022	0.123109	0.672538
ENSG00000106144	CASP2	protein_coding	Caspase-2; Caspase 2 apoptosis-related cysteine peptidase isoform 1	chr7	143288215	143307696	+	263.024	281.331	244.717	-0.200386	0.123349	0.672538
ENSG00000106853	PTGR1	protein_coding	Prostaglandin reductase 1; 15-oxoprostaglandin 13-reductase	chr9	111549722	111599893	-	254.251	271.642	236.86	-0.196892	0.123925	0.672538
ENSG00000107719	PALD1	protein_coding	Paladin; KIAA1274, isoform CRA_a	chr10	70478767	70568450	+	83.2678	74.0231	92.5126	0.317827	0.123648	0.672538
ENSG00000115268	RPS15	protein_coding	40S ribosomal protein S15	chr19	1438358	1440495	+	307.469	287.676	327.261	0.185393	0.122866	0.672538
ENSG00000136231	IGF2BP3	protein_coding	Insulin-like growth factor 2 mRNA-binding protein 3	chr7	23310209	23470491	-	961.239	1001.51	920.964	-0.12084	0.123143	0.672538
ENSG00000136279	DBNL	protein_coding	Drebrin-like protein; Drebrin-like protein, cDNA FLJ59450, highly similar to Drebrin-like protein	chr7	44044640	44069456	+	483.795	456.635	510.955	0.161819	0.123795	0.672538
ENSG00000136877	FPGS	protein_coding	Folylpolyglutamate synthase, mitochondrial; Folylpoly-gamma-glutamate synthetase	chr9	127794597	127814327	+	328.963	308.959	348.968	0.175144	0.123676	0.672538
ENSG00000140682	TGFB1I1	protein_coding	Transforming growth factor beta 1 induced transcript 1, isoform CRA_a; Transforming growth factor beta-1-induced transcript 1 protein	chr16	31471585	31477960	+	281.382	262.33	300.435	0.194978	0.122704	0.672538
ENSG00000140830	TXNL4B	protein_coding	Thioredoxin-like protein 4B	chr16	72044289	72094431	-	256.704	239.692	273.716	0.190753	0.123743	0.672538
ENSG00000141741	MIEN1	protein_coding	Migration and invasion enhancer 1	chr17	39728496	39730532	-	64.449	56.1757	72.7223	0.366699	0.123686	0.672538
ENSG00000147364	FBXO25	protein_coding	F-box only protein 25; F-box protein 25, isoform CRA_e	chr8	406428	477967	+	98.7729	87.3016	110.244	0.333217	0.122814	0.672538
ENSG00000149948	HMGA2	protein_coding	High mobility group protein HMGI-C	chr12	65824460	65966291	+	869.831	829.537	910.125	0.133606	0.122781	0.672538
ENSG00000154945	ANKRD40	protein_coding	Ankyrin repeat domain-containing protein 40; Ankyrin repeat domain 40, cDNA, FLJ94665	chr17	50693198	50707914	-	688.569	657.17	719.967	0.131473	0.122649	0.672538
ENSG00000157510	AFAP1L1	protein_coding	Actin filament-associated protein 1-like 1	chr5	149271859	149343637	+	491.02	464.43	517.61	0.156086	0.123905	0.672538
ENSG00000162654	GBP4	protein_coding	Guanylate-binding protein 4	chr1	89181144	89198942	-	204.649	221.704	187.594	-0.239849	0.123847	0.672538
ENSG00000175115	PACS1	protein_coding	Phosphofurin acidic cluster sorting protein 1; Phosphofurin acidic cluster sorting protein 1, cDNA FLJ58767, highly similar to Phosphofurin acidic cluster sorting protein 1; Phosphofurin acidic cluster sorting protein 1, isoform CRA_a	chr11	66070272	66244744	+	450.466	425.082	475.851	0.162406	0.123619	0.672538
ENSG00000177189	RPS6KA3	protein_coding	Non-specific serine/threonine protein kinase; Ribosomal protein S6 kinase alpha-3	chrX	20149911	20267519	-	1000.99	953.111	1048.86	0.137969	0.1226	0.672538
ENSG00000178209	PLEC	protein_coding	Plectin	chr8	143915153	143976734	-	4249.42	4077.08	4421.77	0.117061	0.123353	0.672538
ENSG00000188529	SRSF10	protein_coding	Serine/arginine-rich splicing factor 10; FUSIP1 protein, Serine/arginine-rich-splicing factor 10; Serine/arginine-rich splicing factor 10 isoform 2, Serine/arginine-rich-splicing factor 10; Serine/arginine-rich splicing factor 10 isoform 1; Serine/arginine-rich-splicing factor 10	chr1	23964347	23980927	-	552.502	581.06	523.943	-0.149007	0.123637	0.672538
ENSG00000236088	COX10-AS1	lncRNA		chr17	13755574	14069495	-	53.4618	60.8709	46.0527	-0.394982	0.12313	0.672538
ENSG00000277075	H2AC8	protein_coding	Histone H2A type 1-B/E; Histone H2A	chr6	26216975	26217483	+	142.501	154.698	130.305	-0.245827	0.12411	0.673201
ENSG00000196591	HDAC2	protein_coding	Histone deacetylase 2	chr6	113933028	114011308	-	797.706	760.301	835.11	0.135225	0.124176	0.673214
ENSG00000033170	FUT8	protein_coding	Alpha-(1,6)-fucosyltransferase; Alpha-(1,6)-fucosyltransferase, Fucosyltransferase 8 (Alpha (1,6) fucosyltransferase), isoform CRA_b	chr14	65410592	65744121	+	714.492	749.444	679.54	-0.141064	0.124544	0.6735
ENSG00000100271	TTLL1	protein_coding	Probable tubulin polyglutamylase TTLL1; Tubulin tyrosine ligase-like family, member 1, isoform CRA_a	chr22	43039516	43089419	-	48.7832	41.4665	56.0999	0.427164	0.124405	0.6735
ENSG00000124523	SIRT5	protein_coding	NAD-dependent protein deacylase sirtuin-5, mitochondrial; NAD-dependent protein deacylase sirtuin-5, mitochondrial, Uncharacterized protein DKFZp686L2375	chr6	13574227	13615158	+	96.9358	87.0227	106.849	0.293065	0.124523	0.6735
ENSG00000154874	CCDC144B	transcribed_unprocessed_pseudogene		chr17	18537800	18625617	-	37.4253	31.2653	43.5853	0.466585	0.124426	0.6735
ENSG00000177406	NINJ2-AS1	lncRNA		chr12	630858	664196	+	62.856	54.9521	70.7598	0.358984	0.124338	0.6735
ENSG00000073584	SMARCE1	protein_coding	SWI/SNF-related matrix-associated actin-dependent regulator of chromatin subfamily E member 1; SWI/SNF-related matrix-associated actin-dependent regulator of chromatin subfamily E member 1, cDNA FLJ55202, highly similar to SWI/SNF-related matrix-associatedactin-dependent regulator of chromatin subfamily E member 1; SWI/SNF related, matrix associated, actin dependent regulator of chromatin, subfam…	chr17	40624962	40648654	-	114.021	125.091	102.951	-0.278567	0.12507	0.674823
ENSG00000110925	CSRNP2	protein_coding	Cysteine/serine-rich nuclear protein 2	chr12	51061205	51083664	-	361.057	339.847	382.268	0.169229	0.125134	0.674823
ENSG00000114735	HEMK1	protein_coding	Peptide chain release factor N(5)-glutamine methyltransferase; MTRF1L release factor glutamine methyltransferase	chr3	50569152	50596168	+	77.9625	86.9748	68.9502	-0.330762	0.125018	0.674823
ENSG00000115109	EPB41L5	protein_coding	Band 4.1-like protein 5	chr2	120013077	120179119	+	526.446	497.163	555.729	0.160358	0.124937	0.674823
ENSG00000126777	KTN1	protein_coding	Kinectin 1 (Kinesin receptor), isoform CRA_a, Kinectin 1 (Kinesin receptor), isoform CRA_b; Kinectin; Kinectin, cDNA FLJ55573, highly similar to Kinectin	chr14	55559072	55701526	+	1742.18	1666.96	1817.4	0.124582	0.125038	0.674823
ENSG00000285967	NIPBL-DT	lncRNA		chr5	36864425	36876700	-	172.256	156.552	187.96	0.262249	0.125169	0.674823
ENSG00000105997	HOXA3	protein_coding	Homeobox protein Hox-A3; Homeobox A3, isoform CRA_a	chr7	27106184	27152583	-	122.131	133.931	110.331	-0.277361	0.125488	0.67586
ENSG00000152527	PLEKHH2	protein_coding	Pleckstrin homology domain-containing family H member 2	chr2	43637260	43767987	+	61.6992	69.6237	53.7747	-0.366642	0.12546	0.67586
ENSG00000058091	CDK14	protein_coding	Cyclin-dependent kinase 14	chr7	90466424	91210590	+	397.288	420.121	374.455	-0.165595	0.125667	0.676485
ENSG00000008710	PKD1	protein_coding	Polycystin-1	chr16	2088708	2135898	-	471.447	445.748	497.146	0.157109	0.125982	0.676581
ENSG00000090581	GNPTG	protein_coding	N-acetylglucosamine-1-phosphotransferase subunit gamma	chr16	1351931	1365737	+	85.6093	76.3969	94.8217	0.308076	0.12643	0.676581
ENSG00000108828	VAT1	protein_coding	Synaptic vesicle membrane protein VAT-1 homolog; Vesicle amine transport protein 1 homolog (T californica), isoform CRA_a	chr17	43014607	43025123	-	831.206	795.783	866.629	0.122892	0.126384	0.676581
ENSG00000110446	SLC15A3	protein_coding	Solute carrier family 15 member 3, Solute carrier family 15, member 3, isoform CRA_a; Solute carrier family 15 member 3	chr11	60937060	60952653	-	42.3097	48.884	35.7354	-0.441405	0.12595	0.676581
ENSG00000111752	PHC1	protein_coding	Polyhomeotic-like protein 1	chr12	8913896	8941467	+	69.4291	60.9541	77.9041	0.3489	0.125892	0.676581
ENSG00000141447	OSBPL1A	protein_coding	Oxysterol-binding protein-related protein 1; Oxysterol-binding protein	chr18	24162045	24397880	-	237.567	220.535	254.599	0.20635	0.126279	0.676581
ENSG00000152795	HNRNPDL	protein_coding	Heterogeneous nuclear ribonucleoprotein D-like; Heterogeneous nuclear ribonucleoprotein D-like, isoform CRA_a; Heterogeneous nuclear ribonucleoprotein D-like, Heterogeneous nuclear ribonucleoprotein D-like, isoform CRA_b	chr4	82422565	82430462	-	376.665	398.874	354.457	-0.169869	0.126447	0.676581
ENSG00000169100	SLC25A6	protein_coding	ADP/ATP translocase 3; ADP/ATP translocase	chrX	1386152	1392113	-	576.983	549.021	604.945	0.1397	0.126424	0.676581
ENSG00000172716	SLFN11	protein_coding	Schlafen family member 11	chr17	35350305	35373701	-	584.594	618.297	550.89	-0.166251	0.126361	0.676581
ENSG00000178852	EFCAB13	protein_coding	EF-hand calcium-binding domain-containing protein 13	chr17	47323290	47441312	+	41.8489	35.3465	48.3512	0.441268	0.126027	0.676581
ENSG00000180573	H2AC6	protein_coding	Histone H2A type 1-C; Histone H2A	chr6	26124145	26139116	+	105.392	116.106	94.6777	-0.291562	0.126002	0.676581
ENSG00000184254	ALDH1A3	protein_coding	Aldehyde dehydrogenase family 1 member A3; Aldehyde dehydrogenase 1 family, member A3, isoform CRA_b, Aldehyde dehydrogenase family 1 member A3; Aldehyde dehydrogenase 1 family, member A3, isoform CRA_a	chr15	100877714	100916626	+	255.562	235.822	275.302	0.222439	0.126339	0.676581
ENSG00000116044	NFE2L2	protein_coding	Nuclear factor erythroid 2-related factor 2	chr2	177227595	177392697	-	475.667	451.18	500.154	0.148356	0.126571	0.676906
ENSG00000099385	BCL7C	protein_coding	B-cell CLL/lymphoma 7 protein family member C	chr16	30833626	30894302	-	191.96	175.34	208.58	0.249146	0.127689	0.680159
ENSG00000138002	IFT172	protein_coding	Intraflagellar transport protein 172 homolog	chr2	27444377	27489805	-	187.675	202.813	172.537	-0.231996	0.127591	0.680159
ENSG00000142694	EVA1B	protein_coding	Protein eva-1 homolog B	chr1	36322030	36324154	-	82.7855	72.7242	92.8469	0.348171	0.12727	0.680159
ENSG00000149657	LSM14B	protein_coding	Protein LSM14 homolog B	chr20	62122461	62135374	+	212.779	196.855	228.703	0.215325	0.127647	0.680159
[truncated: 17,946 more rows]
