# Supplementary material for: Long non-coding RNA PCAT19 safeguards DNA in quiescent endothelial cells by preventing uncontrolled phosphorylation of RPA2
Source: Cell Rep. 2022 Nov 15;41(7):111670. doi: 10.1016/j.celrep.2022.111670 (PMC9681662; doi:10.1016/j.celrep.2022.111670)
Supplement: Table S2. Mass spectrometry data to identify PCAT19 interaction partners, related to Figure 3 [file mmc3.xlsx]

## Sheet: Sup. table 2
Sup. table 2. Mass spectrometry data to identify PCAT19 interaction partners.
Majority protein IDs	Protein names	Gene names	Peptides	Protein of interest	enriched in PCAT19vsC p-value	log10 iBAQ	Student's T-test q-value PCAT19_Scr	Student's T-test p-value PCAT19_Scr	fold enriched PCAT19_Scr	-Log Student's T-test p-value PCAT19_Scr	Student's T-test Difference PCAT19_Scr	Student's T-test Test statistic PCAT19_Scr
Q6P1L8	39S ribosomal protein L14, mitochondrial	MRPL14	8	+		8.11361	0.904236	0.463798	1.11591	0.333671	0.158224	0.514195
P35244;B5MC59	Replication protein A 14 kDa subunit	RPA3	4	+	+	8.03169	0.0278462	0.000456152	3.44111	3.34089	1.78288	3.97271
P15927;Q5TEJ0	Replication protein A 32 kDa subunit	RPA2	7	+	+	7.75842	0.0369474	0.000967631	3.38152	3.01429	1.75767	3.65111
P27694;I3L4R8	Replication protein A 70 kDa DNA-binding subunit;Replication protein A 70 kDa DNA-binding subunit, N-terminally processed	RPA1	11	+	+	7.47838	0.0442292	0.00202884	3.6045	2.69275	1.8498	3.37936
A0A0D9SFL2;M0QYH2;Q96T60;M0R3C8;M0QYI1	Bifunctional polynucleotide phosphatase/kinase;Polynucleotide 3-phosphatase;Polynucleotide 5-hydroxyl-kinase	PNKP	14	+	+	7.21048	0	5.90402e-08	74.7949	7.22885	6.22487	11.564
O95202	LETM1 and EF-hand domain-containing protein 1, mitochondrial	LETM1	10	+		7.15238	0.811529	0.245711	1.17089	0.609575	0.227605	0.799826
Q4VY20;A0A0J9YWZ2;Q4VY19;A0A0J9YWE8;P31946;K7EIT4;E9PG15;A2IDB2;P27348;P31947	14-3-3 protein beta/alpha;14-3-3 protein beta/alpha, N-terminally processed;14-3-3 protein theta;14-3-3 protein sigma	YWHAB;YWHAE;YWHAQ;YWHAH;SFN	2	+		6.88313	0.966524	0.777488	1.05723	0.109306	0.0802937	0.213234
Q8IV48;E5RIV7	3-5 exoribonuclease 1	ERI1	5	+	+	6.87553	0.377017	0.038465	1.51202	1.41493	0.596477	1.70235
P49916;K7ERZ5	DNA ligase 3	LIG3	13	+	+	6.8476	0.0335	0.000110953	2.03727	3.95486	1.02664	3.8389
P78347	General transcription factor II-I	GTF2I	10	+	+	6.8411	0.105622	0.0024802	1.68883	2.60551	0.75602	2.61998
A0A087WVR3;A0A087WTW0;Q96T88;A0A087WWG9	E3 ubiquitin-protein ligase UHRF1	UHRF1	10	+	+	6.78926	0.0253182	0.00088879	16.4697	3.0512	4.04174	4.18153
F6Y5H0;P29558;E7ETU5	RNA-binding motif, single-stranded-interacting protein 1	RBMS1	3	+	+	6.61018	0.0375278	3.38746e-05	1.69739	4.47013	0.763321	3.67228
Q96PU4	E3 ubiquitin-protein ligase UHRF2	UHRF2	5	+	+	6.49819	0.00483333	8.40684e-06	7.78593	5.07537	2.96087	6.49021
F5H8D7;P18887	DNA repair protein XRCC1	XRCC1	4	+	+	6.36457	0.0036	1.43887e-05	4.87524	4.84198	2.28547	5.82558
Q14966;A0A096LPH6	Zinc finger protein 638	ZNF638	9	+		6.29405	0.707884	0.0699731	1.16348	1.15507	0.21845	1.05182
Q13029	PR domain zinc finger protein 2	PRDM2	2	+	+	6.29383	0.0690294	0.00868061	11.3335	2.06145	3.50252	2.97631
C9JQV3;Q8N1F8	Serine/threonine-protein kinase 11-interacting protein	STK11IP	3	+		6.20398	0.43818	0.104156	2.35818	0.982318	1.23767	1.56189
Q8NC56	LEM domain-containing protein 2	LEMD2	1	+		6.14373	0.731023	0.213268	1.35537	0.671075	0.438691	1.02019
Q96PG8	Bcl-2-binding component 3	BBC3	2	+		6.06774	0.653186	0.0828965	1.21036	1.08146	0.275438	1.13366
Q16531	DNA damage-binding protein 1	DDB1	1	+		5.96747	0.927228	0.547333	1.1048	0.261748	0.143784	0.434584
E9PFD4;B5MCE7;Q75MG1;B5MCH7;E7ETZ4;Q9Y6E2	Basic leucine zipper and W2 domain-containing protein 2	BZW2	1	+	+	5.84972	0.144119	0.015749	2.44261	1.80275	1.28842	2.36927
Q9BXS6	Nucleolar and spindle-associated protein 1	NUSAP1	1	+	+	5.7768	0.473905	0.0351776	1.28753	1.45373	0.364607	1.4598
Q5T795;Q9NU22	Midasin	MDN1	3	+		5.71261	0.841837	0.225237	1.12385	0.64736	0.168452	0.731363
C9J975;Q96P47	Arf-GAP with GTPase, ANK repeat and PH domain-containing protein 3	AGAP3	1	+		5.49896	0.811083	0.36301	1.45975	0.440082	0.545721	0.81139
Q13472;H7C4B0;H0Y6W0;O95985	DNA topoisomerase 3-alpha;DNA topoisomerase;DNA topoisomerase 3-beta-1	TOP3A;TOP3B	2	+	+	5.43946	0.0872234	0.00357897	1.95362	2.44624	0.966148	2.71901
O95071;E7EMW7	E3 ubiquitin-protein ligase UBR5	UBR5	2	+		4.90906	0.817702	0.335996	1.26691	0.473666	0.341313	0.77978
E3W994;A0A0U1RQI6;E7ERI8;E7EW49;J3KR49;O75122	CLIP-associating protein 2	CLASP2	3			5.9241	0.414136	0.108749	0.262213	0.963573	-1.93119	-1.61373
A0A0A0MRJ0;Q5VT25	Non-specific serine/threonine protein kinase;Serine/threonine-protein kinase MRCK alpha	CDC42BPA	17			6.89621	0.990478	0.848749	1.0192	0.0712207	0.0274331	0.114226
Q96HY6	DDRGK domain-containing protein 1	DDRGK1	13			8.84225	0.748345	0.216824	0.779389	0.663893	-0.359585	-0.964605
A0A1B0GV68;C9JME2;Q9Y4F1;M0QYB0	FERM, RhoGEF and pleckstrin domain-containing protein 1	FARP1	5			7.51996	0.98686	0.83821	0.96645	0.0766474	-0.0492325	-0.146998
Q9Y5J1	U3 small nucleolar RNA-associated protein 18 homolog	UTP18	8			7.24561	0.971664	0.743308	0.966613	0.128831	-0.0489899	-0.199549
Q13247	Serine/arginine-rich splicing factor 6	SRSF6	10			7.63924	0.782567	0.301822	0.74374	0.520249	-0.427131	-0.867577
Q9HCC0	Methylcrotonoyl-CoA carboxylase beta chain, mitochondrial	MCCC2	5			6.64069	0.521411	0.0840517	0.706665	1.07545	-0.500901	-1.38706
Q08379	Golgin subfamily A member 2	GOLGA2	20			7.61982	0.697141	0.132991	0.803165	0.876176	-0.316231	-1.07798
O76024	Wolframin	WFS1	12			7.83624	0.870085	0.387138	0.86746	0.412134	-0.205131	-0.627587
Q8TAE8	Growth arrest and DNA damage-inducible proteins-interacting protein 1	GADD45GIP1	7			7.48927	0.875556	0.442136	0.857401	0.354444	-0.221958	-0.588211
Q8WVM8;J3KNG4	Sec1 family domain-containing protein 1	SCFD1	8			6.85625	0.764175	0.195934	0.81568	0.707889	-0.293926	-0.94177
Q86Y79;A0A096LP22	Probable peptidyl-tRNA hydrolase	PTRH1	7			7.80916	0.989309	0.893491	0.969364	0.0489099	-0.0448891	-0.105162
B9TX62;F5GY88;A0A0B4J1W0;O75448	Mediator of RNA polymerase II transcription subunit 24	MED24	1			6.01845	0.922226	0.579723	0.848146	0.236779	-0.237615	-0.461249
C9J830;P13861	cAMP-dependent protein kinase type II-alpha regulatory subunit	PRKAR2A	3			7.28452	0.756897	0.244572	0.772674	0.611593	-0.372068	-0.928
O75923	Dysferlin	DYSF	61			7.86542	0.864438	0.42973	0.803052	0.366804	-0.316434	-0.653092
G3V1D4;Q9NUP9	Protein lin-7 homolog C	LIN7C	2			7.01106	0.870371	0.478668	1.36807	0.319965	0.452147	0.632929
H7BXI1;A0A087WXU3;A0FGR8	Extended synaptotagmin-2	ESYT2	13			7.66881	0.925289	0.558445	0.872128	0.253019	-0.197388	-0.463262
Q8NI27;A0A0C4DG98	THO complex subunit 2	THOC2	16			7.36551	0.952374	0.713964	0.928079	0.146324	-0.107681	-0.279303
Q8WUW1	Protein BRICK1	BRK1	2			7.46488	0.966271	0.784355	0.943026	0.105487	-0.0846313	-0.211019
P42167;G5E972;P42166	Lamina-associated polypeptide 2, isoforms beta/gamma;Thymopoietin;Thymopentin;Lamina-associated polypeptide 2, isoform alpha;Thymopoietin;Thymopentin	TMPO	19			8.13162	0.965281	0.752535	0.953445	0.123473	-0.068778	-0.220295
Q86W42	THO complex subunit 6 homolog	THOC6	8			7.41091	0.988408	0.857572	0.956337	0.0667296	-0.0644089	-0.14321
B1AHD1;P55769	NHP2-like protein 1;NHP2-like protein 1, N-terminally processed	NHP2L1	8			8.32002	0.98961	0.857724	0.965205	0.0666525	-0.0510921	-0.135258
A0A087WWS1;Q96FV9	THO complex subunit 1	THOC1	18			7.86772	0.998682	0.981483	0.99512	0.00811732	-0.00705814	-0.0177967
Q9H4L5	Oxysterol-binding protein-related protein 3	OSBPL3	10			7.15782	0.945521	0.711113	0.901635	0.148062	-0.149384	-0.303627
B4DGU4;P35222	Catenin beta-1	CTNNB1	16			7.39506	0.925903	0.529838	0.910508	0.275857	-0.135257	-0.439391
Q9H6W3	Bifunctional lysine-specific demethylase and histidyl-hydroxylase NO66	NO66	10			7.26271	0.589806	0.0989117	0.753074	1.00475	-0.409136	-1.25926
E7ENQ1;H7C360;E7EN19;O95819;H7C0P6;G3XAA2;G5E948;A0A0D9SEY1;E7EX83;C9J840;A0A0D9SG62	Mitogen-activated protein kinase kinase kinase kinase 4	MAP4K4	20			7.57516	0.986518	0.901316	0.96919	0.045123	-0.0451492	-0.099231
Q13769;F8WCP5;H7C072;C9JXG5	THO complex subunit 5 homolog	THOC5	7			7.42256	0.965	0.770404	0.933994	0.113282	-0.0985152	-0.229904
Q12873	Chromodomain-helicase-DNA-binding protein 3	CHD3	6			6.45274	0.946882	0.685629	0.927927	0.163911	-0.107917	-0.300674
P84103;A0A087X2D0	Serine/arginine-rich splicing factor 3	SRSF3	8			9.17011	0.624887	0.149506	0.703966	0.825342	-0.506422	-1.1934
O15400	Syntaxin-7	STX7	4			7.46682	0.930703	0.602456	0.891086	0.220075	-0.166363	-0.406436
Q13243;B4DJK0;B4DUA4	Serine/arginine-rich splicing factor 5	SRSF5	13			8.6257	0.475321	0.0904316	0.624924	1.04368	-0.678248	-1.46822
Q8IUW5	RELT-like protein 1	RELL1	1			6.49166	0.997585	0.96614	1.00907	0.0149601	0.0130256	0.0326239
Q9HCM4	Band 4.1-like protein 5	EPB41L5	2			6.42473	0.781402	0.322744	1.42888	0.491142	0.514881	0.86537
P46013	Antigen KI-67	MKI67	18			6.69757	0.948961	0.672444	0.939826	0.172344	-0.0895338	-0.292991
O94874	E3 UFM1-protein ligase 1	UFL1	27			8.01986	0.70349	0.163079	0.780761	0.787602	-0.357047	-1.05904
J3QR53;Q96HE9;J3QKY4	Proline-rich protein 11	PRR11	3			7.18087	0.990466	0.884204	0.968015	0.0534473	-0.0468982	-0.113308
A0A0A0MRM8;A0A0D9SGC1;E7EW20;Q9UM54	Unconventional myosin-VI	MYO6	23			7.59158	0.99624	0.938212	1.0104	0.0276992	0.0149317	0.0518741
P40227;Q92526	T-complex protein 1 subunit zeta;T-complex protein 1 subunit zeta-2	CCT6A;CCT6B	2			5.50077	0.729922	0.240964	0.679168	0.618047	-0.55816	-1.01899
P31949	Protein S100-A11;Protein S100-A11, N-terminally processed	S100A11	1			7.40722	0.987186	0.902736	1.04088	0.0444391	0.0578067	0.103008
J3KQ48;Q9Y3E5	Peptidyl-tRNA hydrolase 2, mitochondrial	PTRH2	8			8.41027	0.984834	0.837087	1.03909	0.0772292	0.0553153	0.152764
A0A0B4J1Z1;C9JAB2;Q16629	Serine/arginine-rich splicing factor 7	SRSF7	9			9.15509	0.95992	0.747831	0.922306	0.126196	-0.116683	-0.257559
F6XEV2;A0A0U1RRK1;A0A286YF11;Q9BPX6;S4R3D7;E9PQV6;S4R3V1	Calcium uptake protein 1, mitochondrial	MICU1	7			7.0951	0.950053	0.706069	0.927891	0.151153	-0.107973	-0.28549
Q9H0H5;F8VRD2;H0YIK5	Rac GTPase-activating protein 1	RACGAP1	4			6.56017	0.860354	0.409553	0.801521	0.38769	-0.319188	-0.677916
P35221;G3XAM7	Catenin alpha-1	CTNNA1	29			7.73514	0.935467	0.592647	0.91892	0.227204	-0.121989	-0.380338
Q8WWP7;A0A087WTJ2	GTPase IMAP family member 1	GIMAP1;GIMAP1-GIMAP5	12			8.03375	0.964586	0.725976	0.952209	0.139078	-0.0706495	-0.238697
J3QRU8;A0A0C4DGN6;Q9Y2X7	ARF GTPase-activating protein GIT1	GIT1	4			6.25633	0.748713	0.250472	0.722714	0.601242	-0.468503	-0.967915
A0A0U1RR93;A0A0U1RQS4;Q9BYB0	SH3 and multiple ankyrin repeat domains protein 3	SHANK3	6			6.12051	0.938916	0.670091	0.882549	0.173866	-0.180252	-0.352934
A0A087X0K9;G5E9E7;G3V1L9;Q07157	Tight junction protein ZO-1	TJP1	26			7.32554	0.937046	0.690953	0.887718	0.160551	-0.171826	-0.330555
O00159;F5H6E2	Unconventional myosin-Ic	MYO1C	53			8.19385	0.944915	0.573808	1.04707	0.241234	0.0663637	0.309916
Q16643;D6R9W4	Drebrin	DBN1	5			6.98826	0.842203	0.434956	1.65955	0.361554	0.73079	0.731891
A0A1W2PRV0;A0A1W2PPG5;A0A1W2PPP5;A0A1W2PPG1;A0A1W2PQM3;A0A1W2PS81;E7EQ34;I3NI02;O14653;A0A1W2PPJ0;I3L0K1;I3L1K7;A0A1W2PR23;A0A1W2PPW8;A0A1W2PR02;A0A1W2PRE6;A0A1W2PS12;A0A1W2PRL0;A0A1X7SBU8;A0A1W2PRP7;I3L4Z6;A0A1W2PRC2;A0A1W2PQP2;A0A1W2PRD0;A0A1W2PQ06;A0A1W2PQE0;A0A1W2PNV3;A0A1W2PQ77	Golgi SNAP receptor complex member 2	GOSR2	10			8.16253	0.989076	0.912071	0.979016	0.0399712	-0.0305951	-0.0826564
Q6ZNL6;B7ZM68;A0A1W2PRG7	FYVE, RhoGEF and PH domain-containing protein 5	FGD5	6			6.41886	0.987309	0.839431	0.966848	0.076015	-0.0486383	-0.145677
Q9Y6M4;A0A087WW97;A0A087WZK4;H0YBN6;P78368	Casein kinase I isoform gamma-3;Casein kinase I isoform gamma-2	CSNK1G3;CSNK1G2	2			5.92309	0.734774	0.206356	0.759063	0.685383	-0.397708	-1.00864
A0A1B0GW15			1			7.28628	0.731582	0.304746	0.361634	0.516063	-1.4674	-1.00751
A0A0A0MRF6;Q99996;A0A0A0MRE9	A-kinase anchor protein 9	AKAP9	5			5.75774	0.8166	0.309814	0.80088	0.508899	-0.320342	-0.802025
P23634	Plasma membrane calcium-transporting ATPase 4	ATP2B4	28			7.80204	0.87808	0.450144	0.847751	0.346648	-0.238288	-0.590989
P62306	Small nuclear ribonucleoprotein F	SNRPF	2			7.88695	0.93802	0.668259	0.886589	0.175055	-0.173662	-0.351996
A0A0J9YX62;O75190;E9PH18	DnaJ homolog subfamily B member 6	DNAJB6	3			6.51668	0.962904	0.72478	0.947532	0.139794	-0.0777527	-0.247068
E7EUL7;E9PHV5;P28290	Sperm-specific antigen 2	SSFA2	4			6.59397	0.965365	0.774591	0.927204	0.110928	-0.109041	-0.231714
J3QRU1;P07947	Non-specific protein-tyrosine kinase;Tyrosine-protein kinase Yes	YES1	5			6.9958	0.968593	0.815996	1.10027	0.0883122	0.137853	0.203625
F8WJN3;Q16630	Cleavage and polyadenylation specificity factor subunit 6	CPSF6	4			7.02743	0.829041	0.390227	0.734851	0.408683	-0.444477	-0.747159
Q12965	Unconventional myosin-Ie	MYO1E	3			6.48627	0.925943	0.601706	1.15535	0.220615	0.208334	0.428188
H3BNE1;H3BR18;H3BM38;H3BPJ0;O00161;H3BNG6;H3BU94	Synaptosomal-associated protein;Synaptosomal-associated protein 23	SNAP23	3			7.41494	0.964582	0.781298	1.08419	0.107183	0.116623	0.22917
Q06587	E3 ubiquitin-protein ligase RING1	RING1	3			6.93872	0.884495	0.379189	0.904714	0.421144	-0.144467	-0.562095
Q7L576;E7EVJ5;Q96F07	Cytoplasmic FMR1-interacting protein 1;Cytoplasmic FMR1-interacting protein 2	CYFIP1;CYFIP2	10			6.85259	0.870479	0.417658	0.852617	0.37918	-0.230031	-0.6182
Q14554	Protein disulfide-isomerase A5	PDIA5	7			7.04415	0.933844	0.62414	0.896276	0.204718	-0.157985	-0.382983
P55084;F5GZQ3;B5MD38	Trifunctional enzyme subunit beta, mitochondrial;3-ketoacyl-CoA thiolase	HADHB	24			8.57646	0.98995	0.842045	0.970838	0.0746649	-0.0426976	-0.138286
A0A0A0MRH6;Q5JRA6	Melanoma inhibitory activity protein 3	MIA3	1			5.42108	0.549591	0.152674	0.517865	0.816236	-0.949353	-1.33094
P46939	Utrophin	UTRN	24			6.6779	0.96312	0.750208	0.931663	0.124818	-0.102119	-0.247845
Q9P0L0	Vesicle-associated membrane protein-associated protein A	VAPA	9			7.89837	0.758994	0.208882	0.810232	0.680099	-0.303594	-0.931225
O75369;E7EN95	Filamin-B	FLNB	61			7.49395	0.999717	0.991776	0.997744	0.00358654	-0.00325902	-0.00798046
E7ET15;O15042	U2 snRNP-associated SURP motif-containing protein	U2SURP	15			7.46753	0.236444	0.00603772	0.702206	2.21913	-0.510033	-2.06447
Q14789;E7EU81	Golgin subfamily B member 1	GOLGB1	76			7.65933	0.810421	0.28292	0.82883	0.548336	-0.270851	-0.799741
A0A087WTD7;A8MYJ1;Q12802;A0A087WY36	A-kinase anchor protein 13	AKAP13	2			5.72726	0.883875	0.5008	1.22689	0.300336	0.295008	0.56476
P49756	RNA-binding protein 25	RBM25	26			8.40453	0.953835	0.711477	0.940192	0.147839	-0.0889721	-0.266557
P29474;E7ESA7	Nitric oxide synthase, endothelial	NOS3	29			7.73585	0.622007	0.0846692	0.805686	1.07227	-0.31171	-1.18578
P11388	DNA topoisomerase 2-alpha	TOP2A	10			6.06703	0.984863	0.862504	1.0819	0.0642389	0.113568	0.15366
Q7L3S4	Zinc finger protein 771	ZNF771	3			6.21107	0.871961	0.450998	0.796174	0.345825	-0.328845	-0.633317
P47756;B1AK85	F-actin-capping protein subunit beta	CAPZB	11			7.93465	0.928315	0.596429	0.884402	0.224441	-0.177226	-0.417941
Q09666	Neuroblast differentiation-associated protein AHNAK	AHNAK	219			8.00415	0.930949	0.63525	0.871259	0.197055	-0.198827	-0.392604
J3KTL2;Q07955	Serine/arginine-rich splicing factor 1	SRSF1	29			9.16661	0.736751	0.221955	0.749834	0.653735	-0.415358	-0.99154
P26038	Moesin	MSN	43			8.76301	0.9043	0.492268	0.880839	0.307799	-0.18305	-0.513026
Q9ULL5	Proline-rich protein 12	PRR12	5			6.72979	0.21897	0.00359074	0.715822	2.44482	-0.482327	-2.11979
P49757;G3V3Z8;G3V3M5;G3V3R1	Protein numb homolog	NUMB	5			6.81069	0.981158	0.803284	1.03447	0.0951306	0.0488968	0.167945
Q9P2N5;U3KPZ7	RNA-binding protein 27	RBM27	2			5.75614	0.869346	0.448306	0.791267	0.348426	-0.337763	-0.639721
Q13242;H0YIB4;S4R3G0	Serine/arginine-rich splicing factor 9	SRSF9	10			7.57131	0.93764	0.67755	0.90727	0.169058	-0.140396	-0.32815
G3V4A5;A0A087WYL7;O75586	Mediator of RNA polymerase II transcription subunit 6	MED6	3			6.56703	0.818154	0.253168	0.85893	0.596591	-0.219387	-0.780933
F8VU90;Q9NYL4	Peptidyl-prolyl cis-trans isomerase;Peptidyl-prolyl cis-trans isomerase FKBP11	FKBP11	6			8.30554	0.966453	0.74457	0.962209	0.128095	-0.0555782	-0.209003
A0A1W2PNX8;Q9H3U1	Protein unc-45 homolog A	UNC45A	8			7.1214	0.941867	0.691172	1.10155	0.160414	0.139531	0.31628
P21980	Protein-glutamine gamma-glutamyltransferase 2	TGM2	11			7.70385	0.93829	0.645212	0.909569	0.190297	-0.136745	-0.352364
Q9BV40;B8ZZT4	Vesicle-associated membrane protein 8	VAMP8	3			6.09363	0.937642	0.674061	0.878398	0.171301	-0.187053	-0.351743
H7C0V9;A0A0A0MRG2;E9PG40;P05067	Amyloid beta A4 protein;N-APP;Soluble APP-alpha;Soluble APP-beta;C99;Beta-amyloid protein 42;Beta-amyloid protein 40;C83;P3(42);P3(40);C80;Gamma-secretase C-terminal fragment 59;Gamma-secretase C-terminal fragment 57;Gamma-secretase C-terminal fragment 50;C31	APP	2			6.56084	0.990676	0.912192	0.981063	0.0399137	-0.0275822	-0.0802085
B1AKQ8;F6X3N5;F6UT28;P62873	Guanine nucleotide-binding protein G(I)/G(S)/G(T) subunit beta-1	GNB1	1			7.13143	0.923168	0.549198	0.889254	0.260271	-0.169333	-0.453771
Q05519;Q5T760	Serine/arginine-rich splicing factor 11	SRSF11	9			8.28708	0.92013	0.560854	1.19599	0.25115	0.258206	0.487895
P27105	Erythrocyte band 7 integral membrane protein	STOM	5			7.15646	0.965426	0.737648	1.05717	0.132151	0.0802116	0.240966
Q8N490	Probable hydrolase PNKD	PNKD	2			6.74291	0.807331	0.308212	0.788184	0.511151	-0.343395	-0.81791
Q7KZF4	Staphylococcal nuclease domain-containing protein 1	SND1	40			8.11909	0.991024	0.874509	0.974192	0.0582358	-0.037722	-0.113345
E9PDF6;O43795	Unconventional myosin-Ib	MYO1B	16			7.12808	0.990831	0.87657	1.03079	0.0572132	0.0437447	0.116799
P14625	Endoplasmin	HSP90B1	15			7.55006	0.898757	0.384735	0.911464	0.414838	-0.133743	-0.54118
Q9UHD8;K7EK18;K7EL40;K7ER52;K7EIE4;K7EQD7	Septin-9	2009-09-01	4			6.42431	0.871912	0.480729	0.753764	0.318099	-0.407816	-0.620904
P07355;H0YN42;H0YMD0;H0YMU9;H0YM50;H0YKS4;A6NMY6;H0YNP5;H0YMM1	Annexin A2;Annexin;Putative annexin A2-like protein	ANXA2;ANXA2P2	29			8.54209	0.924934	0.532166	0.893343	0.273953	-0.162715	-0.462956
P56182	Ribosomal RNA processing protein 1 homolog A	RRP1	11			7.98766	0.967084	0.754595	0.959386	0.122286	-0.0598167	-0.209026
A0A0G2JMS7;A0A0G2JNZ2;A0A0G2JPP5;Q14160;H0YCG0	Protein scribble homolog	SCRIB	2			5.70822	0.981836	0.851304	1.07812	0.0699155	0.108522	0.163404
C9JUG7;F8W9N7;P47755	F-actin-capping protein subunit alpha-2	CAPZA2	2			7.24378	0.929393	0.586303	0.90026	0.231878	-0.151586	-0.410148
Q9Y490	Talin-1	TLN1	51			7.31496	0.967485	0.798185	0.931114	0.0978963	-0.10297	-0.209242
Q9NWB6	Arginine and glutamate-rich protein 1	ARGLU1	5			7.5248	0.96926	0.816556	0.911219	0.0880141	-0.13413	-0.202259
P50995	Annexin A11	ANXA11	11			7.45413	0.927907	0.612951	0.863729	0.212574	-0.211349	-0.418691
E5RJU9		MTDH	40			6.80458	0.997285	0.954046	0.987897	0.0204309	-0.0175673	-0.0442163
Q969G5;E9PIE3	Protein kinase C delta-binding protein	PRKCDBP	9			9.14731	0.990477	0.875661	1.02565	0.0576642	0.0365391	0.11153
G3V5S9;G3V1S4;Q9Y324	rRNA-processing protein FCF1 homolog	FCF1	5			7.85957	0.941432	0.698255	1.11493	0.155986	0.156947	0.318147
E9PGW7;Q5T8T7;E7EN96;Q5T8T8;Q15528	Mediator of RNA polymerase II transcription subunit 22	MED22	3			7.14001	0.999242	0.983715	0.996928	0.00713053	-0.00443904	-0.0142223
O43290	U4/U6.U5 tri-snRNP-associated protein 1	SART1	45			8.43704	0.964911	0.749402	0.941852	0.125285	-0.0864277	-0.237962
Q6I9Y2;A0A024R341	THO complex subunit 7 homolog	THOC7;NIF3L1BP1	8			7.82265	0.998849	0.980068	0.993822	0.00874377	-0.00894133	-0.0199112
Q13190;E9PNU4;H7C3X5	Syntaxin-5	STX5	6			7.57427	0.863253	0.246345	0.90902	0.608456	-0.137616	-0.649883
B5MC67;Q7Z6J6;A0A1B0GV18;A0A087WVP2;H0YKW6;H0Y5N1	FERM domain-containing protein 5	FRMD5	3			6.62851	0.866801	0.409619	0.835215	0.387619	-0.25978	-0.646444
Q9UER7	Death domain-associated protein 6	DAXX	16			7.67818	0.995487	0.941459	0.985063	0.0261985	-0.0217123	-0.0559114
Q8WVM0	Dimethyladenosine transferase 1, mitochondrial	TFB1M	16			8.06498	0.990668	0.912982	0.983504	0.0395376	-0.023997	-0.076395
A0A0A0MSS4;A0A0A0MSU9;Q9Y266	Nuclear migration protein nudC	NUDC	2			6.6256	0.872352	0.490994	0.751858	0.308924	-0.411469	-0.609113
Q01970	1-phosphatidylinositol 4,5-bisphosphate phosphodiesterase beta-3	PLCB3	3			5.64064	0.986911	0.850223	1.04741	0.0704672	0.0668297	0.150225
P60059	Protein transport protein Sec61 subunit gamma	SEC61G	2			7.89223	0.992499	0.866034	0.971364	0.0624651	-0.0419165	-0.122504
O94832;K7EIG7;J3QRN6	Unconventional myosin-Id	MYO1D	16			7.54828	0.998962	0.979298	0.996121	0.00908507	-0.0056076	-0.0180441
M0R226;Q9BQ48	Ribosomal protein L34;39S ribosomal protein L34, mitochondrial	MRPL34	1			6.89619	0.9911	0.918857	1.02142	0.0367522	0.0305789	0.0778711
O94919	Endonuclease domain-containing 1 protein	ENDOD1	3			6.56914	0.96457	0.74732	0.950727	0.126493	-0.072897	-0.227738
P98160	Basement membrane-specific heparan sulfate proteoglycan core protein;Endorepellin;LG3 peptide	HSPG2	79			7.64082	0.983609	0.90566	0.974197	0.0430348	-0.0377153	-0.0919266
Q9UID3;E9PRV0;E9PJ36;E9PKX7	Vacuolar protein sorting-associated protein 51 homolog	VPS51	2			5.86211	0.847051	0.417721	1.42982	0.379114	0.515835	0.726268
J3QK89;Q8IWX8	Calcium homeostasis endoplasmic reticulum protein	CHERP	10			7.21524	0.457671	0.0366359	0.750379	1.43609	-0.414308	-1.52399
Q92896;H3BM42	Golgi apparatus protein 1	GLG1	12			7.40685	0.85002	0.270238	0.886848	0.568253	-0.173242	-0.697332
Q8N1B9;C9J6X0;A0A087WXC5;E7ESZ7;O95299	NADH dehydrogenase [ubiquinone] 1 alpha subcomplex subunit 10, mitochondrial	NDUFA10	1			6.13411	0.597982	0.159572	0.629537	0.797043	-0.667638	-1.23787
Q5U651	Ras-interacting protein 1	RASIP1	15			7.06633	0.938459	0.670497	0.91656	0.173603	-0.125699	-0.324973
P01116	GTPase KRas;GTPase KRas, N-terminally processed	KRAS	6			7.65888	0.781264	0.2523	0.812811	0.598082	-0.299009	-0.863907
X6RJP6;P37802	Transgelin-2	TAGLN2	4			6.49728	0.997731	0.969035	1.01343	0.0136605	0.0192394	0.0329787
E9PC87;O94876;Q6N039	Transmembrane and coiled-coil domains protein 1	TMCC1;DKFZp686H13261	3			5.97448	0.932449	0.654792	0.912915	0.183897	-0.131447	-0.341199
P20073	Annexin A7	ANXA7	6			7.32775	0.953014	0.726799	0.919181	0.138586	-0.121579	-0.277374
E9PNA1;G3V150;O94766	Galactosylgalactosylxylosylprotein 3-beta-glucuronosyltransferase 3	B3GAT3	3			7.03133	0.875974	0.439592	0.853932	0.35695	-0.227807	-0.59476
Q9Y5M8;H7C4H2	Signal recognition particle receptor subunit beta	SRPRB	14			8.26745	0.930417	0.588704	0.900575	0.230103	-0.151082	-0.407832
O60832;C9IYT0;H7C0M1	H/ACA ribonucleoprotein complex subunit 4	DKC1	22			8.29999	0.99628	0.945115	0.987024	0.0245155	-0.0188433	-0.0513533
Q9NV70	Exocyst complex component 1	EXOC1	8			6.80579	0.980213	0.820112	0.95479	0.0861266	-0.0667445	-0.172962
P60468	Protein transport protein Sec61 subunit beta	SEC61B	3			8.19554	0.926792	0.558995	0.896788	0.252592	-0.157161	-0.436561
Q96RQ3;F5GYT8;E9PHF7;E9PG35;G5E9X5	Methylcrotonoyl-CoA carboxylase subunit alpha, mitochondrial	MCCC1	12			7.68805	0.922935	0.572412	0.866057	0.242291	-0.207467	-0.455479
Q13425;H0YCS0;A0A140TA73	Beta-2-syntrophin	SNTB2	8			7.28339	0.999541	0.995735	0.998867	0.00185602	-0.00163555	-0.00410465
C9JZR2;O60716	Catenin delta-1	CTNND1	23			7.91278	0.965218	0.749835	0.953503	0.125034	-0.0686913	-0.221897
Q5UIP0;H7C2B5	Telomere-associated protein RIF1	RIF1	8			6.53644	0.560691	0.0875508	0.74215	1.05774	-0.430217	-1.31483
Q49A26;K7EMM8	Putative oxidoreductase GLYR1	GLYR1	17			8.1384	0.984949	0.888932	0.981388	0.0511313	-0.0271044	-0.0937218
Q08378	Golgin subfamily A member 3	GOLGA3	31			7.51495	0.63817	0.146703	0.730175	0.833561	-0.453685	-1.16825
B5MD00;Q9P0U1	Mitochondrial import receptor subunit TOM7 homolog	TOMM7	1			7.86608	0.823162	0.41598	1.66676	0.380928	0.737049	0.760946
A0A0C4DGB0;Q9UIL1	Short coiled-coil protein	SCOC	1			7.08969	0.872183	0.492542	0.671421	0.307557	-0.574711	-0.633781
E9PNS3;F2Z2Y8;Q9H0E2	Toll-interacting protein	TOLLIP	1			6.78264	0.954207	0.737143	0.918018	0.132448	-0.123405	-0.269705
F5H7W8;Q96C57;F5H3K2;E7ENF1;G5EA44	Uncharacterized protein C12orf43	C12orf43	6			7.28488	0.872195	0.420303	0.835799	0.376438	-0.258771	-0.634399
F5GYV5;H7BZV4;A0A0C4DG62;F8WCT1;Q66PJ3;F5H7X4	ADP-ribosylation factor-like protein 6-interacting protein 4	ARL6IP4	3			7.56386	0.877299	0.407361	0.8761	0.39002	-0.190833	-0.595161
J3QQJ0;Q9UHR5;X6R3T8;J3QLH3;F5H478;J3KRU5	SAP30-binding protein	SAP30BP	5			7.45387	0.962793	0.68662	0.957334	0.163283	-0.0629053	-0.250188
Q13393	Phospholipase D1	PLD1	21			7.62111	0.965204	0.772411	0.917577	0.112151	-0.124099	-0.239763
A0A087WSW7;F6XU50;A0A0B4J1V9;Q9NRZ9	Lymphoid-specific helicase	HELLS	3			6.00458	0.992688	0.888018	0.947314	0.0515784	-0.0780856	-0.121897
O75396	Vesicle-trafficking protein SEC22b	SEC22B	9			7.96513	0.826674	0.232427	0.875303	0.633714	-0.192145	-0.765057
Q8IVF2	Protein AHNAK2	AHNAK2	17			6.28126	0.815319	0.313488	0.81113	0.503779	-0.301995	-0.785347
O96028	Histone-lysine N-methyltransferase NSD2	WHSC1	7			6.37878	0.72367	0.25139	0.625605	0.599651	-0.676676	-1.03179
Q8WUQ7;K7EMQ0	Cactin	CACTIN	6			7.48214	0.926879	0.506187	0.927043	0.295689	-0.109292	-0.422782
Q9NZN4	EH domain-containing protein 2	EHD2	8			7.01966	0.924762	0.530163	0.906946	0.275591	-0.140912	-0.444949
P09012;M0R0G9;M0QXK2;M0R221;M0R2B8;M0R268;M0QZG7	U1 small nuclear ribonucleoprotein A	SNRPA	4			7.6474	0.310813	0.0237244	0.660001	1.62481	-0.599459	-1.8445
A0A0A0MRA5;B7Z4B8;Q9BUJ2;M0R3F1	Heterogeneous nuclear ribonucleoprotein U-like protein 1	HNRNPUL1	7			7.0762	0.834947	0.366568	0.789679	0.435846	-0.340662	-0.740242
Q96J01;D6RGZ2	THO complex subunit 3	THOC3	4			7.10267	0.930356	0.593455	0.892448	0.226612	-0.164161	-0.412767
P35580	Myosin-10	MYH10	81			7.95914	0.990505	0.869609	1.04344	0.0606759	0.0613489	0.132144
Q9NYV4;J3QSD7	Cyclin-dependent kinase 12	CDK12	11			6.61042	0.924431	0.550214	0.880314	0.259468	-0.18391	-0.462719
A0A1W2PRX1;A0A1W2PRU9;A0A1W2PP77;A0A1W2PRZ0;A0A1W2PR11;A0A140T937;O19617;A0A140T962;A0A140T921;A2AEA2;A0A140T9J9;A0A140T9H5;A0A140T912;A0A140T9U8;A0A140T9B3;A0A140T930;Q29963;Q07000;P30508;P10321;A0A140TA05;A0A140T9M5;A0A140T9L3;A0A140T9E1;A0A140T942;Q5SRN7;A0A140T975;A0A140T955;A0A140T941;A0A140T933;A0A140T8W8;A0A0G2JI36;A0A1W2PS24;A0A1W2PR61;A0A1W2PQS8;Q9GJ45;A0A1W2PS39;A0A1W2PQD0;A0A1W2PPQ2;A0…	HLA class I histocompatibility antigen, Cw-6 alpha chain;HLA class I histocompatibility antigen, Cw-15 alpha chain;HLA class I histocompatibility antigen, Cw-12 alpha chain;HLA class I histocompatibility antigen, Cw-7 alpha chain;HLA class I histocompatibility antigen, B-40 alpha chain;Putative HLA class I histocompatibility antigen, alpha chain H;HLA class I histocompatibility antigen, A-80 alph…	HLA-C;HLA-A;HLA-B;HLA-H;HLA-F	4			7.00095	0.929981	0.62516	0.854307	0.204009	-0.227173	-0.412506
A0A0A0MSK5;Q5JTV8	Torsin-1A-interacting protein 1	TOR1AIP1	3			6.35782	0.73503	0.149584	0.825761	0.825115	-0.276204	-0.997344
P09543	2,3-cyclic-nucleotide 3-phosphodiesterase	CNP	12			7.6177	0.945349	0.626961	0.947149	0.202759	-0.0783367	-0.305711
P62310	U6 snRNA-associated Sm-like protein LSm3	LSM3	3			7.46312	0.930124	0.604202	0.881047	0.218818	-0.182709	-0.413951
Q8N5F7	NF-kappa-B-activating protein	NKAP	3			6.95082	0.98997	0.891677	0.969928	0.0497925	-0.0440512	-0.106059
Q9NX24;D6RC52;D6RCB9;J3QSY4	H/ACA ribonucleoprotein complex subunit 2	NHP2	8			8.66406	0.996625	0.945969	0.987128	0.024123	-0.0186904	-0.0506565
Q96JB5;J3QRM1	CDK5 regulatory subunit-associated protein 3	CDK5RAP3	4			6.88634	0.611324	0.164458	0.636496	0.783945	-0.651777	-1.2195
Q9P086;I3L3E8;I3L2Q0	Mediator of RNA polymerase II transcription subunit 11	MED11	2			6.77725	0.989794	0.842499	0.969696	0.0744305	-0.0443951	-0.13974
Q9Y5X1	Sorting nexin-9	SNX9	2			6.76025	0.941937	0.698789	0.902041	0.155654	-0.148736	-0.314161
O60885;M0QZD9;Q15059	Bromodomain-containing protein 4;Bromodomain-containing protein 3	BRD4;BRD3	2			5.65205	0.875243	0.489944	0.763267	0.309853	-0.38974	-0.605394
O75400	Pre-mRNA-processing factor 40 homolog A	PRPF40A	28			8.30244	1	0.976696	0.995632	0.0102406	-0.00631587	-0.0203162
P52292;J3QLL0;J3KS65	Importin subunit alpha-1	KPNA2	2			6.56108	0.846261	0.407646	0.734463	0.389716	-0.445239	-0.723837
O60293	Zinc finger C3H1 domain-containing protein	ZFC3H1	6			6.41286	0.89269	0.365261	0.91405	0.437397	-0.129656	-0.547755
G3V1P5;Q96RN5	Mediator of RNA polymerase II transcription subunit 15	MED15	3			6.62633	0.999648	0.999664	0.999914	0.000145945	-0.000124296	-0.000320441
B9A018;Q53GS9;A0A087X1B2	U4/U6.U5 tri-snRNP-associated protein 2	USP39	13			7.51708	0.746329	0.182536	0.813714	0.738651	-0.297407	-0.966777
Q8WXA9	Splicing regulatory glutamine/lysine-rich protein 1	SREK1	6			7.94187	0.994278	0.938264	0.9781	0.0276748	-0.0319459	-0.0636077
Q96A33;A0A087WYW6	Coiled-coil domain-containing protein 47	CCDC47	28			8.5824	0.872896	0.381928	0.893213	0.418018	-0.162924	-0.585767
P30040;F8VY02	Endoplasmic reticulum resident protein 29	ERP29	3			6.99122	0.991825	0.834078	1.02088	0.0787931	0.0298189	0.12493
G5E9W9;Q9NUV9	GTPase IMAP family member 4	GIMAP4	2			7.13053	0.988062	0.902197	0.959247	0.0446988	-0.0600255	-0.104169
H0YJI1;A0A087WUN7;H0YJ40;G3V4X6;G3V2S9;Q9GZT3	SRA stem-loop-interacting RNA-binding protein, mitochondrial	SLIRP	1			7.24935	0.325356	0.0299206	0.635985	1.52403	-0.652936	-1.82295
D6RDA2		DEK	5			6.53102	0.98591	0.908339	0.95213	0.041752	-0.070769	-0.101199
Q00535	Cyclin-dependent-like kinase 5	CDK5	3			5.97766	0.781056	0.286997	1.29363	0.542122	0.371423	0.863275
D6RAX3		PCDH1	1			6.54835	0.990307	0.879269	0.936605	0.0558783	-0.0944869	-0.133768
Q9H2G2	STE20-like serine/threonine-protein kinase	SLK	6			6.6351	0.993263	0.933812	0.976589	0.0297407	-0.0341771	-0.068176
P56381;Q5VTU8	ATP synthase subunit epsilon, mitochondrial;ATP synthase subunit epsilon-like protein, mitochondrial	ATP5E;ATP5EP2	2			8.30535	0.883306	0.401755	0.895708	0.396038	-0.1589	-0.564553
P62995;H7BXF3	Transformer-2 protein homolog beta	TRA2B	11			8.20216	0.728178	0.160625	0.812323	0.794188	-0.299874	-1.00668
G3V4V1;G3V1W4;G3V3G5;G3V2R6;F5H365;Q15436;G3V5K1;G3V5X8;G3V4Q2	Protein transport protein Sec23A	SEC23A	3			7.37836	0.948362	0.7478	1.19505	0.126215	0.257071	0.292896
P49761;H3BUL5;H3BVF8;H3BQG1	Dual specificity protein kinase CLK3	CLK3	4			7.07998	0.664749	0.090113	0.824051	1.04521	-0.279195	-1.12206
Q96C19	EF-hand domain-containing protein D2	EFHD2	2			5.98839	0.945911	0.709669	0.90175	0.148944	-0.1492	-0.304825
A0A087WY54;Q15649	Zinc finger HIT domain-containing protein 3	ZNHIT3	1			6.14336	0.925205	0.527323	1.10161	0.277923	0.139614	0.445779
A0A0A0MSI0;Q06830;A0A0A0MRQ5	Peroxiredoxin-1	PRDX1	6			7.22074	0.975891	0.800042	1.0519	0.096887	0.0729923	0.191782
Q8IVF7;F8W1F5	Formin-like protein 3	FMNL3	20			7.59049	0.960837	0.721812	0.942484	0.141576	-0.0854603	-0.256375
Q76N32	Centrosomal protein of 68 kDa	CEP68	1			5.33278	1	0.99196	1.00274	0.00350588	0.0039444	0.00818716
V9GYY5;Q9UGY1	Nucleolar protein 12	NOL12	10			8.26114	0.999534	0.976103	1.00414	0.0105044	0.00596491	0.0202739
Q86WX3	Active regulator of SIRT1	RPS19BP1	8			8.50745	0.965225	0.741731	1.04615	0.129754	0.0650953	0.222847
A0A0J9YYL3;A0A0J9YVP6;A0A0J9YVR6;E9PQ56;A0A0J9YXJ8;A0A0J9YXX5;Q9UHX1;A0A0J9YWM1;H0YEM1;E9PN18	Poly(U)-binding-splicing factor PUF60	PUF60	13			8.0664	0.97598	0.821346	1.07401	0.0854738	0.103003	0.189237
A0A0C4DFV9;Q01105;A0A087X027;P0DME0	Protein SET;Protein SETSIP	SET;SETSIP	2			7.22825	0.874417	0.436857	0.848069	0.35966	-0.237747	-0.604095
O43707;F5GXS2	Alpha-actinin-4	ACTN4	40			7.87026	1	0.97028	1.00648	0.0131028	0.00932471	0.0270985
P50552	Vasodilator-stimulated phosphoprotein	VASP	8			7.28706	0.966134	0.779758	0.919667	0.10804	-0.120817	-0.232097
O14964;I3L1E3	Hepatocyte growth factor-regulated tyrosine kinase substrate	HGS	3			6.26024	0.963342	0.767847	0.908696	0.114725	-0.13813	-0.24872
Q9NPE3	H/ACA ribonucleoprotein complex subunit 3	NOP10	7			8.68698	0.982418	0.824912	0.955851	0.0835922	-0.0651426	-0.168401
E7ETU9;O00469;C9JXZ0	Procollagen-lysine,2-oxoglutarate 5-dioxygenase 2	PLOD2	8			7.0293	0.918219	0.501918	0.890338	0.299367	-0.167574	-0.492059
P78316;E9PFK5	Nucleolar protein 14	NOP14	15			7.50884	0.996492	0.934775	0.989253	0.0292927	-0.0155888	-0.0545529
Q9Y320	Thioredoxin-related transmembrane protein 2	TMX2	2			6.45571	0.865022	0.371642	0.861762	0.429876	-0.214638	-0.651461
A0A0A0MRM9;Q14978	Nucleolar and coiled-body phosphoprotein 1	NOLC1	7			7.75155	0.967003	0.790463	0.943226	0.102119	-0.0843248	-0.206191
P0CG08;B7ZAQ6	Golgi pH regulator B;Golgi pH regulator A	GPR89B;GPR89A	1			6.61452	0.950453	0.66656	1.05546	0.176161	0.0778758	0.28274
Q15459	Splicing factor 3A subunit 1	SF3A1	16			7.30621	0.476092	0.0552615	0.732897	1.25758	-0.448318	-1.46179
O75323	Protein NipSnap homolog 2	GBAS	1			6.03048	0.980889	0.806709	0.960568	0.093283	-0.05804	-0.175344
Q53HL2	Borealin	CDCA8	3			6.20828	0.853812	0.45441	0.723938	0.342552	-0.466062	-0.666932
B1AJQ6;Q86Y82	Syntaxin-12	STX12	5			7.44052	0.919713	0.466679	0.911876	0.330982	-0.13309	-0.48242
H0Y524;F2Z2V0;B0QZ18;Q99829	Copine-1	CPNE1	1			6.07151	0.875505	0.470976	0.804841	0.327001	-0.313224	-0.604608
P26368;K7ENG2	Splicing factor U2AF 65 kDa subunit	U2AF2	8			7.71542	0.815635	0.327519	0.778506	0.484763	-0.36122	-0.80114
J3QL56;O75880	Protein SCO1 homolog, mitochondrial	SCO1	1			7.18318	0.976145	0.773671	0.966344	0.111444	-0.0493908	-0.184878
Q9H5V8	CUB domain-containing protein 1	CDCP1	1			5.38707	0.869143	0.470332	0.756553	0.327595	-0.402487	-0.632442
P78345	Ribonuclease P protein subunit p38	RPP38	6			7.65404	0.989979	0.834121	0.976741	0.078771	-0.0339514	-0.131623
P61158;B4DXW1	Actin-related protein 3	ACTR3	3			6.55028	0.748616	0.228391	0.758476	0.641321	-0.398824	-0.970788
Q86TJ2	Transcriptional adapter 2-beta	TADA2B	2			5.94545	0.847626	0.340781	1.19374	0.467525	0.255493	0.718827
P56134	ATP synthase subunit f, mitochondrial	ATP5J2	4			8.72017	0.78383	0.1569	0.874013	0.804376	-0.194273	-0.856065
Q9BPW8;H7C2U6	Protein NipSnap homolog 1	NIPSNAP1	4			6.81128	0.753884	0.236698	0.758871	0.625805	-0.398074	-0.956367
O15446	DNA-directed RNA polymerase I subunit RPA34	CD3EAP	15			8.26804	0.965591	0.709283	0.954242	0.149181	-0.0675723	-0.244704
E7END7;P62820	Ras-related protein Rab-1A	RAB1A	5			7.01532	0.924995	0.516347	0.913667	0.287058	-0.13026	-0.443632
P21333;Q5HY54;Q60FE5;A0A087WWY3	Filamin-A	FLNA	65			7.83589	0.976829	0.817536	0.945319	0.0874933	-0.0811268	-0.183343
E7EQD7;A0A0C4DFT3;Q12959;C9IYP1;H7C166;B4E2H8	Disks large homolog 1	DLG1	2			6.20545	0.997437	0.962182	0.98836	0.0167427	-0.0168912	-0.037751
Q9NYL9;H0YKU1;H0YNJ8	Tropomodulin-3	TMOD3	19			8.11634	0.997709	0.954157	1.01472	0.0203802	0.0210883	0.0460685
O95864	Fatty acid desaturase 2	FADS2	4			6.99209	0.989847	0.894458	1.03468	0.0484401	0.0491864	0.106591
A0A087X0N3;Q96MY1;O94818;A0A087WTU5;K7EQ17	Nucleolar protein 4-like;Nucleolar protein 4	NOL4L;NOL4	2			6.86626	0.701206	0.16436	0.771876	0.784203	-0.373559	-1.07054
Q9Y2J2	Band 4.1-like protein 3;Band 4.1-like protein 3, N-terminally processed	EPB41L3	44			6.44703	0.901921	0.547477	1.24195	0.261634	0.312609	0.519201
E7ES33;E7EPK1;Q16181;G3V1Q4;A0A0U1RRE1	Septin-7	2007-09-01	10			7.33327	0.999201	0.992869	1.003	0.00310792	0.00432046	0.00755972
Q96DA6	Mitochondrial import inner membrane translocase subunit TIM14	DNAJC19	5			8.02102	0.930135	0.545312	0.919057	0.263355	-0.121774	-0.413473
P46531	Neurogenic locus notch homolog protein 1;Notch 1 extracellular truncation;Notch 1 intracellular domain	NOTCH1	1			5.8174	0.875855	0.401388	0.880307	0.396436	-0.183921	-0.593551
Q92769;Q5TEE2;Q13547;E5RFI6;E5RJ04;E5RGV4;E5RHE7;E5RH52;E5RG37;E5RFP9;H3BM24	Histone deacetylase 2;Histone deacetylase 1	HDAC2;HDAC1	4			6.87388	0.826347	0.188516	0.890791	0.724651	-0.166842	-0.764549
A0A0A0MRA8;A0A0A0MSA4;A0A1B0GTF8		EPB41L3	45			8.52741	0.997489	0.947688	1.01265	0.0233346	0.0181411	0.0490762
S4R398;Q92973	Transportin-1	TNPO1	1			6.79352	0.57198	0.136654	0.63294	0.864377	-0.659858	-1.29962
Q96S59	Ran-binding protein 9	RANBP9	1			5.71295	0.904021	0.532093	0.825235	0.274013	-0.277122	-0.524651
Q9Y4I1;F8WE88;F8W6H6	Unconventional myosin-Va	MYO5A	44			7.91629	0.998781	0.979291	1.00341	0.00908804	0.0049111	0.0172602
H3BQN4;J3KPS3;P04075;H3BPS8;H3BUH7;H3BR04;H3BMQ8	Fructose-bisphosphate aldolase;Fructose-bisphosphate aldolase A	ALDOA	6			6.77528	0.831736	0.392511	0.734764	0.406148	-0.444648	-0.744097
Q9BU76	Multiple myeloma tumor-associated protein 2	MMTAG2	5			7.32619	0.959636	0.723971	1.06393	0.140279	0.0893968	0.258301
Q96A65	Exocyst complex component 4	EXOC4	7			6.77664	0.903878	0.500085	0.862254	0.300956	-0.213815	-0.527165
E9PC54;Q03113	Guanine nucleotide-binding protein subunit alpha-12	GNA12	2			5.94745	0.934986	0.627623	1.07892	0.202301	0.109594	0.34354
Q14684	Ribosomal RNA processing protein 1 homolog B	RRP1B	37			8.78547	0.999583	0.986645	1.00317	0.00583898	0.00457191	0.0124778
P68371	Tubulin beta-4B chain	TUBB4B	22			8.0472	0.978288	0.833216	0.927551	0.0792426	-0.108502	-0.180244
Q14573	Inositol 1,4,5-trisphosphate receptor type 3	ITPR3	36			7.36307	0.537207	0.0291595	0.819457	1.53522	-0.28726	-1.34918
Q9UMS4;F5GY56	Pre-mRNA-processing factor 19	PRPF19	22			8.68985	0.989286	0.825907	0.974196	0.083069	-0.0377156	-0.14124
Q5JP53;P07437;Q5ST81	Tubulin beta chain	TUBB	22			8.81822	0.966412	0.805525	0.914227	0.0939211	-0.129376	-0.211495
E7ETY2;J3KQ96		TCOF1	15			7.44521	0.992893	0.935612	0.975872	0.0289043	-0.0352367	-0.0670732
Q9P0K7	Ankycorbin	RAI14	17			7.00724	0.925269	0.560927	0.887995	0.251093	-0.171377	-0.445204
A0A087WY03;E5RFV3		SREK1	3			7.68215	0.991756	0.883695	0.948286	0.0536974	-0.0766058	-0.125485
P06748	Nucleophosmin	NPM1	13			8.9064	0.2781	0.0190459	0.649872	1.7202	-0.621772	-1.92692
A0A0B4J269;Q13509	Tubulin beta-3 chain	TUBB3	13			6.21585	0.639802	0.21752	2.05728	0.662501	1.04074	1.16833
Q5JRI1;O75494	Serine/arginine-rich splicing factor 10	SRSF10	12			8.37116	0.822516	0.270191	0.859909	0.568328	-0.217744	-0.759892
O00567	Nucleolar protein 56	NOP56	33			8.44728	0.870993	0.272984	0.911575	0.563863	-0.133567	-0.620833
Q6PCB5;H7C2D3;C9JM20	Round spermatid basic protein 1-like protein	RSBN1L	6			6.65747	0.943827	0.624504	1.08705	0.204465	0.120416	0.355787
Q8NEJ9;H0YJ17	Neuroguidin	NGDN	7			7.95573	0.9506	0.600216	0.959379	0.221693	-0.0598272	-0.284154
Q5STV6;A0A0A0MRT5;Q9UBC1;A0A140TA04	NF-kappa-B inhibitor-like protein 1	NFKBIL1	3			6.3875	0.873583	0.431949	1.15468	0.364568	0.207491	0.587143
Q9NSU2	Three-prime repair exonuclease 1	TREX1	7			7.957	0.754767	0.191605	0.812604	0.717593	-0.299376	-0.954169
O95400	CD2 antigen cytoplasmic tail-binding protein 2	CD2BP2	6			7.48763	0.762905	0.186567	0.836332	0.729164	-0.257852	-0.914916
P50454;E9PPV6;E9PKH2;E9PNX1;E9PK86;E9PMI5;E9PR70	Serpin H1	SERPINH1	10			8.08895	0.902663	0.475503	0.888731	0.322846	-0.170181	-0.516419
E9PD53;Q9NTJ3	Structural maintenance of chromosomes protein;Structural maintenance of chromosomes protein 4	SMC4	10			6.88442	0.765727	0.22298	0.7925	0.651733	-0.335516	-0.936624
A8MXQ1;P53801	Pituitary tumor-transforming gene 1 protein-interacting protein	PTTG1IP	2			7.99338	0.983038	0.814348	1.03206	0.0891902	0.0455259	0.157625
E9PCY5;Q02880	DNA topoisomerase 2;DNA topoisomerase 2-beta	TOP2B	14			6.86184	0.989771	0.831735	1.0261	0.0800153	0.0371774	0.137461
Q96HP0	Dedicator of cytokinesis protein 6	DOCK6	5			6.09913	0.923536	0.579781	0.847563	0.236736	-0.238607	-0.461564
P49790	Nuclear pore complex protein Nup153	NUP153	12			6.27265	0.864025	0.383226	0.85384	0.416545	-0.227962	-0.6514
G3V235;G3V2Q3;G3V5E1;O75909	Cyclin-K	CCNK	1			7.01229	0.987048	0.87701	0.980533	0.0569953	-0.0283613	-0.101788
P05165;A0A1B0GU58;A0A1B0GUX9;A0A1B0GWA1;A0A1B0GWI4	Propionyl-CoA carboxylase alpha chain, mitochondrial	PCCA	11			7.01903	0.758694	0.273911	0.722222	0.56239	-0.469486	-0.928658
M0QXB4;O14579;M0R061	Coatomer subunit epsilon	COPE	14			7.96137	0.92399	0.472924	0.924635	0.325208	-0.113044	-0.449365
A0A087WU65;Q9NRW7;A0A1B0GXI6	Vacuolar protein sorting-associated protein 45	VPS45	4			6.60456	0.964863	0.789431	0.917659	0.102686	-0.123971	-0.224609
P13674	Prolyl 4-hydroxylase subunit alpha-1	P4HA1	23			8.22199	0.635788	0.117255	0.775932	0.93087	-0.365998	-1.16744
P62277;J3KMX5	40S ribosomal protein S13	RPS13	14			9.05629	0.815287	0.25779	0.853167	0.588734	-0.2291	-0.787519
B6VEX4;A0A0A0MRT6;Q8IZP0	Abl interactor 1	ABI1	3			6.47748	0.960763	0.76187	0.906985	0.118119	-0.140849	-0.255038
P25398	40S ribosomal protein S12	RPS12	6			8.03723	0.813484	0.329535	0.776565	0.482099	-0.364821	-0.800159
F5H3S6;B7Z2U2;Q6ZVM7	TOM1-like protein 2	TOM1L2	1			6.21133	0.872724	0.487653	0.749036	0.311889	-0.416892	-0.614408
A0A1B0GTW1;Q9UDY2	Tight junction protein ZO-2	TJP2	25			7.28292	0.847399	0.342629	0.831818	0.465176	-0.265659	-0.724535
P04899;A0A1W2PRE1;A2A2R6;A0A1W2PQK2;A0A087WTB6;Q5JWD1;H0Y7E8;A0A1W2PRJ7;A0A087WZE5;A0A1W2PS82;Q5JWE9;H0Y7F4;P11488;P63096;P19087;P09471;P08754;A8MTJ3;P38405;P63092;Q5JWF2	Guanine nucleotide-binding protein G(i) subunit alpha-2;Guanine nucleotide-binding protein G(t) subunit alpha-1;Guanine nucleotide-binding protein G(i) subunit alpha-1;Guanine nucleotide-binding protein G(t) subunit alpha-2;Guanine nucleotide-binding protein G(o) subunit alpha;Guanine nucleotide-binding protein G(k) subunit alpha;Guanine nucleotide-binding protein G(t) subunit alpha-3;Guanine nuc…	GNAI2;GNAS;GNAO1;GNAT2;GNAT1;GNAI1;GNAI3;GNAT3;GNAL	2			7.0923	0.997839	0.949049	0.990328	0.0227115	-0.0140219	-0.0446559
Q8WVC0	RNA polymerase-associated protein LEO1	LEO1	2			5.76415	0.975008	0.789124	1.0422	0.102855	0.0596288	0.188072
P04080;A0A1W2PQG6	Cystatin-B	CSTB	2			6.71588	0.997276	0.959879	0.987539	0.0177835	-0.0180899	-0.040136
P33151;I3L1J2	Cadherin-5	CDH5	5			6.65853	0.90347	0.476766	0.885158	0.321695	-0.175993	-0.520568
Q9BVC6	Transmembrane protein 109	TMEM109	3			8.4832	0.938564	0.644481	0.929061	0.19079	-0.106155	-0.328515
P14618;B4DNK4;H3BTN5;H3BQ34	Pyruvate kinase PKM;Pyruvate kinase	PKM	5			6.92433	0.965328	0.784145	1.08713	0.105604	0.120521	0.22813
Q8WU76	Sec1 family domain-containing protein 2	SCFD2	4			5.95818	0.980308	0.784534	1.03144	0.105388	0.0446657	0.172438
F8WF48;Q99442;F8WCJ7	Translocation protein SEC62	SEC62	8			8.96898	0.998478	0.976761	1.00407	0.0102119	0.00586224	0.0197864
Q14764	Major vault protein	MVP	11			7.31378	0.965207	0.737877	0.954394	0.132016	-0.0673424	-0.227747
B5MCX3;Q15019;C9J2Q4;C9IY94;C9J938;C9JB25	Septin-2	2002-09-01	7			7.24834	0.935458	0.675504	0.884495	0.170372	-0.177074	-0.346728
P68363;P68366	Tubulin alpha-1B chain;Tubulin alpha-4A chain	TUBA1B;TUBA4A	24			8.83079	0.955928	0.755116	0.90266	0.121986	-0.147745	-0.263432
A0A0U1RQF0;P49327	Fatty acid synthase;[Acyl-carrier-protein] S-acetyltransferase;[Acyl-carrier-protein] S-malonyltransferase;3-oxoacyl-[acyl-carrier-protein] synthase;3-oxoacyl-[acyl-carrier-protein] reductase;3-hydroxyacyl-[acyl-carrier-protein] dehydratase;Enoyl-[acyl-carrier-protein] reductase;Oleoyl-[acyl-carrier-protein] hydrolase	FASN	8			5.84683	0.94206	0.679054	0.865278	0.168096	-0.208765	-0.35388
P48735	Isocitrate dehydrogenase [NADP], mitochondrial	IDH2	7			7.20129	0.943406	0.643541	0.907832	0.191424	-0.139503	-0.355518
Q14315	Filamin-C	FLNC	19			6.3387	0.986498	0.906087	0.965172	0.0428303	-0.0511427	-0.0978505
O43719	HIV Tat-specific factor 1	HTATSF1	1			6.16533	0.990031	0.880614	0.942028	0.0552146	-0.0861584	-0.130704
P09382	Galectin-1	LGALS1	3			7.27233	0.995714	0.943418	0.979456	0.025296	-0.0299473	-0.0585496
P18859;A8MUH2	ATP synthase-coupling factor 6, mitochondrial	ATP5J	6			8.25088	0.797321	0.250801	0.835615	0.60067	-0.25909	-0.828995
Q5JR08;P08134;E9PQH6	Rho-related GTP-binding protein RhoC	RHOC	6			7.91359	0.784583	0.168319	0.865218	0.773867	-0.208865	-0.867987
O75915;F8WF90;C9JQU6;F8WF33	PRA1 family protein 3	ARL6IP5	6			7.79974	0.949116	0.702478	1.08629	0.153367	0.119412	0.295756
P62854;Q5JNZ5	40S ribosomal protein S26;Putative 40S ribosomal protein S26-like 1	RPS26;RPS26P11	4			9.31721	0.467635	0.0192674	0.801066	1.71518	-0.320007	-1.48922
P52907	F-actin-capping protein subunit alpha-1	CAPZA1	9			8.2204	0.99767	0.95332	1.01187	0.0207612	0.0170288	0.0443798
Q12874	Splicing factor 3A subunit 3	SF3A3	10			7.29466	0.406918	0.0371558	0.703156	1.42997	-0.508083	-1.63119
P04792;F8WE04	Heat shock protein beta-1	HSPB1	4			7.32603	0.871321	0.403961	0.845806	0.39366	-0.241602	-0.640427
Q15365	Poly(rC)-binding protein 1	PCBP1	7			7.71518	0.553087	0.108749	0.688354	0.963576	-0.538778	-1.32713
Q12904;D6R937	Aminoacyl tRNA synthase complex-interacting multifunctional protein 1;Endothelial monocyte-activating polypeptide 2	AIMP1	24			8.91239	0.123451	0.000283444	0.731103	3.54753	-0.451853	-2.46904
P51813	Cytoplasmic tyrosine-protein kinase BMX	BMX	1			5.87132	0.990151	0.862003	0.957789	0.0644915	-0.0622209	-0.138622
P53634	Dipeptidyl peptidase 1;Dipeptidyl peptidase 1 exclusion domain chain;Dipeptidyl peptidase 1 heavy chain;Dipeptidyl peptidase 1 light chain	CTSC	3			6.46901	0.811528	0.271305	0.829882	0.566543	-0.269022	-0.812639
O15235	28S ribosomal protein S12, mitochondrial	MRPS12	5			7.85768	1	0.977925	1.00526	0.00969463	0.00756296	0.0206314
Q9Y2X3	Nucleolar protein 58	NOP58	21			8.26675	0.943136	0.589644	0.933538	0.22941	-0.099219	-0.356817
A0A0U1RR30;A0A0U1RRM1;Q8WXI9	Transcriptional repressor p66-beta	GATAD2B	1			6.14996	0.936858	0.57091	0.915615	0.243433	-0.127186	-0.401133
Q5JY65;Q9BZJ0	Crooked neck-like protein 1	CRNKL1	9			6.93505	0.93903	0.627389	0.937254	0.202463	-0.0934884	-0.326085
P50570;A0A1B0GUX5;A0A0D9SFB1;A0A0U1RQP1;A0A0D9SFE4;Q05193	Dynamin-2;Dynamin-1	DNM2;DNM1	5			6.00294	0.939966	0.689397	0.841106	0.16153	-0.24964	-0.353257
Q9BW19	Kinesin-like protein KIFC1	KIFC1	6			6.46954	0.993777	0.893081	0.940563	0.0491089	-0.0884037	-0.119268
Q14004	Cyclin-dependent kinase 13	CDK13	11			6.99341	0.827869	0.254913	0.871023	0.593608	-0.199217	-0.751927
E7EMB1;Q9UH65	Switch-associated protein 70	SWAP70	3			6.37654	0.963902	0.785771	0.918887	0.104704	-0.122041	-0.227227
C9J4Z3;P61513;M0R0A1;Q6P4E4;E9PEL3;M0R2L6	60S ribosomal protein L37a	RPL37A	3			8.61784	0.897409	0.371989	0.914263	0.42947	-0.129319	-0.542534
P43686	26S protease regulatory subunit 6B	PSMC4	3			5.9872	0.926073	0.597717	1.21613	0.223505	0.282296	0.456788
P13639	Elongation factor 2	EEF2	11			6.88205	0.76649	0.219264	0.796311	0.659032	-0.328596	-0.936959
O14939	Phospholipase D2	PLD2	6			6.35526	0.943906	0.698152	0.91009	0.15605	-0.135919	-0.30856
Q9C0C2	182 kDa tankyrase-1-binding protein	TNKS1BP1	8			6.16092	0.825405	0.354083	0.78015	0.450895	-0.358177	-0.764385
P62318;H3BT13	Small nuclear ribonucleoprotein Sm D3	SNRPD3	6			8.32428	0.583739	0.065842	0.79654	1.1815	-0.328182	-1.26744
Q15404	Ras suppressor protein 1	RSU1	1			6.20246	0.815613	0.362298	0.729736	0.440934	-0.454554	-0.788903
A1X283	SH3 and PX domain-containing protein 2B	SH3PXD2B	3			6.00182	0.987424	0.863774	0.939989	0.0635998	-0.0892846	-0.147049
A0A0A0MRV0;Q9P2E9;A0A087WVV2;F8W7S5	Ribosome-binding protein 1	RRBP1	115			9.42348	0.95429	0.660324	1.04602	0.180243	0.0649064	0.266743
Q96KP1	Exocyst complex component 2	EXOC2	5			6.61147	0.926592	0.566814	0.862571	0.246559	-0.213284	-0.463553
Q9Y2A7	Nck-associated protein 1	NCKAP1	3			5.75618	0.998952	0.997	0.999214	0.00130504	-0.00113392	-0.00287723
Q5SRQ3;Q5SRQ6;N0E472;A0A0G2JM12;P67870	Casein kinase II subunit beta	CSNK2B-LY6G5B-1181;CSNK2B;CSNK2B-LY6G5B--991	2			6.96688	0.777181	0.238576	0.81381	0.622372	-0.297235	-0.881624
Q9H4E5	Rho-related GTP-binding protein RhoJ	RHOJ	1			6.43549	0.99589	0.93378	0.988719	0.0297555	-0.0163676	-0.056035
J3KN66		TOR1AIP1	3			6.50856	0.950268	0.713146	0.924137	0.146821	-0.113821	-0.283906
Q9NX58	Cell growth-regulating nucleolar protein	LYAR	31			9.05587	0.98902	0.898672	1.03664	0.0463988	0.0519187	0.104359
Q8N392	Rho GTPase-activating protein 18	ARHGAP18	3			5.5124	0.930794	0.652918	0.793741	0.185141	-0.333259	-0.40692
K7EMT0;Q15428	Splicing factor 3A subunit 2	SF3A2	3			6.56588	0.920105	0.492571	0.901372	0.307531	-0.149806	-0.482751
A0A0U1RR22;Q9UNF0	Protein kinase C and casein kinase substrate in neurons protein 2	PACSIN2	2			6.12349	0.851815	0.43234	1.29809	0.364175	0.376385	0.672057
O15258;A0A0A0MR06;Q5T092;Q5T091	Protein RER1	RER1	5			7.69688	0.93624	0.607822	0.939748	0.216223	-0.0896537	-0.333004
A0A024R4E5;Q00341;H0Y394	Vigilin	HDLBP	11			6.835	0.660761	0.140898	0.7683	0.851097	-0.380259	-1.12567
Q9NY12	H/ACA ribonucleoprotein complex subunit 1	GAR1	6			7.78191	0.986333	0.886014	1.01871	0.0525593	0.0267471	0.0948849
G3XAC6;Q14498;A0A0U1RQH7;H0Y4X3;A0A0U1RQW2	RNA-binding protein 39	RBM39	21			8.45988	0.927289	0.453749	0.922877	0.343185	-0.11579	-0.465867
O75607	Nucleoplasmin-3	NPM3	1			7.198	0.882853	0.461776	0.863648	0.335569	-0.211485	-0.561946
Q9BUF5;K7ESM5	Tubulin beta-6 chain	TUBB6	19			7.79315	0.991583	0.924256	0.97253	0.0342077	-0.0401853	-0.0784626
Q14318;U3KQI1;A0A0A0MTJ1;M0R2K9	Peptidyl-prolyl cis-trans isomerase FKBP8;Peptidyl-prolyl cis-trans isomerase	FKBP8	4			7.46386	0.911028	0.46511	0.899967	0.332445	-0.152055	-0.506484
Q15942;H0Y2Y8	Zyxin	ZYX	6			6.91575	0.953818	0.74585	0.912654	0.127349	-0.131861	-0.266
Q14980;A0A087WY61	Nuclear mitotic apparatus protein 1	NUMA1	52			7.41692	0.756117	0.182772	0.835334	0.73809	-0.259574	-0.922693
Q13885;Q9BVA1	Tubulin beta-2A chain;Tubulin beta-2B chain	TUBB2A;TUBB2B	16			6.16581	0.950395	0.755848	1.19847	0.121565	0.261194	0.284757
H3BPE1;H3BQK9		MACF1	38			6.70854	0.937935	0.660331	0.920459	0.180238	-0.119574	-0.328451
Q13595	Transformer-2 protein homolog alpha	TRA2A	2			7.16708	0.770391	0.225017	0.816323	0.647785	-0.292787	-0.897006
P12814;H9KV75	Alpha-actinin-1	ACTN1	26			7.36288	0.987976	0.910206	0.978456	0.0408602	-0.0314213	-0.0845447
P13667	Protein disulfide-isomerase A4	PDIA4	12			7.44866	0.975482	0.777536	0.962271	0.10928	-0.0554841	-0.190574
Q86UE4	Protein LYRIC	MTDH	43			9.39375	0.984803	0.838269	0.961215	0.0766166	-0.0570682	-0.15324
P12270	Nucleoprotein TPR	TPR	17			6.83366	0.876067	0.409584	0.878996	0.387657	-0.186071	-0.58847
A0A1W2PS69;E9PM72;A0A1W2PRX4;A0A1W2PNW7;A0A1W2PS27;A0A1W2PRB8;Q9NVC6;A0A1W2PPP8;A0A1W2PR99;A0A1W2PQ48;A0A1W2PNF3;E9PKQ4	Mediator of RNA polymerase II transcription subunit 17	MED17	6			6.85952	0.934279	0.5967	0.917145	0.224244	-0.124778	-0.380051
C9JTK6;J3KQ32;Q9NTK5	Obg-like ATPase 1	OLA1	1			6.47311	0.528536	0.113429	0.641069	0.945275	-0.641449	-1.36551
E5RGE1;E5RIR4;E9PD24;E7EVZ2;E7ESK7;E7EX29;P63104	14-3-3 protein zeta/delta	YWHAZ	3			7.52545	0.941887	0.672213	0.855747	0.172493	-0.224744	-0.365045
O75934	Pre-mRNA-splicing factor SPF27	BCAS2	12			8.28181	0.952275	0.612941	0.959345	0.212582	-0.0598787	-0.278922
Q6NZI2	Polymerase I and transcript release factor	PTRF	26			9.90395	0.997713	0.962119	1.00627	0.0167713	0.00901731	0.0316211
P50750	Cyclin-dependent kinase 9	CDK9	3			6.60242	0.619333	0.103764	0.775409	0.983952	-0.366971	-1.20304
Q01082;A0A087WUZ3	Spectrin beta chain, non-erythrocytic 1	SPTBN1	92			8.0447	0.973269	0.803931	0.941059	0.094781	-0.0876424	-0.197496
Q70UQ0	Inhibitor of nuclear factor kappa-B kinase-interacting protein	IKBIP	27			8.65808	0.99908	0.960535	1.0067	0.0174866	0.00963052	0.0332296
P11234;C9J6B1;C9JQB3	Ras-related protein Ral-B	RALB	10			7.78894	0.504127	0.0779685	0.699762	1.10808	-0.515064	-1.42163
Q5SZE2;Q5SZE3;H0YKH6;Q5SZE4;Q5SZE1;Q96G23;H0YNU7	Ceramide synthase 2	CERS2	3			7.44965	0.847724	0.355806	0.835139	0.448787	-0.259912	-0.705391
C9JVY5;Q9Y2D5	A-kinase anchor protein 2	AKAP2	3			6.68862	0.995981	0.944877	0.983775	0.0246248	-0.0236003	-0.0545196
Q9NX20	39S ribosomal protein L16, mitochondrial	MRPL16	9			7.93189	0.876215	0.406452	1.14466	0.390991	0.194914	0.599907
Q9Y3C1;D6RIC3;A0A0C4DGU5;A0A087X2G6	Nucleolar protein 16	NOP16	16			8.96991	0.99013	0.858015	0.967981	0.0665052	-0.0469497	-0.131974
P06733;K7EM90	Alpha-enolase;Enolase	ENO1	8			7.99491	0.927013	0.556929	0.8712	0.2542	-0.198925	-0.465499
O95373	Importin-7	IPO7	2			7.56726	0.763519	0.183243	1.18916	0.736973	0.249945	0.909548
P68032;P68133;P63267;P62736;A6NL76	Actin, alpha cardiac muscle 1;Actin, alpha skeletal muscle;Actin, gamma-enteric smooth muscle;Actin, aortic smooth muscle	ACTC1;ACTA1;ACTG2;ACTA2	19			8.28012	0.926757	0.58255	1.13331	0.234667	0.180547	0.432082
Q96C24	Synaptotagmin-like protein 4	SYTL4	4			6.36008	0.992637	0.842335	1.02081	0.0745151	0.0297114	0.121004
P08240	Signal recognition particle receptor subunit alpha	SRPR	23			8.01305	0.924063	0.538522	0.890086	0.268797	-0.167983	-0.461786
E9PID8;E7EWR4;P33240	Cleavage stimulation factor subunit 2	CSTF2	3			6.6005	0.923079	0.59637	1.30005	0.224484	0.378572	0.477946
P48426;H7BXS3;S4R320	Phosphatidylinositol 5-phosphate 4-kinase type-2 alpha	PIP4K2A	6			7.55507	0.986873	0.910694	1.02433	0.0406274	0.0346804	0.0863822
Q9H2D6	TRIO and F-actin-binding protein	TRIOBP	6			6.60764	0.997502	0.959053	1.01412	0.0181573	0.0202278	0.0417717
A0A0C4DG89		DDX46	24			7.6099	0.964488	0.771444	0.933116	0.112696	-0.0998723	-0.229804
Q9H0X9	Oxysterol-binding protein-related protein 5	OSBPL5	3			5.792	0.965933	0.796114	1.08184	0.099025	0.11349	0.21508
Q9NZ43;M0QYT5;G8JLK1	Vesicle transport protein USE1	USE1	3			6.69586	0.992456	0.922909	1.01681	0.0348413	0.0240504	0.070252
P98179	RNA-binding protein 3	RBM3	3			7.08192	0.775947	0.280996	1.32066	0.5513	0.401257	0.887562
C9JBL0;E9PHV6;H7BYP4;U5Y3L1;Q9H930;P23497	Nuclear body protein SP140-like protein;Nuclear autoantigen Sp-100	SP100;SP140L	1			6.17722	0.527554	0.141918	0.507826	0.847962	-0.977593	-1.37087
R4GMQ5;P07858	Cathepsin B;Cathepsin B light chain;Cathepsin B heavy chain	CTSB	1			7.48094	0.873235	0.384755	0.879828	0.414816	-0.184706	-0.609177
A0A087WVT1;Q96MX3	Zinc finger protein 48	ZNF48	3			6.47082	0.986458	0.838472	0.964224	0.0765112	-0.0525595	-0.149653
Q9BUQ8	Probable ATP-dependent RNA helicase DDX23	DDX23	37			8.24979	0.875497	0.375632	0.885513	0.425237	-0.175414	-0.6066
P62875	DNA-directed RNA polymerases I, II, and III subunit RPABC5	POLR2L	4			8.23892	0.282239	0.00281732	0.775249	2.55016	-0.367269	-1.89864
P62241;Q5JR95	40S ribosomal protein S8	RPS8	22			9.5234	0.852901	0.284688	0.883234	0.54563	-0.179132	-0.693056
B4DUR8;P49368	T-complex protein 1 subunit gamma	CCT3	8			6.92602	0.982123	0.836473	0.931859	0.0775482	-0.101816	-0.175368
P48444;Q6P1Q5;B0YIW6	Coatomer subunit delta	ARCN1	3			6.40211	0.872998	0.433165	0.845606	0.363347	-0.241942	-0.610549
A0A024RAC6;Q14241	Transcription elongation factor B polypeptide 3	TCEB3	9			7.21738	1	0.976242	0.992686	0.0104425	-0.0105906	-0.0237008
F5GY03;P09486	SPARC	SPARC	2			6.54974	0.960397	0.784517	0.83009	0.105397	-0.26866	-0.254306
Q9BRT6	Protein LLP homolog	LLPH	3			9.07445	0.95362	0.689807	0.947915	0.161272	-0.0771697	-0.268134
Q9HBD4;P51532;A0A0A0MT49	Transcription activator BRG1	SMARCA4	24			7.61167	0.847682	0.238889	0.894691	0.621805	-0.160539	-0.703576
Q96AG4	Leucine-rich repeat-containing protein 59	LRRC59	23			9.85736	0.989979	0.858657	1.02	0.0661801	0.0285734	0.111456
Q9P031;F8VNY5	Thyroid transcription factor 1-associated protein 26	CCDC59	5			7.88798	0.950682	0.663227	1.061	0.178338	0.0854219	0.294169
G3V3A4;Q13573;G3V4X8	SNW domain-containing protein 1	SNW1	8			6.90601	0.8704	0.248631	0.911202	0.604445	-0.134158	-0.640332
Q9NXS2	Glutaminyl-peptide cyclotransferase-like protein	QPCTL	11			7.87734	0.900982	0.471064	0.876956	0.32692	-0.189424	-0.536799
F5H157;Q15286	Ras-related protein Rab-35	RAB35	2			7.09405	0.848787	0.29286	0.876834	0.53334	-0.189625	-0.700268
O75531	Barrier-to-autointegration factor;Barrier-to-autointegration factor, N-terminally processed	BANF1	3			7.04163	0.409033	0.094336	2.5017	1.02532	1.32291	1.62158
Q8WU40;Q5SWX3;A0A0A0MS52;A0A0A0MT11;Q13555;Q13554;D6RHX9;E9PBE8;E7EQE4;H7C394;H0Y6G2;H7BXS4;D6R938;E9PBG7;E9PF82;Q9UQM7;Q13557	Calcium/calmodulin-dependent protein kinase type II subunit gamma;Calcium/calmodulin-dependent protein kinase type II subunit beta;Calcium/calmodulin-dependent protein kinase type II subunit alpha;Calcium/calmodulin-dependent protein kinase type II subunit delta	CAMK2G;CAMK2B;CAMK2A;CAMK2D	2			6.47493	0.887756	0.439332	0.884109	0.357207	-0.177704	-0.554204
Q9H307	Pinin	PNN	1			5.13906	0.562711	0.112159	0.694385	0.950166	-0.526193	-1.30862
Q9NTI5	Sister chromatid cohesion protein PDS5 homolog B	PDS5B	13			7.01372	0.788923	0.249828	0.828482	0.602358	-0.271458	-0.842536
Q6UWH4	Protein FAM198B	FAM198B	5			6.6252	0.826194	0.327961	0.811327	0.484177	-0.301645	-0.766971
I3L2R3;I3L2T8;I3L533;I3L2R9;I3L522;J3QSD2;J3QRZ1;A6NIZ0;Q9GZM8;Q9NXR1	Nuclear distribution protein nudE-like 1;Nuclear distribution protein nudE homolog 1	NDE1;NDEL1	1			6.10274	0.923449	0.622236	0.734534	0.206045	-0.445098	-0.456239
J3KPS0;Q9NXW2;V9GYN7	DnaJ homolog subfamily B member 12	DNAJB12	5			6.5195	0.999173	0.964038	0.991518	0.0159058	-0.012289	-0.0335921
P63241;I3L397;I3L504;Q6IS14	Eukaryotic translation initiation factor 5A-1;Eukaryotic translation initiation factor 5A;Eukaryotic translation initiation factor 5A-1-like	EIF5A;EIF5AL1	5			7.0693	0.968803	0.791339	0.94494	0.101637	-0.081706	-0.203928
O60264	SWI/SNF-related matrix-associated actin-dependent regulator of chromatin subfamily A member 5	SMARCA5	23			7.33933	0.919484	0.486484	0.897703	0.312931	-0.155689	-0.493533
P48047;H7C0C1	ATP synthase subunit O, mitochondrial	ATP5O	19			8.88502	0.964626	0.731763	0.957689	0.13563	-0.0623706	-0.225225
O95159;E9PQA5;E9PQ47;E9PNY1	Zinc finger protein-like 1	ZFPL1	4			7.42666	0.819703	0.310228	0.821024	0.508319	-0.284504	-0.776994
Q92572	AP-3 complex subunit sigma-1	AP3S1	4			7.41961	0.90318	0.50044	0.858449	0.300648	-0.220196	-0.530617
C9JYM0;O75817	Ribonuclease P protein subunit p20	POP7	1			6.22917	0.935696	0.66858	1.10324	0.174846	0.141746	0.336365
P0DN76;Q01081;Q8WU68	Splicing factor U2AF 35 kDa subunit;Splicing factor U2AF 26 kDa subunit	U2AF1;U2AF1L4	7			7.98948	0.871357	0.425145	0.8321	0.371462	-0.265171	-0.632959
P17302	Gap junction alpha-1 protein	GJA1	6			7.77334	0.990806	0.868021	1.02052	0.0614697	0.0293026	0.107782
Q99459	Cell division cycle 5-like protein	CDC5L	43			8.50318	0.992847	0.869098	0.972518	0.0609315	-0.0402031	-0.119028
Q13813;A0A0D9SGF6	Spectrin alpha chain, non-erythrocytic 1	SPTAN1	122			8.10728	0.988795	0.85917	0.957471	0.065921	-0.0626996	-0.141094
I3L3B4;F8W9H0;E9PLN8;Q9BQB6	Vitamin K epoxide reductase complex subunit 1	VKORC1	1			7.18079	0.939734	0.652949	0.928819	0.18512	-0.10653	-0.322963
O75173;Q5VTW1	A disintegrin and metalloproteinase with thrombospondin motifs 4	ADAMTS4	2			5.37847	0.827948	0.387968	0.729192	0.411205	-0.455629	-0.753353
Q9NX55	Huntingtin-interacting protein K	HYPK	2			7.15381	0.728576	0.175315	0.798003	0.75618	-0.325535	-1.00735
Q9GZS1	DNA-directed RNA polymerase I subunit RPA49	POLR1E	8			7.92597	0.981674	0.808335	0.967023	0.0924086	-0.0483774	-0.164426
Q96PZ2	Protein FAM111A	FAM111A	3			6.433	0.965956	0.786236	0.899148	0.104447	-0.15337	-0.235764
E9PH70;A0A1W2PPB7;Q9ULH0;H0Y8E4	Kinase D-interacting substrate of 220 kDa	KIDINS220	3			5.90928	0.964978	0.70815	0.963761	0.149875	-0.0532525	-0.223521
E7EX70		POLR1E	6			7.68554	0.989547	0.870798	0.980356	0.0600823	-0.0286223	-0.105413
Q14444;G3V153;E9PLA9	Caprin-1	CAPRIN1	11			8.07922	0.868333	0.409338	0.842125	0.387918	-0.247894	-0.639117
Q13427;E9PG73;C9JM79;C9JN15	Peptidyl-prolyl cis-trans isomerase G;Peptidyl-prolyl cis-trans isomerase	PPIG	10			7.75055	0.999334	0.985208	0.997026	0.0064721	-0.00429662	-0.0131785
Q9Y6W5	Wiskott-Aldrich syndrome protein family member 2	WASF2	3			6.68433	0.996322	0.948847	1.04357	0.0228038	0.0615247	0.0594289
Q9UMY1;H7C2B1	Nucleolar protein 7	NOL7	6			8.04646	0.942738	0.657348	1.0753	0.182204	0.104733	0.31823
Q9NRL2	Bromodomain adjacent to zinc finger domain protein 1A	BAZ1A	22			7.06375	0.995005	0.925805	0.98756	0.0334805	-0.0180594	-0.0624666
A0A0B4J220		C11orf98	6			8.96062	0.990219	0.865871	1.04087	0.0625467	0.057785	0.133319
O14776;G3V220	Transcription elongation regulator 1	TCERG1	21			7.5045	0.991906	0.920968	0.981347	0.0357553	-0.0271641	-0.0740216
E9PNW4;E9PR17;P13987;H0YET2	CD59 glycoprotein	CD59	2			7.46782	0.924035	0.612028	0.781305	0.213228	-0.356042	-0.456396
Q9Y5S2	Serine/threonine-protein kinase MRCK beta	CDC42BPB	17			6.94968	0.862697	0.336015	0.88158	0.473641	-0.181836	-0.649598
Q9NWH9;H7C3F4;H7BXE3	SAFB-like transcription modulator	SLTM	10			7.30762	0.943364	0.469151	1.04756	0.328687	0.0670395	0.354517
Q9NR30	Nucleolar RNA helicase 2	DDX21	61			8.78672	0.936346	0.637316	0.892791	0.195645	-0.163605	-0.374803
Q8IYU8	Calcium uptake protein 2, mitochondrial	MICU2	2			6.91897	0.998816	0.947995	0.991953	0.0231938	-0.0116561	-0.0424966
Q9UHB7	AF4/FMR2 family member 4	AFF4	2			6.17921	0.964206	0.683577	1.03865	0.165212	0.0547104	0.237504
C9JP00;A0A0A0MQX8;Q9NR56;H7C4T5	Muscleblind-like protein 1	MBNL1	3			7.27112	0.762696	0.23929	0.794163	0.621076	-0.332493	-0.909175
A0A087WWU8;D6R904		TPM3	21			8.46885	1	0.976497	0.991093	0.0103291	-0.0129073	-0.0244777
E9PQ57;P78406	mRNA export factor	RAE1	3			6.4728	0.931089	0.502145	0.939898	0.29917	-0.0894245	-0.391456
Q86U38	Nucleolar protein 9	NOP9	11			7.45295	0.256526	0.000422481	0.79596	3.37419	-0.329231	-2.01058
H0YL52;P09493;H0YKX5;Q6ZN40;H0YKP3	Tropomyosin alpha-1 chain	TPM1	13			6.77418	0.993111	0.926615	0.98262	0.0331009	-0.0252949	-0.0687732
Q2TAY7	WD40 repeat-containing protein SMU1;WD40 repeat-containing protein SMU1, N-terminally processed	SMU1	1			6.96405	0.873381	0.368644	0.886045	0.433393	-0.174548	-0.611598
D6RFH4;H3BUX2;J3KNF8;O43169	Cytochrome b5 type B	CYB5B	1			7.34128	0.925376	0.613599	1.22269	0.212115	0.290062	0.441785
M0R3F3;B4DUA7;Q9NX70	Mediator of RNA polymerase II transcription subunit 29	MED29;IXL	1			6.67657	0.956431	0.781078	0.788493	0.107306	-0.342831	-0.263563
O95168;C9JXQ9;F2Z3P9	NADH dehydrogenase [ubiquinone] 1 beta subcomplex subunit 4	NDUFB4	6			8.45593	0.931814	0.558608	0.92789	0.252893	-0.107974	-0.387772
Q7Z6E9;H3BSK8	E3 ubiquitin-protein ligase RBBP6	RBBP6	11			7.31108	0.96611	0.784796	0.944976	0.105243	-0.0816501	-0.208788
Q93074;Q7Z3Z5	Mediator of RNA polymerase II transcription subunit 12	MED12;TNRC11	5			6.01288	0.426032	0.0529084	0.667801	1.27648	-0.58251	-1.59413
F5H6X6;Q14697;E9PKU7	Neutral alpha-glucosidase AB	GANAB	6			6.72938	0.989115	0.848768	0.973528	0.0712111	-0.0387061	-0.129979
B7Z6D5;Q96GQ7	Probable ATP-dependent RNA helicase DDX27	DDX27	28			7.76646	0.99195	0.858804	1.02386	0.0661061	0.0340118	0.118789
Q6P2C8	Mediator of RNA polymerase II transcription subunit 27	MED27	1			6.21173	0.935716	0.558564	1.08399	0.252927	0.116356	0.398101
Q8N163;H0YC69;E5RGU7;E5RFJ3;H0YC58	Cell cycle and apoptosis regulator protein 2	CCAR2	3			6.07886	0.932673	0.577062	0.922356	0.238777	-0.116605	-0.385745
Q99735	Microsomal glutathione S-transferase 2	MGST2	3			8.0391	0.986801	0.889863	1.02492	0.0506769	0.0355104	0.101462
P56537;B7ZBH1	Eukaryotic translation initiation factor 6	EIF6	3			7.4308	0.940245	0.621166	0.913514	0.206793	-0.1305	-0.366658
Q13435;E9PPJ0;H0YCG1;E9PJ04	Splicing factor 3B subunit 2	SF3B2	27			7.91487	0.201395	0.00494737	0.684749	2.30563	-0.546353	-2.16564
Q8NDT2	Putative RNA-binding protein 15B	RBM15B	9			6.67188	0.842559	0.406512	0.724825	0.390927	-0.464294	-0.73024
P63261;I3L3I0;I3L1U9;I3L4N8	Actin, cytoplasmic 2;Actin, cytoplasmic 2, N-terminally processed	ACTG1	34			9.67011	1	0.974244	0.995738	0.0113324	-0.00616137	-0.0215338
P02545;Q3BDU5;Q5TCI8	Prelamin-A/C;Lamin-A/C	LMNA	25			7.95328	0.783242	0.248777	0.824644	0.604191	-0.278156	-0.850284
O60216	Double-strand-break repair protein rad21 homolog	RAD21	5			7.01427	0.73049	0.169087	0.794733	0.771891	-0.331458	-1.02422
Q8WUM4	Programmed cell death 6-interacting protein	PDCD6IP	11			7.0423	0.948401	0.70615	0.916238	0.151103	-0.126206	-0.296762
Q96GM5;F8VZ70;F8VUB0;F8VRQ4	SWI/SNF-related matrix-associated actin-dependent regulator of chromatin subfamily D member 1	SMARCD1	6			6.70165	0.814884	0.391037	0.571287	0.407782	-0.807713	-0.806968
Q9UFG5;E7EP72;K7EK56	UPF0449 protein C19orf25	C19orf25	3			7.03371	0.728586	0.136138	0.826839	0.866021	-0.274322	-1.01882
H0Y8Y3;Q96HC4;H0YBI4;A0A0A0MSP3	PDZ and LIM domain protein 5	PDLIM5	2			6.75937	0.451134	0.115664	2.82146	0.936802	1.49644	1.54487
Q7Z7F7;X6R631	39S ribosomal protein L55, mitochondrial	MRPL55	4			8.13849	0.930432	0.574988	0.917458	0.240341	-0.124285	-0.395283
Q9ULS5;G3V207	Transmembrane and coiled-coil domains protein 3	TMCC3	18			8.06573	0.934976	0.597473	0.916706	0.223682	-0.125469	-0.380123
F2Z2Y6;C9JNV3;O95777;C9JIZ0	U6 snRNA-associated Sm-like protein LSm8	LSM8	2			7.10037	0.101702	0.0150512	0.190002	1.82243	-2.39591	-2.61041
E7EWP2;O75962;H7C0I9;F5H228;C9IZQ6;E7EPJ7;H7BXZ5;J3QSW6;O60229	Triple functional domain protein;Kalirin	TRIO;KALRN	2			5.4975	0.813698	0.356271	0.739464	0.448219	-0.435447	-0.791388
O43815	Striatin	STRN	3			6.31702	0.992946	0.936622	1.03289	0.0284357	0.0466935	0.0694173
Q5T8U5;O15260	Surfeit locus protein 4	SURF4	1			7.06588	0.990767	0.830708	1.02341	0.0805515	0.0333805	0.132407
Q9NVU7;E7EW05	Protein SDA1 homolog	SDAD1	12			7.54406	0.924611	0.512481	1.08353	0.290322	0.115737	0.427982
P07305	Histone H1.0;Histone H1.0, N-terminally processed	H1F0	12			9.20637	0.966485	0.781581	1.05907	0.107026	0.0828002	0.211931
C9JAW5;C9JNU6;Q9Y241	HIG1 domain family member 1A, mitochondrial	HIGD1A	3			7.83363	0.857218	0.259196	0.898134	0.586372	-0.154997	-0.675162
Q15388	Mitochondrial import receptor subunit TOM20 homolog	TOMM20	3			8.43156	0.934211	0.641543	0.850803	0.192774	-0.233102	-0.398048
P07814;V9GYZ6	Bifunctional glutamate/proline--tRNA ligase;Glutamate--tRNA ligase;Proline--tRNA ligase	EPRS	95			8.53637	0.102481	0.000110953	0.731268	3.95486	-0.451529	-2.6004
P20908	Collagen alpha-1(V) chain	COL5A1	12			7.22642	1	0.979179	0.994018	0.00913808	-0.00865587	-0.02044
J3KRJ2;J3KRF8;J3QR41;J3KTD6;J3QLN8;Q96GD4;J3KT86	Aurora kinase B	AURKB	2			6.66884	0.918008	0.573443	1.25151	0.24151	0.323671	0.49331
Q5T280	Putative methyltransferase C9orf114	C9orf114	8			7.62102	0.980977	0.812143	0.963557	0.0903677	-0.0535583	-0.167644
Q13045	Protein flightless-1 homolog	FLII	8			6.55603	0.963139	0.729537	0.943766	0.136953	-0.0834986	-0.249384
E9PL01;A0A087WUC6;E9PI68;Q15005;E9PRB9	Signal peptidase complex subunit 2	SPCS2	3			7.14563	0.933208	0.608816	1.10478	0.215514	0.143757	0.386326
K7ES69;A0A087X271;B4DDF4;B4DUT8;Q99439	Calponin;Calponin-2	CNN2	1			6.25166	0.901706	0.56486	1.33269	0.248059	0.414344	0.520529
B4DJF2;I3L3T1;P62258;I3L0W5	14-3-3 protein epsilon	YWHAE	2			6.95387	0.872876	0.517729	0.721344	0.285897	-0.47124	-0.586975
A0A087WYV3;A0A0D9SEW3;A0A087WXF8;Q9NP64;A0A087WXU5	Nucleolar protein of 40 kDa	ZCCHC17	4			7.27559	0.900952	0.560354	1.40345	0.251537	0.488974	0.536283
O95810	Serum deprivation-response protein	SDPR	27			9.08533	0.990743	0.875732	0.975785	0.0576288	-0.0353648	-0.110367
Q8TD26	Chromodomain-helicase-DNA-binding protein 6	CHD6	2			5.19109	0.973831	0.832592	0.877046	0.0795675	-0.189276	-0.194658
P67936	Tropomyosin alpha-4 chain	TPM4	26			8.71109	0.992928	0.932466	1.02592	0.0303669	0.0369202	0.0703435
Q92900	Regulator of nonsense transcripts 1	UPF1	17			7.0967	0.997647	0.958523	1.01396	0.0183974	0.0199976	0.0420991
A0A0A0MSJ0;Q86XP3	ATP-dependent RNA helicase DDX42	DDX42	6			6.89827	0.82409	0.328082	0.816198	0.484018	-0.293009	-0.761119
F8W118;F8VY35;F8VV59;F5H4R6;H0YIV4;P55209;H0YH88;H0YHC3;F8W020;F8W543;B7Z9C2;F8W0J6;F8VRJ2;F8VXI6;F8VUX1	Nucleosome assembly protein 1-like 1	NAP1L1	5			7.77958	0.923905	0.543846	0.875414	0.264524	-0.191963	-0.473405
O15143;C9JM51;F8WEB3;C9JTT6;C9JBJ7;C9K057;C9J4Z7;F8VXW2;C9JEY1;C9JQM8;C9JFG9;C9J6C8	Actin-related protein 2/3 complex subunit 1B	ARPC1B	2			6.34792	0.932766	0.646526	1.19038	0.189414	0.251427	0.397944
O60353;G5EA13	Frizzled-6	FZD6	2			6.17676	0.850082	0.331879	0.849083	0.47902	-0.236023	-0.712093
A0A087WVQ6;Q00610	Clathrin heavy chain;Clathrin heavy chain 1	CLTC	28			7.57085	0.986357	0.9101	0.976756	0.0409109	-0.0339295	-0.086337
A8K968			41			6.99022	0.880062	0.435026	0.87492	0.361485	-0.192777	-0.571948
Q5HYB6		DKFZp686J1372	18			6.40463	0.70306	0.271429	2.43876	0.566344	1.28615	1.06743
Q1ED39	Lysine-rich nucleolar protein 1	KNOP1	19			7.67233	0.955507	0.701584	1.06318	0.15392	0.0883869	0.272699
O00299	Chloride intracellular channel protein 1	CLIC1	2			7.15293	0.94225	0.618348	0.920757	0.208767	-0.119107	-0.359104
F8VZX2;Q15366;H3BRU6;F8W0G4;F8VXH9;F8W1G6;J3QT27;E9PFP8;P57721	Poly(rC)-binding protein 2;Poly(rC)-binding protein 3	PCBP2;PCBP3	8			7.70469	0.623939	0.133531	0.739822	0.874418	-0.43475	-1.18707
B1AKD8;Q5TZA2;A0A087WW81	Rootletin	CROCC	2			5.92879	0.92353	0.533714	0.882461	0.272692	-0.180395	-0.474886
P62273;A0A087WTT6	40S ribosomal protein S29	RPS29	5			10.1785	0.990483	0.840817	0.972391	0.0752983	-0.0403919	-0.136485
F5H6U2;F5GZ82;Q9NP50	Protein FAM60A	FAM60A	1			6.68824	0.981194	0.851473	0.918407	0.0698293	-0.122795	-0.166149
H3BPL5;Q96ES7	SAGA-associated factor 29 homolog	CCDC101	1			6.44515	0.962479	0.740975	0.934808	0.130197	-0.0972586	-0.251866
P49411	Elongation factor Tu, mitochondrial	TUFM	4			6.96002	0.702337	0.137831	0.801296	0.860654	-0.319593	-1.07195
O75947;F5H608	ATP synthase subunit d, mitochondrial	ATP5H	7			8.48649	0.801681	0.242822	0.840466	0.614712	-0.250738	-0.83027
Q3ZCM7;A0A075B736;Q5SQY0	Tubulin beta-8 chain	TUBB8	9			7.20107	0.932345	0.701957	0.836027	0.153689	-0.258379	-0.341758
Q6NUQ4	Transmembrane protein 214	TMEM214	17			7.73648	1	0.969889	0.994838	0.0132781	-0.00746663	-0.0254904
J3QQY2;J9JIE6;Q9UM00	Transmembrane and coiled-coil domain-containing protein 1	TMCO1	2			7.21992	0.974839	0.751005	0.9676	0.124357	-0.0475175	-0.193416
K7EQ79;K7EIY8;Q6PI98	INO80 complex subunit C	INO80C	1			6.8731	0.943489	0.693729	0.820648	0.15881	-0.285164	-0.354932
Q5KU26	Collectin-12	COLEC12	6			6.64801	0.855151	0.443887	0.748829	0.352727	-0.417293	-0.669284
H0YNE9;Q92930	Ras-related protein Rab-8B	RAB8B	3			6.66307	0.649411	0.0798063	0.827369	1.09796	-0.273397	-1.13804
Q6NW34	Uncharacterized protein C3orf17	C3orf17	9			7.06822	0.731071	0.154193	0.819864	0.811936	-0.286544	-1.00235
P54136	Arginine--tRNA ligase, cytoplasmic	RARS	43			8.50561	0.118596	0.000130077	0.741384	3.8858	-0.431708	-2.51267
P05089	Arginase-1	ARG1	2			6.36082	0.964	0.795072	0.919964	0.0995938	-0.12035	-0.218362
O75533	Splicing factor 3B subunit 1	SF3B1	30			7.81027	0.228616	0.00512236	0.703312	2.29053	-0.507764	-2.09512
Q96MG7	Melanoma-associated antigen G1	NDNL2	3			5.96072	0.426945	0.0175069	0.778261	1.75679	-0.361675	-1.59126
A0A087WX29;Q13148;K7EJM5;A0A1W2PNU8;B1AKP7;G3V162;A0A087X260;A0A087WYY0	TAR DNA-binding protein 43	TARDBP	3			6.83366	0.934232	0.638064	0.920105	0.195136	-0.120129	-0.345553
Q9BRD0	BUD13 homolog	BUD13	3			6.99888	0.983713	0.867726	1.01434	0.0616175	0.0205412	0.0932809
P60709	Actin, cytoplasmic 1;Actin, cytoplasmic 1, N-terminally processed	ACTB	33			8.2401	1	0.987882	0.997791	0.00529495	-0.00319004	-0.0104642
Q9NXX6	Non-structural maintenance of chromosomes element 4 homolog A	NSMCE4A	1			5.76388	0.438544	0.0686582	0.626833	1.16331	-0.673847	-1.56588
Q9NXH8	Torsin-4A	TOR4A	16			7.49187	0.872128	0.448669	0.805515	0.348074	-0.312016	-0.629462
M0R0M7;Q15833;M0QZ54;M0R0D4;M0R118;A0A087WUN8	Syntaxin-binding protein 2	STXBP2	2			5.97511	0.942571	0.671776	0.868483	0.172775	-0.20343	-0.359359
Q96AQ6	Pre-B-cell leukemia transcription factor-interacting protein 1	PBXIP1	8			7.13344	0.942743	0.645548	0.907305	0.190071	-0.14034	-0.354433
Q92575	UBX domain-containing protein 4	UBXN4	2			6.57069	0.98944	0.858811	1.03758	0.0661026	0.0532179	0.135916
H0YFA4;P52943	Cysteine-rich protein 2	CRIP2	1			7.04048	0.929287	0.615716	0.865288	0.210619	-0.208748	-0.415023
Q9BXP5;H7C3A1	Serrate RNA effector molecule homolog	SRRT	5			6.17257	0.872424	0.415312	0.859689	0.381626	-0.218113	-0.611543
O75746	Calcium-binding mitochondrial carrier protein Aralar1	SLC25A12	6			6.08504	0.0911667	0.00263015	0.561334	2.58002	-0.833069	-2.69012
Q9UH62	Armadillo repeat-containing X-linked protein 3	ARMCX3	8			6.89429	0.872285	0.441552	0.824974	0.355018	-0.27758	-0.621835
O43809;H3BND3	Cleavage and polyadenylation specificity factor subunit 5	NUDT21	2			6.43865	0.942668	0.679577	1.088	0.167761	0.121682	0.315187
E9PRI2;E7ESM3;Q7L2H7	Eukaryotic translation initiation factor 3 subunit M	EIF3M	1			7.42849	1	0.992136	1.00737	0.0034287	0.0106001	0.0092256
I3L159;I3L1F5;A0A087WT44;P30519	Heme oxygenase 2	HMOX2	1			6.63467	0.81496	0.364935	0.690224	0.437785	-0.534864	-0.806078
J3KRN5;P17252	Protein kinase C alpha type	PRKCA	3			6.91001	0.473778	0.140648	0.282128	0.851866	-1.82558	-1.4712
A0A087WTP3;Q92945;M0R0I5	Far upstream element-binding protein 2	KHSRP	11			7.33712	0.930144	0.570993	0.910244	0.24337	-0.135674	-0.409145
Q4VB86;P11171;A0A1B0GWG0	Protein 4.1	EPB41	4			6.77182	0.923939	0.53035	0.901018	0.275437	-0.150372	-0.45382
E7EUT5;P04406	Glyceraldehyde-3-phosphate dehydrogenase	GAPDH	4			7.29484	0.937232	0.665086	0.914484	0.177122	-0.12897	-0.331408
J3QKS7;B4DGM3;Q969G3;K7EMQ8;H7C048	SWI/SNF-related matrix-associated actin-dependent regulator of chromatin subfamily E member 1	SMARCE1	9			8.12395	0.772423	0.152884	0.863119	0.815638	-0.212368	-0.895044
P40939	Trifunctional enzyme subunit alpha, mitochondrial;Long-chain enoyl-CoA hydratase;Long chain 3-hydroxyacyl-CoA dehydrogenase	HADHA	51			8.45143	0.98653	0.875708	0.983929	0.0576408	-0.0233739	-0.095147
Q7Z4V5;A0A087WX58;A0A087WZ99;K7EPS6	Hepatoma-derived growth factor-related protein 2	HDGFRP2	2			5.70146	0.799481	0.360497	0.641324	0.443098	-0.640875	-0.83366
Q9H9L3	Interferon-stimulated 20 kDa exonuclease-like 2	ISG20L2	9			7.20273	0.99801	0.980095	0.994049	0.00873188	-0.00861136	-0.0197222
O60828;H7C053	Polyglutamine-binding protein 1	PQBP1	3			6.82769	0.941352	0.673311	0.921767	0.171784	-0.117527	-0.317101
Q8NBJ4	Golgi membrane protein 1	GOLM1	7			6.93451	0.996292	0.93087	0.991039	0.0311111	-0.0129862	-0.0527943
Q8N0V3	Putative ribosome-binding factor A, mitochondrial	RBFA	2			6.96529	0.882734	0.478046	0.846183	0.32053	-0.240958	-0.564389
Q8IX12;A0A0C4DGG8;F5H2E6;F5H1H2	Cell division cycle and apoptosis regulator protein 1	CCAR1	11			7.10247	0.238247	0.0106972	0.660003	1.97073	-0.599455	-2.05616
Q8NFW8	N-acylneuraminate cytidylyltransferase	CMAS	3			6.96974	0.18873	0.0126368	0.560447	1.89836	-0.835351	-2.2245
J3KSW8;H0Y2S9;Q6WCQ1;H0Y7E2;H7C3G6	Myosin phosphatase Rho-interacting protein	MPRIP	4			6.44447	0.998281	0.963046	1.02822	0.0163531	0.0401427	0.0424785
D6RB59;D6RBR9		EXOC3	6			6.8223	0.933385	0.676539	0.893115	0.169707	-0.163082	-0.340079
P22087;M0QXL5;M0R0P1;M0R299;M0R2Q4;M0R2U2;M0R1H0;M0R2B0	rRNA 2-O-methyltransferase fibrillarin	FBL	12			8.73964	0.862916	0.251066	0.907684	0.600211	-0.139738	-0.650859
P29966	Myristoylated alanine-rich C-kinase substrate	MARCKS	4			7.04352	0.869683	0.416633	0.836932	0.380246	-0.256818	-0.637118
Q5JVF3	PCI domain-containing protein 2	PCID2	1			5.96847	0.62722	0.141877	0.723765	0.848087	-0.466407	-1.18835
Q96G25	Mediator of RNA polymerase II transcription subunit 8	MED8	2			6.25825	0.967938	0.817911	1.11971	0.0872938	0.163128	0.206461
J3QRS3;P19105;O14950	Myosin regulatory light chain 12A;Myosin regulatory light chain 12B	MYL12A;MYL12B	14			9.11604	0.996775	0.93953	1.01772	0.0270893	0.0253401	0.0595183
J3KQN4;Q969Q0;P83881;H0Y5B4;H7BZ11	60S ribosomal protein L36a-like;60S ribosomal protein L36a	RPL36A;RPL36AL;RPL36A-HNRNPH2	6			9.40702	0.936347	0.645261	1.09592	0.190265	0.132145	0.349193
A0A0G2JIW1;P0DMV9;P0DMV8;V9GZ37	Heat shock 70 kDa protein 1B;Heat shock 70 kDa protein 1A	HSPA1B;HSPA1A	6			6.66921	0.933114	0.54956	0.94918	0.259985	-0.0752462	-0.339712
A0A0C4DGI9;J3KPG5;F8VU39;Q9UIF9	Bromodomain adjacent to zinc finger domain protein 2A	BAZ2A	1			5.48906	0.943602	0.679804	1.17793	0.167616	0.236254	0.360236
P38919	Eukaryotic initiation factor 4A-III;Eukaryotic initiation factor 4A-III, N-terminally processed	EIF4A3	7			7.1303	0.992516	0.849979	0.978995	0.0705917	-0.0306263	-0.118807
Q9NR12;D6RF83;D6RH06;D6RAN1;H7BYK4	PDZ and LIM domain protein 7	PDLIM7	6			7.19973	0.967011	0.765492	1.04986	0.116059	0.0702016	0.213363
Q5SY16	Polynucleotide 5-hydroxyl-kinase NOL9	NOL9	3			6.6511	0.535629	0.159285	0.437768	0.797826	-1.19176	-1.34868
H3BSJ9;H3BRG4;P22695;H3BP04	Cytochrome b-c1 complex subunit 2, mitochondrial	UQCRC2	2			6.51797	0.903566	0.359613	0.923731	0.444164	-0.114455	-0.522139
P78346;Q5VU11	Ribonuclease P protein subunit p30	RPP30	3			6.78456	0.904405	0.363276	0.925333	0.439764	-0.111956	-0.514661
Q86U42;H0YJH9;B4DEH8;G3V4T2	Polyadenylate-binding protein 2	PABPN1	2			7.17038	0.728204	0.208608	0.747542	0.680669	-0.419773	-1.01812
P33176	Kinesin-1 heavy chain	KIF5B	31			7.64129	0.875509	0.43381	0.854604	0.3627	-0.226673	-0.599704
O15230	Laminin subunit alpha-5	LAMA5	3			5.25703	0.758909	0.228256	0.791773	0.641578	-0.336842	-0.929381
Q96ST3	Paired amphipathic helix protein Sin3a	SIN3A	14			7.09388	0.763863	0.183677	0.839306	0.735944	-0.252732	-0.912579
Q9BZF1;F8VUA7;F8VQX7	Oxysterol-binding protein-related protein 8;Oxysterol-binding protein	OSBPL8	11			7.29378	0.874917	0.386683	0.880494	0.412645	-0.183615	-0.606271
Q7L0Y3;C9JVB6	Mitochondrial ribonuclease P protein 1	TRMT10C	13			7.71278	0.925844	0.526901	0.894959	0.278271	-0.160107	-0.465117
Q9NRH3;P23258;K7EIS0	Tubulin gamma-2 chain;Tubulin gamma-1 chain;Tubulin gamma chain	TUBG2;TUBG1	5			6.73901	0.934608	0.660335	0.905272	0.180235	-0.143576	-0.344256
Q6ZYL4	General transcription factor IIH subunit 5	GTF2H5	2			7.24358	0.404015	0.110055	0.184059	0.958389	-2.44176	-1.63602
Q9H0D6	5-3 exoribonuclease 2	XRN2	2			5.95119	0.470399	0.0671257	0.695102	1.17311	-0.524704	-1.47584
P60660;F8W1R7;G3V1V0;J3KND3;B7Z6Z4;G3V1Y7;F8VPF3	Myosin light polypeptide 6	MYL6	14			9.51745	0.991411	0.921673	1.02256	0.0354234	0.0321843	0.076781
P42677;Q5T4L4	40S ribosomal protein S27	RPS27	7			9.18446	0.753794	0.139261	0.847656	0.856169	-0.238448	-0.959804
A0A1B0GTL5;Q9BXF6	Rab11 family-interacting protein 5	RAB11FIP5	5			6.34167	0.822599	0.339503	0.792691	0.469157	-0.33517	-0.771996
C9JZN1;C9JIS1;C9JXA5;P62879	Guanine nucleotide-binding protein G(I)/G(S)/G(T) subunit beta-2	GNB2	1			7.28427	0.987032	0.90266	1.02836	0.0444757	0.0403388	0.0956859
Q9UNQ2;A0A0C4DGB1;D6RCL3	Probable dimethyladenosine transferase	DIMT1	14			8.21664	0.99097	0.848337	0.981003	0.0714314	-0.0276699	-0.11482
Q4KMQ2	Anoctamin-6	ANO6	3			6.63254	0.425741	0.0586858	0.650315	1.23147	-0.62079	-1.58774
A0A1C7CYX9;Q16555	Dihydropyrimidinase-related protein 2	DPYSL2	12			7.22253	0.942358	0.682555	0.84612	0.165862	-0.241066	-0.358515
A0A0A0MTC7;A0A0A0MQS9;Q16363	Laminin subunit alpha-4	LAMA4	6			6.63114	0.923785	0.522028	0.907239	0.282306	-0.140445	-0.450604
P27824	Calnexin	CANX	2			5.95261	0.940878	0.693443	0.826187	0.15899	-0.275459	-0.353688
P11387	DNA topoisomerase 1	TOP1	45			8.70119	0.981987	0.830586	1.05115	0.0806152	0.0719652	0.168268
P46778;M0R181	60S ribosomal protein L21	RPL21	13			9.5373	0.870696	0.322511	0.897623	0.491456	-0.155819	-0.623971
A0A1C7CYX1;A0A0A0MSU2;Q6PJG2	ELM2 and SANT domain-containing protein 1	ELMSAN1	6			6.84144	0.986534	0.82984	1.03211	0.0810057	0.0456031	0.14868
Q9UG63;C9JHK9;C9JZV3	ATP-binding cassette sub-family F member 2	ABCF2	4			6.82487	0.926216	0.428555	0.931366	0.367993	-0.10258	-0.457287
P61978;Q5T6W2	Heterogeneous nuclear ribonucleoprotein K	HNRNPK	26			8.33232	0.797969	0.303323	0.783523	0.518095	-0.351953	-0.82942
Q8ND71	GTPase IMAP family member 8	GIMAP8	2			6.14727	0.755178	0.228835	0.769296	0.640477	-0.378389	-0.957456
Q15056	Eukaryotic translation initiation factor 4H	EIF4H	3			6.49549	0.874288	0.533897	1.58458	0.272542	0.664102	0.587296
Q9GZR2;A0A0C4DG22	RNA exonuclease 4	REXO4	6			7.24062	0.936476	0.580737	1.05752	0.236021	0.0806796	0.334291
Q9UQE7	Structural maintenance of chromosomes protein 3	SMC3	23			7.4388	0.136235	0.00253075	0.660604	2.59675	-0.598143	-2.39593
Q9H2W6	39S ribosomal protein L46, mitochondrial	MRPL46	10			7.97063	0.88172	0.373045	0.903982	0.428239	-0.145634	-0.568493
Q9Y2W2;F5H5G4	WW domain-binding protein 11	WBP11	6			7.30468	0.956978	0.721527	0.938198	0.141747	-0.0920353	-0.26219
Q9Y383;A0A0A6YYJ8	Putative RNA-binding protein Luc7-like 2	LUC7L2	17			8.3922	0.923369	0.577179	0.868241	0.23869	-0.203832	-0.44925
P02751	Fibronectin;Anastellin;Ugl-Y1;Ugl-Y2;Ugl-Y3	FN1	27			7.1336	0.965536	0.77994	0.941484	0.107939	-0.0869916	-0.215827
E9PIQ7;O00165	HCLS1-associated protein X-1	HAX1	2			6.4864	0.423631	0.0411326	0.712961	1.38581	-0.488105	-1.58306
Q7Z4F1	Low-density lipoprotein receptor-related protein 10	LRP10	2			6.17754	0.95186	0.654105	1.05466	0.184352	0.0767752	0.288357
Q9H223	EH domain-containing protein 4	EHD4	13			7.53479	0.847377	0.310668	0.857385	0.507704	-0.221985	-0.721032
O95347	Structural maintenance of chromosomes protein 2	SMC2	14			7.15017	0.458338	0.0123971	0.80977	1.90668	-0.304415	-1.52181
Q96Q45;A0A087WWU1;F2Z329	Transmembrane protein 237	TMEM237	6			7.53504	0.999054	0.99797	0.999596	0.000882499	-0.000583649	-0.00180278
Q15084	Protein disulfide-isomerase A6	PDIA6	11			8.16518	0.935102	0.62658	0.931807	0.203023	-0.101897	-0.336284
F8W038;Q8IXM2;H0YIS7;F8W1H0	Chromatin complexes subunit BAP18	C17orf49;BAP18;RNASEK-C17orf49	5			7.54013	0.94876	0.70232	1.08771	0.153465	0.121296	0.297025
P53621	Coatomer subunit alpha;Xenin;Proxenin	COPA	41			7.94434	0.922743	0.439258	0.92784	0.35728	-0.108053	-0.461484
P13010	X-ray repair cross-complementing protein 5	XRCC5	3			6.53267	1	0.982769	0.997037	0.00754857	-0.00428168	-0.0145954
O95831	Apoptosis-inducing factor 1, mitochondrial	AIFM1	6			6.76817	0.980502	0.847255	1.11246	0.071986	0.153756	0.175161
O95249;B4DQA8;K7EJC8;E9PCW1;G5E9T8	Golgi SNAP receptor complex member 1	GOSR1	5			7.50492	0.986931	0.899196	1.02971	0.0461455	0.0422316	0.0993621
Q9UBM7	7-dehydrocholesterol reductase	DHCR7	1			6.51076	0.927773	0.539934	0.906851	0.267659	-0.141063	-0.437695
O95470	Sphingosine-1-phosphate lyase 1	SGPL1	10			7.3352	0.951906	0.691542	0.939755	0.160182	-0.0896438	-0.280606
E9PBY7;E9PQ61;O75152	Zinc finger CCCH domain-containing protein 11A	ZC3H11A	2			6.19388	0.942419	0.654757	0.89025	0.18392	-0.167718	-0.361523
F5GZF0;O14519	Cyclin-dependent kinase 2-associated protein 1	CDK2AP1	2			7.22955	0.97539	0.82412	0.921509	0.0840095	-0.11793	-0.191173
O75367;D6RCF2;B4DJC3	Core histone macro-H2A.1;Histone H2A	H2AFY	2			6.33411	0.89963	0.45585	0.884101	0.341178	-0.177717	-0.540026
Q5RI15	Cytochrome c oxidase protein 20 homolog	COX20	1			7.12791	0.893724	0.560335	0.664291	0.251552	-0.590112	-0.54658
A0A088AWP2;A0A0C4DG41;B5MDW0;A8MX39;A8MZ24;P11308	Transcriptional regulator ERG	ERG	1			6.09321	0.999021	0.994647	0.99878	0.00233084	-0.0017608	-0.00494603
Q12872;F5H1A5	Splicing factor, suppressor of white-apricot homolog	SFSWAP	2			6.36663	0.598526	0.199686	2.40564	0.699651	1.26642	1.23889
Q5VTL8;A0A0A0MRN0	Pre-mRNA-splicing factor 38B	PRPF38B	4			7.0406	0.932904	0.683253	0.879572	0.165418	-0.185127	-0.342441
C9J384;Q9BQ75	Protein CMSS1	CMSS1	5			6.99506	0.687861	0.244294	0.527127	0.612087	-0.923778	-1.09104
Q13724;C9J8D4	Mannosyl-oligosaccharide glucosidase	MOGS	29			8.30064	0.721805	0.166285	0.792085	0.779147	-0.336274	-1.03397
A0A0A0MR66;P98175	RNA-binding protein 10	RBM10	8			6.77452	0.372621	0.0269251	0.698088	1.56984	-0.518519	-1.72748
E7ETD6;Q12830;J3QQQ8;J3KSK9;E9PE19	Nucleosome-remodeling factor subunit BPTF	BPTF	3			6.18577	0.923828	0.586559	1.2244	0.231689	0.292075	0.47124
Q14137	Ribosome biogenesis protein BOP1	BOP1	10			7.33878	0.923499	0.422984	0.927166	0.373676	-0.1091	-0.473132
O75380;D6RBT3	NADH dehydrogenase [ubiquinone] iron-sulfur protein 6, mitochondrial	NDUFS6	7			8.41276	0.870225	0.406089	0.883235	0.391379	-0.17913	-0.584383
E9PLS4;E9PP98;Q9Y5Y5;E9PMM3	Peroxisomal membrane protein PEX16	PEX16	2			7.12048	0.873366	0.368611	0.897992	0.433431	-0.155225	-0.586062
Q8N3E9;F5GXC1;K7EQF2	1-phosphatidylinositol 4,5-bisphosphate phosphodiesterase delta-3	PLCD3	2			5.17863	0.871924	0.4433	1.16413	0.353302	0.219257	0.585168
Q96I25;Q5W011;Q5W010;Q5W012	Splicing factor 45	RBM17	10			7.48401	0.35036	0.0203663	0.707959	1.69109	-0.498262	-1.77333
Q9BTV4;V9GY05	Transmembrane protein 43	TMEM43	2			6.27692	0.989734	0.903603	0.983695	0.0440222	-0.0237172	-0.081522
P32322;E2QRB3;J3QL24;J3QKT4;J3KQ22	Pyrroline-5-carboxylate reductase 1, mitochondrial;Pyrroline-5-carboxylate reductase	PYCR1	4			6.91595	0.949499	0.702256	0.923424	0.153505	-0.114935	-0.293103
B4E3S0;Q9ULV4;H0YHL7	Coronin;Coronin-1C	CORO1C	5			7.09937	0.993394	0.926851	1.02008	0.0329902	0.0286827	0.0708821
Q15691	Microtubule-associated protein RP/EB family member 1	MAPRE1	5			7.40922	0.846325	0.377093	0.792737	0.423551	-0.335085	-0.724466
P23284	Peptidyl-prolyl cis-trans isomerase B	PPIB	13			8.25907	1	0.988351	0.998092	0.00508894	-0.0027558	-0.00970046
A0A0A0MQZ6;O95478;H0YAI9	Ribosome biogenesis protein NSA2 homolog	NSA2	4			7.01216	1	0.986008	0.993883	0.00611956	-0.00885201	-0.0149449
E7ETY7;Q8TED1	Glutathione peroxidase;Probable glutathione peroxidase 8	GPX8	5			7.66009	0.925515	0.447083	0.933385	0.349612	-0.0994562	-0.440709
J3KPP4;O95232;D6RDI2	Luc7-like protein 3	LUC7L3	14			8.06562	0.965279	0.761211	0.94109	0.118495	-0.0875953	-0.230233
Q9NQ50	39S ribosomal protein L40, mitochondrial	MRPL40	8			8.23261	0.930038	0.533767	0.922357	0.272648	-0.116603	-0.415067
F6UZG9;Q8NFZ0	F-box only protein 18	FBXO18	1			4.9739	0.949141	0.724561	0.898011	0.139925	-0.155195	-0.293826
O15231;H7BZT5;H0Y704	Zinc finger protein 185	ZNF185	6			6.7769	0.978611	0.816482	1.0464	0.0880534	0.0654376	0.174671
P15259;P18669;Q8N0Y7	Phosphoglycerate mutase 2;Phosphoglycerate mutase 1;Probable phosphoglycerate mutase 4	PGAM2;PGAM1;PGAM4	2			6.21211	0.961564	0.715707	0.945898	0.145265	-0.0802437	-0.255428
Q9UKX7	Nuclear pore complex protein Nup50	NUP50	2			6.27559	0.901783	0.583869	0.650572	0.233685	-0.62022	-0.51867
Q08945	FACT complex subunit SSRP1	SSRP1	6			6.77701	0.964901	0.781215	0.928127	0.107229	-0.107605	-0.225527
H0Y2W2		ATAD3A	30			7.71448	0.919409	0.568887	0.807089	0.244974	-0.3092	-0.494797
O43513	Mediator of RNA polymerase II transcription subunit 7	MED7	2			5.78438	0.870016	0.415468	0.852287	0.381463	-0.23059	-0.620806
Q8WUY1;H0YAR9	Protein THEM6	THEM6	3			7.30863	0.761094	0.178268	0.833605	0.748927	-0.262565	-0.933248
F8VPD4;P27708	CAD protein;Glutamine-dependent carbamoyl-phosphate synthase;Aspartate carbamoyltransferase;Dihydroorotase	CAD	2			5.08486	0.986401	0.895122	0.976469	0.0481175	-0.0343542	-0.0970279
Q15717;M0QZR9	ELAV-like protein 1	ELAVL1	7			7.49434	0.962484	0.75787	0.924197	0.120405	-0.113727	-0.247812
Q9UHI6	Probable ATP-dependent RNA helicase DDX20	DDX20	5			7.39212	0.778605	0.189724	0.848317	0.721877	-0.237324	-0.883337
Q9HCU5;B5MC98	Prolactin regulatory element-binding protein	PREB	6			7.22681	0.810501	0.253596	0.849868	0.595858	-0.234689	-0.79898
P33993	DNA replication licensing factor MCM7	MCM7	7			6.41261	0.755573	0.257098	0.758278	0.589901	-0.399201	-0.923763
D6RHW1;D6RIY1;D6RGK3;D6RIV9;D6RIE8;Q9HBM6;Q16594	Transcription initiation factor TFIID subunit 9B;Transcription initiation factor TFIID subunit 9	TAF9;TAF9B	3			7.35679	0.964542	0.81943	0.800072	0.0864881	-0.321799	-0.218455
H0Y2V6;Q5SW79;H0Y4T4	Centrosomal protein of 170 kDa	CEP170	3			6.46064	0.987483	0.8976	1.0341	0.0469169	0.0483713	0.103703
H3BSE1;Q4KMP7	TBC1 domain family member 10B	TBC1D10B	2			6.54291	0.989736	0.886842	1.08887	0.0521536	0.122829	0.130469
P60903	Protein S100-A10	S100A10	1			7.43125	0.954762	0.77393	0.796509	0.111298	-0.328238	-0.270784
C9J9K3;A0A0C4DG17;P08865;F8WD59	40S ribosomal protein SA	RPSA	10			8.08704	0.883892	0.466965	0.856145	0.330716	-0.224073	-0.565397
O95573	Long-chain-fatty-acid--CoA ligase 3	ACSL3	17			7.52235	0.830926	0.285945	0.858622	0.543717	-0.219904	-0.745249
Q7L311;A0A1B0GXK8;A0A0B4J1X4;Q5H9E0;Q5H9E1	Armadillo repeat-containing X-linked protein 2	ARMCX2	2			6.31116	0.799169	0.377378	0.569117	0.423223	-0.813203	-0.829504
O60244	Mediator of RNA polymerase II transcription subunit 14	MED14	4			6.10247	0.91241	0.484026	1.12063	0.315132	0.164307	0.503894
Q5VV42	Threonylcarbamoyladenosine tRNA methylthiotransferase	CDKAL1	5			6.71916	0.489929	0.0754766	0.696117	1.12219	-0.522598	-1.43761
Q9NY93;G3V0G3;H7C3E9;F8WDT8	Probable ATP-dependent RNA helicase DDX56	DDX56	21			8.23104	0.933847	0.458911	0.958088	0.338272	-0.0617698	-0.342813
P46940;H0YLE8;A0A0J9YXZ5	Ras GTPase-activating-like protein IQGAP1	IQGAP1	83			8.47703	0.922245	0.53537	0.898564	0.271346	-0.154307	-0.453327
Q96ST2;A0A1B0GW95	Protein IWS1 homolog	IWS1	3			6.13338	0.92622	0.631377	1.21811	0.199711	0.284641	0.421583
Q9Y512	Sorting and assembly machinery component 50 homolog	SAMM50	2			6.21945	0.894693	0.45384	0.881642	0.343097	-0.181736	-0.545428
Q8NBX0	Saccharopine dehydrogenase-like oxidoreductase	SCCPDH	11			7.85952	0.995844	0.937377	0.986945	0.0280858	-0.0189581	-0.0565387
A9Z1X7;Q8IYB3;E9PCT1	Serine/arginine repetitive matrix protein 1	SRRM1	12			8.03977	0.952013	0.701138	0.93661	0.154197	-0.0944796	-0.278545
E7ESL0;J3KQY1;Q9NWU5	39S ribosomal protein L22, mitochondrial	MRPL22	4			7.23239	0.987178	0.890331	1.02578	0.0504486	0.0367206	0.10211
K7EQ55;K7EK33;Q96EP5;K7EQ02	DAZ-associated protein 1	DAZAP1	2			5.82673	0.883159	0.439106	0.875797	0.35743	-0.191332	-0.566998
P35579	Myosin-9	MYH9	220			9.52983	0.995869	0.942354	0.983022	0.0257861	-0.0247046	-0.0570319
A6NNN6;Q15154;E7ETA6;E9PGW9;E7EV93	Pericentriolar material 1 protein	PCM1	18			7.21672	0.991693	0.843078	0.977	0.074132	-0.03357	-0.126568
Q92759	General transcription factor IIH subunit 4	GTF2H4	2			6.1869	0.740206	0.208675	0.775852	0.68053	-0.366147	-0.983077
O60783	28S ribosomal protein S14, mitochondrial	MRPS14	3			7.4416	0.850488	0.338044	0.852222	0.471027	-0.230698	-0.700623
P21589;Q96B60	5-nucleotidase	NT5E	4			6.38149	0.902619	0.541394	0.798541	0.266487	-0.324561	-0.529184
P11047	Laminin subunit gamma-1	LAMC1	8			6.8973	0.922879	0.489129	0.905919	0.310576	-0.142546	-0.477537
Q9Y3A2	Probable U3 small nucleolar RNA-associated protein 11	UTP11L	2			6.45868	0.998115	0.955666	0.993787	0.019694	-0.00899156	-0.0348864
Q8WVC2;P63220;Q9BYK1	40S ribosomal protein S21	RPS21	6			8.28841	0.925647	0.567277	0.881865	0.246205	-0.181371	-0.446069
F5H7S3;H7BYY1;H0YK48;B7Z596;H0YNC7		TPM1	12			7.01774	0.637477	0.217313	2.04276	0.662914	1.03052	1.16753
Q9NPA0;H0YDT8	ER membrane protein complex subunit 7	EMC7	3			7.52572	0.50971	0.0200945	0.82078	1.69692	-0.284933	-1.40224
Q02952	A-kinase anchor protein 12	AKAP12	2			5.93404	0.788943	0.15027	0.880387	0.823127	-0.18379	-0.843232
Q92797;M0R1C2;M0R180;M0QXP5;M0R3C7;A0A087WUE9	Symplekin	SYMPK	2			6.37862	0.998263	0.972718	0.962106	0.0120131	-0.0557318	-0.0329894
A0A0C4DGT8;A0A087WWP8;Q5VWQ0	Round spermatid basic protein 1	RSBN1	7			7.22835	0.918349	0.46858	1.10003	0.329217	0.137545	0.486769
P17655	Calpain-2 catalytic subunit	CAPN2	4			5.70214	0.927176	0.615118	1.19048	0.211042	0.251546	0.430165
Q9BX40	Protein LSM14 homolog B	LSM14B	1			6.28196	0.847442	0.346272	0.833385	0.460583	-0.262945	-0.718365
P60953	Cell division control protein 42 homolog	CDC42	3			7.44948	0.78009	0.247601	0.808388	0.606248	-0.306881	-0.876996
Q6PD62	RNA polymerase-associated protein CTR9 homolog	CTR9	10			6.8676	0.698481	0.0612001	0.857085	1.21325	-0.222489	-1.08256
F5GXT3;Q9NQ90	Anoctamin;Anoctamin-2	ANO2	1			6.5972	0.996034	0.950828	0.944096	0.0218982	-0.0829945	-0.0587559
P42285	Superkiller viralicidic activity 2-like 2	SKIV2L2	10			6.96089	0.611632	0.0434649	0.835778	1.36186	-0.258808	-1.22073
H0YAN8;O15013	Rho guanine nucleotide exchange factor 10	ARHGEF10	3			6.24861	0.996554	0.947752	0.984052	0.0233053	-0.023194	-0.0521001
Q8IXB1;Q71S60;A0A087WXH7;E7EP04	DnaJ homolog subfamily C member 10	DNAJC10	6			6.81056	0.93094	0.461675	0.944867	0.335663	-0.0818164	-0.39547
U3KQ69;E9PI62;Q9BT17	Mitochondrial GTPase 1;Mitochondrial ribosome-associated GTPase 1	MTG1	1			5.3359	0.97875	0.802765	0.958756	0.0954117	-0.0607637	-0.180364
Q8TA86	Retinitis pigmentosa 9 protein	RP9	2			6.91323	0.925014	0.5064	0.925742	0.295506	-0.111318	-0.425645
P19338;H7BY16	Nucleolin	NCL	38			8.87409	0.0352857	0.000164143	0.45817	3.78478	-1.12605	-3.84493
Q8IY37;F5H3Y4	Probable ATP-dependent RNA helicase DHX37	DHX37	7			6.78247	0.936506	0.655714	1.10659	0.183286	0.14612	0.349562
P51531;F6VDE0;A0A0U1RQZ9	Probable global transcription activator SNF2L2	SMARCA2	14			6.43215	0.965837	0.719757	0.953412	0.142814	-0.0688283	-0.240253
Q76FK4	Nucleolar protein 8	NOL8	1			5.40502	0.282384	0.0461583	0.415462	1.33575	-1.26721	-1.9289
Q9UEU0	Vesicle transport through interaction with t-SNAREs homolog 1B	VTI1B	10			7.99696	0.925654	0.470162	0.932781	0.327752	-0.100389	-0.429495
P35998;C9JLS9;A0A1W2PQS1	26S protease regulatory subunit 7	PSMC2	2			6.40652	0.81523	0.286264	0.830267	0.543233	-0.268353	-0.793426
O43264	Centromere/kinetochore protein zw10 homolog	ZW10	5			6.42482	0.982966	0.820327	0.964103	0.0860128	-0.0527404	-0.16169
I3L0X9;I3L3T0;A0A0A6YYL4;Q9Y3D7;I3L1U7	Coronin;Mitochondrial import inner membrane translocase subunit TIM16	PAM16;CORO7-PAM16	6			8.17056	0.923456	0.522021	0.907455	0.282312	-0.140102	-0.450256
P84090;G3V279	Enhancer of rudimentary homolog	ERH	5			8.63351	0.942584	0.642205	0.901332	0.192326	-0.149869	-0.363015
Q14331;E9PLY7;E9PRR7	Protein FRG1	FRG1	4			7.05242	0.990929	0.880271	0.975315	0.0553836	-0.0360597	-0.10817
E9PGX9;E9PFL9;E7ERC4;P05455	Lupus La protein	SSB	1			6.26668	0.990036	0.875477	0.939625	0.0577551	-0.0898434	-0.136366
P35606;H0Y938	Coatomer subunit beta	COPB2	2			6.50987	0.635738	0.220468	0.505706	0.656654	-0.98363	-1.1537
Q9Y4C8	Probable RNA-binding protein 19	RBM19	3			6.20774	0.847204	0.426873	0.710733	0.369701	-0.49262	-0.709012
C9JPK5;E7ERX5;Q5T3E6;E9PLR6;E7EUI6;E7EQW5;P05556	Integrin beta;Integrin beta-1	ITGB1	1			6.9864	0.945236	0.679937	0.923403	0.167531	-0.114967	-0.310218
A6NHR9	Structural maintenance of chromosomes flexible hinge domain-containing protein 1	SMCHD1	3			5.31773	0.933407	0.646048	1.18586	0.189735	0.245936	0.39703
Q9H0A0;A0A087WV29	N-acetyltransferase 10	NAT10	35			8.15336	0.874264	0.232822	0.928827	0.632976	-0.106519	-0.579317
Q9NXF1;A0A0A0MSR3	Testis-expressed sequence 10 protein	TEX10	2			5.7693	0.917316	0.477057	0.903514	0.32143	-0.146381	-0.490956
Q15293	Reticulocalbin-1	RCN1	2			7.04493	0.971058	0.794425	0.947094	0.0999468	-0.078421	-0.199532
Q9NUQ6;B8ZZZ7;F8W6C2;F8VT91	SPATS2-like protein	SPATS2L	18			7.96553	0.954358	0.644511	0.958642	0.19077	-0.060936	-0.267148
E9PNW8;Q8WVX9	Fatty acyl-CoA reductase 1	FAR1	5			6.96481	0.937614	0.605859	0.917085	0.217629	-0.124872	-0.373418
P62979;J3QS39;J3QTR3;F5H6Q2;F5GYU3;F5H2Z3;F5H265;B4DV12;F5H388;F5H747;F5GXK7;J3QKN0;Q5PY61;Q96C32;P0CG47;P0CG48	Ubiquitin-40S ribosomal protein S27a;Ubiquitin;40S ribosomal protein S27a;Polyubiquitin-B;Ubiquitin;Polyubiquitin-C;Ubiquitin	RPS27A;UBB;UBC	11			9.13213	0.924996	0.496747	0.918841	0.303865	-0.122114	-0.447062
Q96BN2	Transcriptional adapter 1	TADA1	1			5.98677	0.783642	0.197345	0.850583	0.704774	-0.233476	-0.867755
Q13162;H7C3T4	Peroxiredoxin-4	PRDX4	6			7.5589	0.990324	0.834939	1.01797	0.0783451	0.0256996	0.116732
Q5SRI9	Glycoprotein endo-alpha-1,2-mannosidase	MANEA	2			5.64911	0.376857	0.0644677	0.51661	1.19066	-0.952853	-1.70562
P18583	Protein SON	SON	26			7.8638	0.932148	0.554802	0.928921	0.255862	-0.106372	-0.388104
Q9H5V9	UPF0428 protein CXorf56	CXorf56	2			7.01808	0.952848	0.667895	0.949895	0.175292	-0.0741599	-0.27694
Q9BTT4	Mediator of RNA polymerase II transcription subunit 10	MED10	3			7.21683	0.887691	0.485097	0.847014	0.314172	-0.239542	-0.556527
E7EU96;P68400;Q8NEV1;A0A087WY74	Casein kinase II subunit alpha;Casein kinase II subunit alpha 3	CSNK2A1;CSNK2A3	8			7.24829	0.282099	0.00581862	0.739514	2.23518	-0.43535	-1.93725
P11274;I3L1U8;I3L2P5;H0Y554;B7Z683;A0A0G2JQ41;A0A1C7CYZ0;Q12979	Breakpoint cluster region protein;Active breakpoint cluster region-related protein	BCR;ABR	2			5.66454	0.871328	0.498303	1.42884	0.302506	0.514847	0.618271
Q9Y5B9	FACT complex subunit SPT16	SUPT16H	6			6.54007	0.828746	0.327803	1.21007	0.484387	0.275091	0.748785
F1DAL9;P24468;P10589	COUP transcription factor 2;COUP transcription factor 1	NR2F1;NR2F2	2			6.49888	0.608211	0.176834	1.73173	0.752434	0.792218	1.22791
Q9Y2Z0	Suppressor of G2 allele of SKP1 homolog	SUGT1	1			6.06941	0.811244	0.376242	0.633125	0.424532	-0.659437	-0.811996
O00203	AP-3 complex subunit beta-1	AP3B1	7			6.36468	0.735316	0.27286	0.623687	0.564061	-0.681105	-0.991443
O43752	Syntaxin-6	STX6	2			6.29365	0.937246	0.682128	0.866982	0.166134	-0.205927	-0.350059
Q9UNK0;I3L305	Syntaxin-8	STX8	9			7.92443	0.924977	0.434109	0.940228	0.362401	-0.0889177	-0.425209
Q8TEQ6	Gem-associated protein 5	GEMIN5	2			5.30421	0.848247	0.359101	0.832916	0.444784	-0.263757	-0.70449
G3V529;Q9GZR7;A0A1W2PRR2;F5GYL3;A0A087WXU8	ATP-dependent RNA helicase DDX24	DDX24	19			7.60032	0.856704	0.348479	0.853621	0.457824	-0.228333	-0.687493
K7EQ03;K7EP90;Q9BTD8	RNA-binding protein 42	RBM42	5			8.0765	0.57122	0.0719385	1.27939	1.14304	0.355457	1.28476
E9PEC3;E7EUY3;E7ETT1;E9PDR0;C9JQS9;E7EX59;P05166;E7ETT4;F8WBI9	Propionyl-CoA carboxylase beta chain, mitochondrial	PCCB	5			7.02044	0.806414	0.345029	0.724501	0.462144	-0.464941	-0.816927
A6NLN1;P26599;A0A0U1RRM4	Polypyrimidine tract-binding protein 1	PTBP1	9			7.63606	0.813778	0.267673	0.83766	0.572395	-0.255564	-0.804359
Q6NUK1	Calcium-binding mitochondrial carrier protein SCaMC-1	SLC25A24	1			6.44069	0.84843	0.301141	0.862788	0.52123	-0.212922	-0.721082
D6RBW1;P06730	Eukaryotic translation initiation factor 4E	EIF4E	3			6.6874	0.98079	0.813489	0.964439	0.0896482	-0.0522385	-0.165497
B3KPJ4;A0A0A0MSI2;Q8IXK0	Polyhomeotic-like protein 2	PHC2	1			5.9055	0.876516	0.411184	0.872827	0.385964	-0.196233	-0.596797
K7EQV2;K7ERD7;O95707	Ribonuclease P protein subunit p29	POP4	2			6.87143	0.949699	0.622158	1.04646	0.206099	0.0655133	0.286277
Q9Y5T4	DnaJ homolog subfamily C member 15	DNAJC15	3			6.78919	0.986513	0.86973	1.10092	0.0606157	0.138713	0.150061
P24539;Q5QNZ2	ATP synthase F(0) complex subunit B1, mitochondrial	ATP5F1	5			7.61615	0.702607	0.138425	0.801295	0.858786	-0.319595	-1.07075
O95402	Mediator of RNA polymerase II transcription subunit 26	MED26	1			6.14035	0.975512	0.830755	1.09964	0.080527	0.137026	0.189116
Q9BVI4	Nucleolar complex protein 4 homolog	NOC4L	12			7.38525	0.949826	0.658524	0.949163	0.181428	-0.0752729	-0.283752
E7EVA0;P27816;H0Y2V1;H7C4C5;F8W9U4;B5MEG9	Microtubule-associated protein;Microtubule-associated protein 4	MAP4	6			6.66804	0.987903	0.89766	0.966779	0.0468881	-0.0487417	-0.103824
Q96K58;C9JCJ0	Zinc finger protein 668	ZNF668	2			5.62624	0.858972	0.444687	1.39803	0.351945	0.483395	0.68323
O96019	Actin-like protein 6A	ACTL6A	13			7.58772	0.873117	0.309973	0.904628	0.508676	-0.144603	-0.614799
E7EX17;P23588;F8W0K0;F8VSC7;F8VP89;F8VX11;F8VYE9	Eukaryotic translation initiation factor 4B	EIF4B	5			6.52239	0.469044	0.0861447	0.621553	1.06477	-0.686051	-1.48998
A0A182DWI4;E9PN30;Q9BQE4	Selenoprotein S	VIMP	3			7.123	0.872397	0.377876	0.876544	0.42265	-0.190102	-0.621203
P55735;A8MXL6	Protein SEC13 homolog	SEC13	3			7.35062	0.877573	0.457045	0.840983	0.340041	-0.249852	-0.590725
Q5SSJ5;X6RGJ2;B0QZK4;Q5SWC8	Heterochromatin protein 1-binding protein 3	HP1BP3	28			8.88635	0.98973	0.863484	1.01912	0.0637458	0.027319	0.107196
A0A087WVQ9;Q5VTE0;P68104;A0A087WV01	Putative elongation factor 1-alpha-like 3;Elongation factor 1-alpha 1;Elongation factor 1-alpha	EEF1A1;EEF1A1P5	10			8.55046	0.943078	0.651173	0.89667	0.186303	-0.157351	-0.359549
H0YNH8;H0YN48;Q9BZF9	Uveal autoantigen with coiled-coil domains and ankyrin repeats	UACA	2			5.73994	0.697413	0.152614	0.77946	0.816405	-0.359454	-1.08212
A0A0C4DGT4;Q643R3	Lysophospholipid acyltransferase LPCAT4	LPCAT4	1			6.10175	0.782976	0.335757	1.49618	0.473975	0.581287	0.861366
Q13523;H0YDJ3	Serine/threonine-protein kinase PRP4 homolog	PRPF4B	25			7.9284	0.996768	0.924519	0.989203	0.0340842	-0.0156622	-0.0599626
C9JKI3	Caveolin	CAV1	6			7.85483	0.953961	0.684277	0.948988	0.164768	-0.075539	-0.26939
Q9UHA3;H3BMQ2	Probable ribosome biogenesis protein RLP24	RSL24D1	3			7.53209	0.936566	0.61182	0.88846	0.213377	-0.170622	-0.400775
Q9H9Y6	DNA-directed RNA polymerase I subunit RPA2	POLR1B	9			7.18093	0.388294	0.00812965	0.791449	2.08993	-0.337431	-1.66619
O60524;G3V5V3;G3V4D9	Nuclear export mediator factor NEMF	NEMF	7			7.21211	0.927038	0.545949	0.879724	0.262848	-0.184877	-0.46711
E7EX90;Q14203;E7EWF7	Dynactin subunit 1	DCTN1	4			5.9264	0.991187	0.896356	1.07249	0.0475195	0.100966	0.118001
E9PK01;P29692;A0A087X1X7;E9PRY8;E9PPR1;E9PL12;E9PQ49;E9PI39;E9PMW7;E9PIZ1;E9PL71;H0YCK7;E9PN91;E9PQZ1	Elongation factor 1-delta	EEF1D	15			8.47808	0.97458	0.792304	0.958498	0.101108	-0.0611531	-0.187526
A0A087WYW3;P30414	NK-tumor recognition protein;Putative peptidyl-prolyl cis-trans isomerase	NKTR	2			6.19081	0.741597	0.297539	1.90949	0.526457	0.93319	0.983178
F8W930;Q9Y6M1	Insulin-like growth factor 2 mRNA-binding protein 2	IGF2BP2	8			7.22417	0.85107	0.417678	0.730968	0.379158	-0.452121	-0.712195
O75683	Surfeit locus protein 6	SURF6	12			8.32799	0.965202	0.749548	0.952366	0.125201	-0.0704123	-0.223846
S4R3H4;E7EQT4;Q9UKV3;G3V3B0	Apoptotic chromatin condensation inducer in the nucleus	ACIN1	14			6.91455	0.982905	0.821622	0.964112	0.085328	-0.0527274	-0.160853
O00425	Insulin-like growth factor 2 mRNA-binding protein 3	IGF2BP3	17			7.70755	0.637777	0.139191	0.749953	0.856388	-0.415128	-1.15839
Q9Y3F4	Serine-threonine kinase receptor-associated protein	STRAP	3			6.48636	0.960707	0.761284	0.908905	0.118453	-0.137799	-0.254548
E9PHT9;P08758	Annexin;Annexin A5	ANXA5	1			5.9872	0.784555	0.337318	1.46827	0.471961	0.554115	0.852706
P62269	40S ribosomal protein S18	RPS18	20			10.3216	0.984478	0.819688	1.03086	0.0863512	0.0438442	0.152581
Q9Y3B9	RRP15-like protein	RRP15	3			6.87245	0.771547	0.271393	0.759965	0.566402	-0.395995	-0.899654
Q9Y2U8	Inner nuclear membrane protein Man1	LEMD3	3			6.23401	0.875139	0.330232	0.912395	0.48118	-0.13227	-0.576984
Q8TB61	Adenosine 3-phospho 5-phosphosulfate transporter 1	SLC35B2	2			7.11334	0.989872	0.863601	1.04221	0.0636867	0.059646	0.13606
Q08174	Protocadherin-1	PCDH1	4			6.52642	0.869777	0.482376	1.39103	0.316614	0.476156	0.632658
O95602;B9ZVN9	DNA-directed RNA polymerase I subunit RPA1;DNA-directed RNA polymerase	POLR1A	29			7.58979	0.48667	0.0233247	0.804467	1.63218	-0.313894	-1.44399
P35637;H3BPE7	RNA-binding protein FUS	FUS	8			8.01828	0.623988	0.0558672	0.831932	1.25284	-0.265462	-1.19173
H3BQZ7;Q1KMD3	Heterogeneous nuclear ribonucleoprotein U-like protein 2	HNRNPUL2-BSCL2;HNRNPUL2	3			6.41491	0.53058	0.103083	0.679296	0.986814	-0.557889	-1.35738
Q96DI7;Q9NSS8	U5 small nuclear ribonucleoprotein 40 kDa protein	SNRNP40;DKFZp434D199	12			8.15679	0.996969	0.94948	0.993052	0.0225144	-0.0100584	-0.0394726
Q14683;G8JLG1	Structural maintenance of chromosomes protein 1A;Structural maintenance of chromosomes protein	SMC1A	28			7.29012	0.186667	0.004302	0.676444	2.36633	-0.563957	-2.224
F5GWN1;J3KRP6;J3QS72;X6R3J2;J3QQM2;J3KT74;J3QQW2;Q15532	Protein SSXT	SS18	1			7.18415	0.520017	0.0355585	0.797875	1.44906	-0.325765	-1.39122
Q8IY17	Neuropathy target esterase	PNPLA6	20			7.29833	0.814654	0.231828	0.858958	0.634833	-0.21934	-0.805489
Q9H8L6	Multimerin-2	MMRN2	28			8.20101	0.931723	0.478957	0.942251	0.319704	-0.0858167	-0.396043
Q9HD20	Manganese-transporting ATPase 13A1	ATP13A1	3			6.16539	0.814066	0.225738	0.860565	0.646394	-0.216644	-0.808957
Q9H8G2	Caspase activity and apoptosis inhibitor 1	CAAP1	3			7.20317	0.930437	0.6059	1.12903	0.217599	0.175085	0.408411
D6RF48;Q9P2W9;D6RC71	Syntaxin-18	STX18	5			7.13574	0.936771	0.611342	0.929759	0.213716	-0.105072	-0.349869
Q15637	Splicing factor 1	SF1	5			6.97047	0.783487	0.259375	0.814467	0.586073	-0.296072	-0.851757
F5H702;Q96GC5;F5H8D0	39S ribosomal protein L48, mitochondrial	MRPL48	5			8.17295	0.903774	0.421339	0.909073	0.375368	-0.137531	-0.520912
Q96KM6	Zinc finger protein 512B	ZNF512B	3			6.5079	0.986907	0.886108	1.01501	0.0525133	0.0215006	0.0872825
Q13428	Treacle protein	TCOF1	14			6.03068	0.977852	0.84835	1.15837	0.0714251	0.212096	0.179624
P41252;A0A0A0MSX9;J3KR24	Isoleucine--tRNA ligase, cytoplasmic	IARS	51			8.19112	0.0844783	3.31213e-05	0.733007	4.47989	-0.448101	-2.74655
P43121	Cell surface glycoprotein MUC18	MCAM	2			6.36137	0.980496	0.85445	0.901914	0.0683136	-0.148939	-0.167123
P04083;Q5T3N1	Annexin A1;Annexin	ANXA1	24			8.6973	0.92804	0.492226	0.924769	0.307835	-0.112835	-0.436866
P62280;M0QZC5	40S ribosomal protein S11	RPS11	20			9.82183	0.903228	0.34998	0.923687	0.455957	-0.114524	-0.528233
P48681	Nestin	NES	19			7.03571	0.946013	0.705672	0.908037	0.151397	-0.139177	-0.30382
Q66K74	Microtubule-associated protein 1S;MAP1S heavy chain;MAP1S light chain	MAP1S	7			6.4588	0.857452	0.405519	0.811118	0.391989	-0.302017	-0.674486
Q14692	Ribosome biogenesis protein BMS1 homolog	BMS1	13			7.04419	0.992243	0.910652	0.985384	0.0406476	-0.0212415	-0.0746457
A0A0B4J2E5;Q15269	Periodic tryptophan protein 2 homolog	PWP2	2			6.28244	0.942037	0.698953	1.11054	0.155552	0.15126	0.315128
P16615;H7C5W9	Sarcoplasmic/endoplasmic reticulum calcium ATPase 2	ATP2A2	5			6.71214	0.888032	0.479386	0.853706	0.319315	-0.228188	-0.555772
O43395	U4/U6 small nuclear ribonucleoprotein Prp3	PRPF3	16			7.54427	0.985076	0.778193	0.977451	0.108913	-0.032903	-0.15397
E9PJ42;Q5BJD5	Transmembrane protein 41B	TMEM41B	1			7.26752	0.759259	0.176317	0.828555	0.753705	-0.27133	-0.947133
I3L3D5;P07737;K7EJ44	Profilin-1	PFN1	2			7.51834	0.94333	0.690051	0.906441	0.161119	-0.141715	-0.318338
I3L2G5;Q9C000	NACHT, LRR and PYD domains-containing protein 1	NLRP1	1			5.47953	0.820747	0.331946	0.799303	0.478932	-0.323186	-0.775082
O96011	Peroxisomal membrane protein 11B	PEX11B	2			6.58065	0.99301	0.926051	1.01542	0.033365	0.0220782	0.0665087
Q15427	Splicing factor 3B subunit 4	SF3B4	5			7.6547	0.0839556	0.00251729	0.53681	2.59907	-0.897516	-2.767
H0Y9X1;Q96EY4;D6RA57	Translation machinery-associated protein 16	TMA16	9			7.99842	1	0.975503	0.992395	0.0107713	-0.011013	-0.0244843
Q96TA2;Q96I63	ATP-dependent zinc metalloprotease YME1L1	YME1L1	20			7.81554	0.824668	0.237374	0.876818	0.624568	-0.18965	-0.755897
G5E9W7;G5E9V5;P82650;H7C5F2;H7C5H3	28S ribosomal protein S22, mitochondrial	MRPS22	3			7.63728	0.827942	0.337973	1.22986	0.471118	0.298498	0.752619
O95239;Q2VIQ3	Chromosome-associated kinesin KIF4A;Chromosome-associated kinesin KIF4B	KIF4A;KIF4B	4			6.0477	0.75781	0.322081	0.553556	0.492035	-0.853198	-0.928353
C9J4M6;A0A1W2PPT5;C9J2Y9;P30876	DNA-directed RNA polymerase;DNA-directed RNA polymerase II subunit RPB2	POLR2B	8			6.50522	0.927521	0.47614	0.92888	0.322265	-0.106436	-0.436617
P55072	Transitional endoplasmic reticulum ATPase	VCP	17			7.25259	0.863417	0.367654	0.863252	0.434561	-0.212147	-0.653067
Q9Y3B4	Splicing factor 3B subunit 6	SF3B6	5			7.42162	0.767152	0.177176	0.832011	0.751596	-0.265326	-0.938389
E7EQR4;P15311	Ezrin	EZR	11			6.8508	0.737671	0.214388	0.760223	0.668799	-0.395506	-0.992955
O95793;A0A087X1A5;Q5JW30	Double-stranded RNA-binding protein Staufen homolog 1	STAU1	16			7.72185	0.0810366	0.000783818	0.61583	3.10578	-0.699395	-2.82772
P11498;E9PS68	Pyruvate carboxylase, mitochondrial	PC	5			6.09465	0.439467	0.0463916	0.704601	1.33356	-0.505122	-1.56725
Q96J85;Q71RC2;F8W1I4;Q8TBL5;A0A087WTL9;F8VY40;X6RLN4	La-related protein 4	LARP4	2			6.9636	0.910722	0.494511	0.883763	0.305824	-0.178268	-0.507265
P78356	Phosphatidylinositol 5-phosphate 4-kinase type-2 beta	PIP4K2B	9			7.50409	0.991273	0.864592	1.0307	0.0631889	0.0436252	0.124885
P53007;B4DP62	Tricarboxylate transport protein, mitochondrial	SLC25A1	9			7.41774	0.875267	0.388459	0.88079	0.410655	-0.18313	-0.604165
Q96RE7	Nucleus accumbens-associated protein 1	NACC1	1			5.42894	0.988503	0.921913	0.966225	0.0353101	-0.0495691	-0.0835773
O14617	AP-3 complex subunit delta-1	AP3D1	9			6.91771	0.887732	0.489068	0.843859	0.310631	-0.244925	-0.555359
V9GYM8;Q92974;V9GYF0;Q5VY93	Rho guanine nucleotide exchange factor 2	ARHGEF2	2			5.42576	0.93281	0.69961	0.84301	0.155144	-0.246378	-0.342009
A0A0A0MR50;Q13619;K4DI93;Q13620	Cullin-4A;Cullin-4B	CUL4A;CUL4B	3			6.10374	0.760427	0.220995	0.806991	0.655618	-0.309376	-0.918033
P35250	Replication factor C subunit 2	RFC2	5			7.15427	0.85219	0.311004	0.871376	0.507235	-0.198633	-0.694181
O94906	Pre-mRNA-processing factor 6	PRPF6	44			8.36977	0.815286	0.193701	0.881764	0.712869	-0.181535	-0.788307
E9PMD7;P62136	Serine/threonine-protein phosphatase;Serine/threonine-protein phosphatase PP1-alpha catalytic subunit	PPP1CA	5			7.01469	0.923234	0.594336	1.18403	0.225968	0.243705	0.448784
Q9H981	Actin-related protein 8	ACTR8	3			6.01376	0.927553	0.559085	0.865661	0.252522	-0.208126	-0.468339
P33991	DNA replication licensing factor MCM4	MCM4	3			6.37199	0.376143	0.0433933	0.641711	1.36258	-0.640005	-1.6982
E7EMC6;E5RK69;P08133;H0YC77;E5RFF0	Annexin;Annexin A6	ANXA6	2			6.21453	0.904406	0.512609	0.852947	0.290214	-0.229471	-0.5239
Q5T6F2	Ubiquitin-associated protein 2	UBAP2	3			6.31372	0.991564	0.874639	1.04047	0.0581713	0.0572348	0.126178
Q8N1G4	Leucine-rich repeat-containing protein 47	LRRC47	3			6.66939	0.981347	0.852402	1.08473	0.0693556	0.117334	0.164208
J3QL05;J3KP15;Q01130	Serine/arginine-rich splicing factor 2	SRSF2	3			7.23634	0.474744	0.0728633	0.685839	1.13749	-0.544057	-1.46471
I1E4Y6;Q6Y7W6;E7ESB6	PERQ amino acid-rich with GYF domain-containing protein 2	GIGYF2	5			6.23502	0.771516	0.204628	0.831932	0.689034	-0.265463	-0.89796
Q96I24	Far upstream element-binding protein 3	FUBP3	11			7.19106	0.918726	0.518778	0.884132	0.285019	-0.177666	-0.48588
Q9BQ70;H3BMJ8;Q9H7D3;H3BSP8;H3BTU3;H3BQ53	Transcription factor 25	TCF25	6			6.96358	0.935533	0.716304	0.698042	0.144902	-0.518614	-0.348732
Q9NZM1;H0YD14	Myoferlin	MYOF	30			7.09019	0.727615	0.130997	0.827444	0.882737	-0.273267	-1.02685
P05976;P08590	Myosin light chain 1/3, skeletal muscle isoform;Myosin light chain 3	MYL1;MYL3	1			8.23664	0.848698	0.425421	1.38563	0.371181	0.47054	0.706201
Q86V48;E5RFK8	Leucine zipper protein 1	LUZP1	7			6.61511	0.797887	0.233276	0.84412	0.63213	-0.244481	-0.835266
P24534;F8WF65;F2Z2G2;C9JZW3	Elongation factor 1-beta	EEF1B2	4			7.36695	0.92693	0.52949	0.890996	0.276142	-0.166509	-0.468211
P53396	ATP-citrate synthase	ACLY	4			5.4924	0.877605	0.466087	0.832117	0.331533	-0.265141	-0.589321
H0YDD4;P10515;E9PEJ4	Acetyltransferase component of pyruvate dehydrogenase complex;Dihydrolipoyllysine-residue acetyltransferase component of pyruvate dehydrogenase complex, mitochondrial	DLAT	5			6.86668	0.9264	0.634531	0.786257	0.197547	-0.346926	-0.429554
F5H5N1;F5GXJ1;O75251;A0A087WXF6;A0A087WTI3	NADH dehydrogenase [ubiquinone] iron-sulfur protein 7, mitochondrial	NDUFS7	5			7.80691	0.974318	0.776045	0.964801	0.110113	-0.0516968	-0.186717
O95817;C9JFK9	BAG family molecular chaperone regulator 3	BAG3	3			5.90037	0.936139	0.627145	0.874018	0.202632	-0.194265	-0.398349
E7EWC2;F5H7S7;Q13576	Ras GTPase-activating-like protein IQGAP2	IQGAP2	3			6.54946	0.965432	0.79706	0.913319	0.0985088	-0.130809	-0.219741
M0QXU7;O43615;M0QXM9	Mitochondrial import inner membrane translocase subunit TIM44	TIMM44	2			6.42998	0.926752	0.572589	0.900749	0.242157	-0.150803	-0.420627
Q15029	116 kDa U5 small nuclear ribonucleoprotein component	EFTUD2	44			8.20637	0.852976	0.250027	0.901207	0.602012	-0.150069	-0.673292
Q96BY6;H0YFC5	Dedicator of cytokinesis protein 10	DOCK10	4			5.6061	0.965395	0.752179	0.954541	0.123679	-0.0671212	-0.218787
P62304;A6NHK2	Small nuclear ribonucleoprotein E	SNRPE	3			8.24477	0.747458	0.146325	0.840632	0.834682	-0.250453	-0.966949
K7ES31;K7ERF1;Q9UBQ5	Eukaryotic translation initiation factor 3 subunit K	EIF3K	2			7.27238	0.944596	0.704324	0.903113	0.152227	-0.147021	-0.308575
P52701;A0A087WWJ1	DNA mismatch repair protein Msh6	MSH6	4			6.069	0.872	0.336846	0.885456	0.472569	-0.175508	-0.640603
Q92604	Acyl-CoA:lysophosphatidylglycerol acyltransferase 1	LPGAT1	3			6.19932	0.929368	0.592203	1.11672	0.22753	0.159273	0.410654
O43390;B4DT28	Heterogeneous nuclear ribonucleoprotein R	HNRNPR	13			7.31808	0.304816	0.0285467	0.626028	1.54444	-0.6757	-1.85473
Q13155;A8MU58;F8W950	Aminoacyl tRNA synthase complex-interacting multifunctional protein 2	AIMP2	10			8.31323	0.194737	0.00126911	0.740454	2.8965	-0.433518	-2.19166
Q9Y6Y8;A0A0C4DH82	SEC23-interacting protein	SEC23IP	5			6.85807	0.999082	0.987452	0.99317	0.00548417	-0.00988738	-0.0138642
Q9H089;H7C2X7	Large subunit GTPase 1 homolog	LSG1	3			6.1586	0.618679	0.178649	0.610663	0.748001	-0.711551	-1.20211
O43237;J3KRI4;H3BUM4	Cytoplasmic dynein 1 light intermediate chain 2	DYNC1LI2	2			6.46412	0.784846	0.241636	0.819387	0.616839	-0.287384	-0.86851
Q03135;E9PCT5	Caveolin-1;Caveolin	CAV1	10			9.35932	0.991474	0.846781	1.01787	0.072229	0.0255543	0.111657
C9JZI1;P35249;C9J8M3	Replication factor C subunit 4	RFC4	7			7.34469	0.902151	0.419564	0.903615	0.377202	-0.146221	-0.534246
P50402;Q5HY57	Emerin	EMD	4			7.34092	0.946493	0.638808	0.945902	0.19463	-0.080238	-0.301897
P56385	ATP synthase subunit e, mitochondrial	ATP5I	1			7.99848	0.753268	0.290218	0.63142	0.537276	-0.663328	-0.955825
O60763	General vesicular transport factor p115	USO1	1			5.7422	0.998015	0.960102	1.01671	0.0176825	0.0239083	0.0422324
E9PC52;Q16576;Q5JP02	Histone-binding protein RBBP7	RBBP7	6			6.61134	0.695189	0.261458	0.424156	0.582599	-1.23733	-1.08576
Q14964;C9JB90;C9JU14;J3KR73;Q9NRW1;P20340	Ras-related protein Rab-39A;Ras-related protein Rab-6B;Ras-related protein Rab-6A	RAB39A;RAB6B;RAB6A	2			6.84537	0.701838	0.233958	0.612458	0.630862	-0.707318	-1.07433
E5RI99;P62888;A0A0B4J213	60S ribosomal protein L30	RPL30	6			8.41911	0.012375	2.60328e-06	0.50656	5.58448	-0.981195	-4.81991
A0A1X7SBZ2;A0A1W2PQ51;Q92841	Probable ATP-dependent RNA helicase DDX17	DDX17	31			7.88338	0.582019	0.0619179	0.802037	1.20818	-0.31826	-1.26574
Q9NPJ6;Q5T911	Mediator of RNA polymerase II transcription subunit 4	MED4	4			7.10745	0.935238	0.601942	0.934166	0.220445	-0.0982491	-0.34789
P38432	Coilin	COIL	1			6.21979	0.886845	0.451498	1.14026	0.345345	0.189364	0.554193
C9JJX6;E9PDC3;O00192	Armadillo repeat protein deleted in velo-cardio-facial syndrome	ARVCF	3			5.59927	0.659136	0.157382	0.741427	0.803046	-0.431624	-1.12877
C9J9W2;Q14847	LIM and SH3 domain protein 1	LASP1	3			7.27568	0.979031	0.819585	1.049	0.0864058	0.0690117	0.174837
M0R0N4;X6R390;M0QYZ2;P53680;M0R1S0;M0QZ21	AP-2 complex subunit sigma	AP2S1	2			7.14802	0.872622	0.23647	0.920341	0.626225	-0.119759	-0.613871
Q9UBB5;X6RBL6	Methyl-CpG-binding domain protein 2	MBD2	3			7.05104	0.926159	0.573017	0.882009	0.241832	-0.181134	-0.440857
Q96QE5;J3KTG7	Transcription elongation factor, mitochondrial	TEFM	5			6.71146	0.502151	0.0796156	0.701083	1.099	-0.512343	-1.41295
I3L2L5;I3L4Q0;C9JLW8;I3L317	Protein FAM195B	FAM195B	2			6.39709	0.997075	0.961644	1.01102	0.0169858	0.015811	0.0375872
B1AMB1;B1AMB2;Q9BPZ7	Target of rapamycin complex 2 subunit MAPKAP1	MAPKAP1	1			6.29933	0.997667	0.967031	0.990839	0.0145596	-0.0132767	-0.0321247
F5GWX5;A0A0C4DGG9;Q14839	Chromodomain-helicase-DNA-binding protein 4	CHD4	11			6.90654	0.503434	0.0127503	0.832042	1.89448	-0.265272	-1.41368
Q96L91	E1A-binding protein p400	EP400	3			5.82591	0.859923	0.369094	0.842942	0.432863	-0.246495	-0.68079
P62314;J3QLI9	Small nuclear ribonucleoprotein Sm D1	SNRPD1	4			8.70454	0.759059	0.11296	0.865079	0.947074	-0.209096	-0.948923
B8ZZU8;I3L0M9;Q15370;A0A0B4J296	Transcription elongation factor B polypeptide 2	TCEB2	2			6.88545	0.985462	0.917285	0.942587	0.0374957	-0.085302	-0.0946862
P11142;E9PKE3;E9PN89;E9PNE6;A8K7Q2	Heat shock cognate 71 kDa protein	HSPA8	27			8.46624	0.868364	0.266349	0.911095	0.574549	-0.134326	-0.627399
F8VZN8;O14974;F8VW28;H0YHL8;H0YIS4;H0YHI8	Protein phosphatase 1 regulatory subunit 12A	PPP1R12A	2			8.01439	0.875294	0.480855	1.26516	0.317986	0.33932	0.602244
A0A0J9YX88;E9PJ24;B7ZM65;F8WEF5;A0A0J9YYB5;A0A0J9YWD5;Q9P1Y6	PHD and RING finger domain-containing protein 1	PHRF1	1			5.95757	0.916994	0.522653	0.87718	0.281786	-0.189055	-0.490561
E9PCY7;G8JLB6;P31943;H0YB39;D6RIU0;H0YBG7;H0YBD7;D6RBM0	Heterogeneous nuclear ribonucleoprotein H;Heterogeneous nuclear ribonucleoprotein H, N-terminally processed	HNRNPH1	10			8.21195	0.50543	0.0491689	0.76429	1.30831	-0.387807	-1.41908
G5EA31;P53992;A0A0U1RR49	Protein transport protein Sec24C	SEC24C	2			5.74005	0.985535	0.913382	0.958891	0.0393474	-0.0605605	-0.0942037
Q9P2P6	StAR-related lipid transfer protein 9	STARD9	1			6.67149	0.974006	0.834765	1.11019	0.0784359	0.150807	0.18749
E9PP21;P21291	Cysteine and glycine-rich protein 1	CSRP1	1			6.97273	0.989951	0.886667	0.969635	0.0522394	-0.0444864	-0.110038
C9J4L5;C9JBT4;H7C3I0;E7EWP8;C9J896;P16220	Cyclic AMP-responsive element-binding protein 1	CREB1	1			6.98713	0.590015	0.189214	0.46745	0.723048	-1.09712	-1.2485
F8WBY0;F8WCN4;F8WBB5;C9J8R7;C9JNI1;C9JEQ8;A4D1E9	GTP-binding protein 10	GTPBP10	1			6.88407	0.983775	0.843683	0.948965	0.0738209	-0.0755739	-0.159628
O75534	Cold shock domain-containing protein E1	CSDE1	3			6.01887	0.990882	0.89589	0.942982	0.0477455	-0.084698	-0.115862
Q09028;H0YEU5;H0YCT5;H0YF10;H0YDK2	Histone-binding protein RBBP4	RBBP4	6			7.83982	0.57233	0.0245296	0.839927	1.61031	-0.251664	-1.28957
P35269;M0QXD6	General transcription factor IIF subunit 1	GTF2F1	8			7.07232	0.996103	0.942492	0.98255	0.0257222	-0.0253979	-0.0572864
B1AK87;B1AK88		CAPZB	11			6.13059	0.965017	0.802219	1.09992	0.095707	0.137399	0.216665
Q9UH99	SUN domain-containing protein 2	SUN2	23			7.92975	0.732846	0.20009	0.780846	0.698775	-0.356889	-0.99096
Q7Z7K6	Centromere protein V	CENPV	6			7.87203	0.855447	0.32923	0.87241	0.482501	-0.196922	-0.674394
C9JYQ9;H0Y8C2;Q6P5R6	60S ribosomal protein L22-like 1	RPL22L1	4			8.31952	0.877913	0.416877	0.870261	0.379992	-0.20048	-0.595369
O00566	U3 small nucleolar ribonucleoprotein protein MPP10	MPHOSPH10	13			8.02995	0.934533	0.610642	0.936348	0.214213	-0.0948839	-0.338225
P02808	Statherin	STATH	2			7.13947	0.384706	0.0814771	0.42032	1.08896	-1.25044	-1.67724
O43402;M0R1B0	ER membrane protein complex subunit 8	EMC8	4			7.37392	0.637883	0.0825173	0.815924	1.08346	-0.293494	-1.16412
Q9C005	Protein dpy-30 homolog	DPY30	4			8.13523	0.436637	0.0649476	0.642117	1.18744	-0.639091	-1.56532
Q92615	La-related protein 4B	LARP4B	5			6.27717	0.880146	0.404996	0.891212	0.39255	-0.166159	-0.570774
B7Z3L6;O00337	Sodium/nucleoside cotransporter 1	SLC28A1	1			6.06085	0.97556	0.803556	1.04746	0.094984	0.0668945	0.184856
P53618	Coatomer subunit beta	COPB1	1			6.16158	0.823063	0.420361	0.574883	0.376378	-0.79866	-0.760331
J3KNR6;P48651	Phosphatidylserine synthase 1	PTDSS1	2			7.13675	0.641629	0.161237	0.721613	0.792534	-0.470702	-1.14493
O60930	Ribonuclease H1	RNASEH1	4			6.91716	0.996425	0.961949	0.985942	0.0168479	-0.0204248	-0.0394649
P15880;H0YEN5;E9PQD7;E9PMM9	40S ribosomal protein S2	RPS2	18			8.95001	0.910074	0.427123	0.912556	0.369447	-0.132015	-0.508756
Q05048	Cleavage stimulation factor subunit 1	CSTF1	1			5.54316	0.531365	0.091949	0.706573	1.03645	-0.501088	-1.35847
E5RH95;E5RIR7;E5RHH2;E5RI43;E9PF32		DENND3	1			6.56235	0.557743	0.137419	0.604295	0.861953	-0.726676	-1.32123
Q68CP9;F8W108;F8WCU9	AT-rich interactive domain-containing protein 2	ARID2	10			6.67918	0.93112	0.550845	0.92928	0.258971	-0.105815	-0.389855
R4GN69;Q92598	Heat shock protein 105 kDa	HSPH1	1			6.45953	0.950138	0.746076	0.853259	0.127217	-0.228944	-0.290647
B0QXZ8;B0QXZ9;Q9UGU5	HMG domain-containing protein 4	HMGXB4	2			7.25375	0.934836	0.672288	1.12287	0.172444	0.167191	0.345648
F2Z2B9;Q9BSJ2;R4GMM4	Gamma-tubulin complex component 2	TUBGCP2	2			5.53792	0.952894	0.703538	0.934658	0.152712	-0.0974897	-0.2794
O43159;E9PPY3	Ribosomal RNA-processing protein 8	RRP8	9			7.19388	0.418856	0.0368191	0.715308	1.43393	-0.483364	-1.60722
E9PR30;P62861	40S ribosomal protein S30	FAU	4			9.50541	0.996033	0.949976	1.02367	0.0222872	0.0337572	0.0540321
Q9NVN8	Guanine nucleotide-binding protein-like 3-like protein	GNL3L	4			6.74361	0.917935	0.558868	1.18684	0.252691	0.247124	0.485802
E9PN17;O75964	ATP synthase subunit g, mitochondrial	ATP5L	2			7.41337	0.990741	0.855842	0.98046	0.0676066	-0.0284688	-0.112653
P11021	78 kDa glucose-regulated protein	HSPA5	46			8.90313	0.783177	0.182895	0.861373	0.737799	-0.215289	-0.859666
O75691	Small subunit processome component 20 homolog	UTP20	17			6.89256	0.936292	0.613319	0.914215	0.212314	-0.129394	-0.371735
Q2NL82;I3L1Q5	Pre-rRNA-processing protein TSR1 homolog	TSR1	14			7.72674	0.989544	0.868811	0.961867	0.0610747	-0.056091	-0.130144
Q4G0J3;D6RFF0;H0YA82	La-related protein 7	LARP7	13			7.23704	0.7826	0.281915	0.779515	0.549882	-0.359352	-0.863911
C9JFL1;A0A087WY75;A0A075B7F8;A6NF01;A8CG34;Q96HA1	Putative nuclear envelope pore membrane protein POM 121B;Nuclear envelope pore membrane protein POM 121C;Nuclear envelope pore membrane protein POM 121	POM121C;POM121B;POM121	1			6.32508	0.963713	0.754223	1.08152	0.1225	0.113055	0.250504
P63167;F8VXL2;F8VRV5	Dynein light chain 1, cytoplasmic	DYNLL1	3			7.12359	0.999838	0.993927	0.998926	0.00264556	-0.00154972	-0.00519029
P24928	DNA-directed RNA polymerase II subunit RPB1	POLR2A	11			6.65181	0.848759	0.201362	0.900811	0.696022	-0.150703	-0.716988
Q9UKN7;A0A087WYA1	Unconventional myosin-XV	MYO15A	3			5.54417	0.886861	0.505806	1.21777	0.296016	0.284241	0.555311
O14893	Gem-associated protein 2	GEMIN2	3			6.33274	0.272976	0.0220278	0.610345	1.65703	-0.712303	-1.96181
D6REX3;O94979;H7BXG7;D6RHZ5	Protein transport protein Sec31A	SEC31A	7			6.88647	0.941558	0.666601	0.867821	0.176134	-0.20453	-0.364705
A0A0D9SFL3;B0QYK0;C9JGE3;Q01844;H7BY36	RNA-binding protein EWS	EWSR1	4			7.66508	0.839607	0.267	0.872715	0.573489	-0.196418	-0.735415
H0YA89;A8MVI5;Q9ULR0;D6RC18	Pre-mRNA-splicing factor ISY1 homolog	ISY1	2			6.05907	0.85647	0.325046	0.874438	0.488056	-0.193572	-0.674409
P04275	von Willebrand factor;von Willebrand antigen 2	VWF	42			7.56398	0.780569	0.293182	0.759402	0.532862	-0.397065	-0.867187
H0YNU5;P54132	Bloom syndrome protein	BLM	3			5.99061	0.828087	0.318126	1.20027	0.497401	0.263353	0.751051
P17987;E7EQR6;F5H282;E7ERF2	T-complex protein 1 subunit alpha	TCP1	10			7.25621	0.870735	0.420664	0.841096	0.376065	-0.249657	-0.628394
Q13409;E9PGG1;E7EUM4;E7ERR6;E7ERH4;E7ET01;E7ETL8;E7EQU2;E7ESD3;E7EMU4;E7EV09;E7EQL5	Cytoplasmic dynein 1 intermediate chain 2	DYNC1I2	4			7.37961	0.951644	0.707634	0.924353	0.150192	-0.113483	-0.28799
B1AVT0;P49760	Dual specificity protein kinase CLK2	CLK2	3			6.93171	0.942837	0.601871	0.925532	0.220497	-0.111646	-0.363376
P18850	Cyclic AMP-dependent transcription factor ATF-6 alpha;Processed cyclic AMP-dependent transcription factor ATF-6 alpha	ATF6	1			5.83582	0.935218	0.639734	0.888596	0.194	-0.1704	-0.376118
P07237;H7BZ94;H0Y3Z3	Protein disulfide-isomerase	P4HB	19			7.8622	0.911455	0.401733	0.919789	0.396063	-0.120626	-0.507372
H7C5Q2;Q9Y305;C9J7L8	Acyl-coenzyme A thioesterase 9, mitochondrial	ACOT9	3			6.67311	0.377715	0.0881583	0.310554	1.05474	-1.68708	-1.69906
O00139	Kinesin-like protein KIF2A	KIF2A	7			7.17638	0.935351	0.602456	0.93378	0.220075	-0.0988452	-0.348311
A6PW57;Q99755	Phosphatidylinositol 4-phosphate 5-kinase type-1 alpha	PIP5K1A	4			6.15256	0.981148	0.846582	0.919969	0.0723311	-0.120343	-0.170442
Q9UIG0	Tyrosine-protein kinase BAZ1B	BAZ1B	5			6.26245	0.984554	0.909643	1.03361	0.041129	0.0476987	0.0935641
A0A0C4DG68;A0A0A0MR59;Q8TB72	Pumilio homolog 2	PUM2	2			5.94861	0.949589	0.740667	1.16155	0.130377	0.216057	0.293998
O00267	Transcription elongation factor SPT5	SUPT5H	1			5.60087	0.927667	0.558732	0.907975	0.252797	-0.139275	-0.421725
P10646	Tissue factor pathway inhibitor	TFPI	4			6.91742	0.971234	0.775939	1.04508	0.110172	0.0636199	0.20034
Q69YL0	Uncharacterized protein NCBP2-AS2	NCBP2-AS2	1			7.00017	0.735402	0.145032	1.20475	0.838535	0.268736	0.995271
Q92922	SWI/SNF complex subunit SMARCC1	SMARCC1	17			6.97493	0.285254	0.00395503	0.761653	2.40285	-0.392794	-1.91139
Q7RTV0	PHD finger-like domain-containing protein 5A	PHF5A	6			7.84128	0.399642	0.028416	0.727003	1.54644	-0.459967	-1.64429
Q8TCT0	Ceramide kinase	CERK	1			5.9015	0.926825	0.5439	0.905988	0.264481	-0.142436	-0.435975
P52294;C9JYI4;O60684;O15131	Importin subunit alpha-5;Importin subunit alpha-5, N-terminally processed;Importin subunit alpha-7;Importin subunit alpha-6	KPNA1;KPNA6;KPNA5	3			6.13351	0.943935	0.710934	0.894696	0.14817	-0.16053	-0.308135
F8WAJ0;Q9H8H2	Probable ATP-dependent RNA helicase DDX31	DDX31	5			6.78203	0.807181	0.335012	0.7458	0.474939	-0.42314	-0.817231
C9JRZ6;Q9NX63;F8WAR4	MICOS complex subunit MIC19	CHCHD3	7			7.7786	0.915478	0.427409	0.916294	0.369156	-0.126118	-0.499558
O15523	ATP-dependent RNA helicase DDX3Y	DDX3Y	19			5.95007	0.983377	0.847444	0.946019	0.0718889	-0.0800594	-0.158376
H0Y7D7;Q99941	Cyclic AMP-dependent transcription factor ATF-6 beta;Processed cyclic AMP-dependent transcription factor ATF-6 beta	ATF6B	1			7.149	0.990833	0.928818	0.973717	0.0320693	-0.0384254	-0.073973
P62851	40S ribosomal protein S25	RPS25	15			10.0288	0.947929	0.713747	1.10334	0.146456	0.141875	0.298116
Q5JXX1;Q5JXX2;Q15014;A0A0A0MT59	Mortality factor 4-like protein 2	MORF4L2	5			7.3485	0.941284	0.661983	0.926101	0.179153	-0.110759	-0.320227
Q8NE71;H0YGW7	ATP-binding cassette sub-family F member 1	ABCF1	7			6.72695	0.998408	0.971948	0.986006	0.0123569	-0.0203323	-0.0306244
A6NEM2;P51610	Host cell factor 1;HCF N-terminal chain 1;HCF N-terminal chain 2;HCF N-terminal chain 3;HCF N-terminal chain 4;HCF N-terminal chain 5;HCF N-terminal chain 6;HCF C-terminal chain 1;HCF C-terminal chain 2;HCF C-terminal chain 3;HCF C-terminal chain 4;HCF C-terminal chain 5;HCF C-terminal chain 6	HCFC1	3			6.03451	0.78218	0.319122	0.68887	0.496043	-0.537697	-0.877352
Q9H7L9	Sin3 histone deacetylase corepressor complex component SDS3	SUDS3	2			6.2285	0.757499	0.164368	0.847603	0.784182	-0.238539	-0.921113
P42704	Leucine-rich PPR motif-containing protein, mitochondrial	LRPPRC	5			5.73793	0.924154	0.574159	0.893622	0.240968	-0.162263	-0.427767
Q9H0S4	Probable ATP-dependent RNA helicase DDX47	DDX47	12			8.12875	0.812028	0.0845409	0.909896	1.07293	-0.136227	-0.795966
P62701	40S ribosomal protein S4, X isoform	RPS4X	32			9.71217	0.999352	0.996921	0.999712	0.00133919	-0.000415166	-0.00202582
P49590;D6RJE6;B4DQ67;B3KWE1;P12081	Probable histidine--tRNA ligase, mitochondrial;Histidine--tRNA ligase, cytoplasmic	HARS2;HARS	2			6.42249	0.934523	0.718315	0.78063	0.143685	-0.357289	-0.33617
Q9UN86	Ras GTPase-activating protein-binding protein 2	G3BP2	9			8.01511	0.826234	0.273963	0.853869	0.562308	-0.227913	-0.767644
Q8IWT6	Volume-regulated anion channel subunit LRRC8A	LRRC8A	1			5.78633	0.609791	0.170905	0.599897	0.767245	-0.737213	-1.2293
Q9Y6F9	Protein Wnt-6	WNT6	1			6.30179	0.526889	0.142463	0.498077	0.846299	-1.00556	-1.37443
P38159;H3BT71;H0Y6E7;Q96E39	RNA-binding motif protein, X chromosome;RNA-binding motif protein, X chromosome, N-terminally processed;RNA binding motif protein, X-linked-like-1	RBMX;RBMXL1	19			7.91535	0.851031	0.391439	0.784131	0.407336	-0.350834	-0.713562
P51659;E7EWE5;E7ER27;G5E9S2;E7ET17	Peroxisomal multifunctional enzyme type 2;(3R)-hydroxyacyl-CoA dehydrogenase;Enoyl-CoA hydratase 2	HSD17B4	16			7.3027	0.969029	0.794758	0.94325	0.0997651	-0.0842886	-0.202874
O60287	Nucleolar pre-ribosomal-associated protein 1	URB1	2			5.20052	0.230971	0.0221206	0.532065	1.6552	-0.910326	-2.08538
Q9NVP1	ATP-dependent RNA helicase DDX18	DDX18	24			8.27265	0.999928	0.991882	1.00084	0.00353991	0.00120767	0.00559699
Q13283	Ras GTPase-activating protein-binding protein 1	G3BP1	14			7.84316	0.810349	0.281548	0.831306	0.550448	-0.266548	-0.797638
O43776	Asparagine--tRNA ligase, cytoplasmic	NARS	1			6.50655	0.904024	0.571956	1.51567	0.242637	0.599956	0.532454
Q8IY81	pre-rRNA processing protein FTSJ3	FTSJ3	20			7.93428	0.940192	0.621403	0.941125	0.206627	-0.0875413	-0.32209
E9PKV2;Q9NRX2	39S ribosomal protein L17, mitochondrial	MRPL17	2			6.11697	0.700963	0.21783	0.682773	0.661883	-0.550522	-1.06153
Q8IUX7	Adipocyte enhancer-binding protein 1	AEBP1	2			6.30514	0.923759	0.599114	0.765023	0.222491	-0.386425	-0.475994
O43660;D6RA26	Pleiotropic regulator 1	PLRG1	7			7.16432	0.996871	0.935911	0.992358	0.0287656	-0.0110668	-0.0472509
M0QY97;Q9UPT8	Zinc finger CCCH domain-containing protein 4	ZC3H4	9			6.96401	0.471026	0.0513297	0.734883	1.28963	-0.444414	-1.47719
Q9NUD5	Zinc finger CCHC domain-containing protein 3	ZCCHC3	1			5.64833	0.572056	0.0953023	0.744505	1.0209	-0.425646	-1.28559
P09496;F8WF69;C9J8P9	Clathrin light chain A	CLTA	5			7.6862	0.965347	0.775202	0.914354	0.110585	-0.129176	-0.239106
Q9BSJ8	Extended synaptotagmin-1	ESYT1	10			7.06789	0.376851	0.0231644	0.726059	1.63518	-0.461842	-1.69517
A0A0A6YYC7;Q96JP5	E3 ubiquitin-protein ligase ZFP91	ZFP91-CNTF;ZFP91	4			6.72525	0.954098	0.76807	1.19273	0.114599	0.254264	0.270769
F8VZJ2;H0YHX9;Q13765;E9PAV3;F8W1N5;F8VNW4;F8W0W4	Nascent polypeptide-associated complex subunit alpha;Nascent polypeptide-associated complex subunit alpha, muscle-specific form	NACA	5			8.32484	0.878956	0.475323	0.838642	0.323011	-0.253873	-0.574008
Q13895;F8WBL2	Bystin	BYSL	8			7.10721	0.903922	0.445559	1.11241	0.351094	0.153691	0.523586
P26196;Q8IV96	Probable ATP-dependent RNA helicase DDX6	DDX6	2			6.53764	0.383946	0.076666	0.463464	1.1154	-1.10947	-1.67565
Q14669	E3 ubiquitin-protein ligase TRIP12	TRIP12	24			6.96168	0.925102	0.338829	0.946663	0.470019	-0.0790768	-0.442454
Q59GN2;P62891	Putative 60S ribosomal protein L39-like 5;60S ribosomal protein L39	RPL39P5;RPL39	2			8.133	0.952335	0.766937	0.810164	0.11524	-0.303715	-0.276812
Q5T200	Zinc finger CCCH domain-containing protein 13	ZC3H13	9			6.51388	0.928126	0.506231	0.922815	0.295651	-0.115887	-0.43227
P35268;K7ERI7;K7EMH1;K7ELC4;K7EP65;K7EKS7	60S ribosomal protein L22	RPL22	11			10.3136	0.985164	0.90299	0.977816	0.0443173	-0.0323655	-0.0901812
Q7L2J0	7SK snRNA methylphosphate capping enzyme	MEPCE	3			6.39161	0.47115	0.075824	0.665757	1.12019	-0.586933	-1.48076
Q8WWY3;E7EVX8	U4/U6 small nuclear ribonucleoprotein Prp31	PRPF31	11			7.4787	0.818066	0.205849	0.879329	0.686451	-0.185525	-0.782408
Q15393	Splicing factor 3B subunit 3	SF3B3	17			7.56111	0.284487	0.0103966	0.714167	1.98311	-0.485666	-1.90939
Q92878;E7EN38	DNA repair protein RAD50	RAD50	4			6.01928	0.798895	0.205059	0.860797	0.68812	-0.216256	-0.833254
Q9H3N1;G3V448	Thioredoxin-related transmembrane protein 1	TMX1	2			6.93366	0.961074	0.734103	0.936365	0.134243	-0.0948566	-0.255295
Q5T3I0;A0A0A0MRK1;E9PAV9;F8W895	G patch domain-containing protein 4	GPATCH4	8			7.71695	1	0.960594	1.00242	0.0174603	0.00348091	0.0206324
Q9HBL7	Plasminogen receptor (KT)	PLGRKT	2			7.70416	0.936721	0.556417	0.935832	0.2546	-0.0956786	-0.371952
Q12789	General transcription factor 3C polypeptide 1	GTF3C1	11			6.30149	0.449417	0.0541424	0.693202	1.26646	-0.528652	-1.54407
P13984	General transcription factor IIF subunit 2	GTF2F2	5			6.94107	0.997904	0.981831	1.00792	0.00796309	0.0113773	0.019373
J3QT28;O43684;J3QSX4	Mitotic checkpoint protein BUB3	BUB3	6			7.01999	0.922347	0.538402	0.896447	0.268894	-0.157709	-0.453759
J3KQ70;Q9C086	INO80 complex subunit B	INO80B-WBP1;INO80B	1			6.08066	0.572596	0.145574	0.60295	0.836917	-0.729889	-1.2977
Q9Y5S9	RNA-binding protein 8A	RBM8A	1			7.22471	0.618286	0.176316	0.624148	0.753707	-0.680039	-1.19859
F5H523;Q9P2K6	Kelch-like protein 42	KLHL42	2			7.6348	1	0.990989	0.995678	0.00393105	-0.00624911	-0.00976891
Q01813	ATP-dependent 6-phosphofructokinase, platelet type	PFKP	13			7.28605	0.822463	0.364038	0.770297	0.438854	-0.376514	-0.759213
P11233;H7C3P7	Ras-related protein Ral-A	RALA	12			8.35624	0.635292	0.121163	0.778614	0.916631	-0.36102	-1.15291
Q9P291	Armadillo repeat-containing X-linked protein 1	ARMCX1	7			7.14752	0.877122	0.438003	0.857493	0.358522	-0.221804	-0.592139
P23528;E9PS23;E9PP50;G3V1A4;E9PK25	Cofilin-1	CFL1	4			7.27323	0.859059	0.389209	0.827852	0.409817	-0.272555	-0.676664
Q8N2K0;I3L1V0	Monoacylglycerol lipase ABHD12	ABHD12	5			6.69892	0.636069	0.0882684	0.809463	1.05419	-0.304964	-1.16631
P62244;I3L3P7;I3L246	40S ribosomal protein S15a	RPS15A	14			9.41306	1	0.965988	0.995424	0.0150281	-0.00661723	-0.0263262
A0A087X1B7;X6R700;Q9Y3Y2	Chromatin target of PRMT1 protein	CHTOP	3			7.75089	0.999586	0.981266	1.00248	0.00821303	0.00357024	0.0143789
P26641	Elongation factor 1-gamma	EEF1G	11			7.68519	0.953293	0.689998	0.947467	0.161152	-0.0778522	-0.268838
Q96EU6	Ribosomal RNA processing protein 36 homolog	RRP36	5			7.02115	0.935481	0.596701	0.936133	0.224243	-0.0952145	-0.347214
Q12797	Aspartyl/asparaginyl beta-hydroxylase	ASPH	41			8.55408	0.998304	0.948617	0.992692	0.0229089	-0.010582	-0.0406778
O43143	Pre-mRNA-splicing factor ATP-dependent RNA helicase DHX15	DHX15	9			7.23601	0.161435	0.00174245	0.702826	2.75884	-0.508761	-2.30981
A0A0C4DH22;Q9H4G0	Band 4.1-like protein 1	EPB41L1	2			5.34205	0.689399	0.193894	0.703034	0.712436	-0.508334	-1.0932
C9JY28;C9JRX8;F5H189;Q9HD34;C9J799;H7C4Q5	LYR motif-containing protein 4	LYRM4	2			7.00539	0.853662	0.273074	1.11807	0.563719	0.161011	0.674174
Q15397	Pumilio domain-containing protein KIAA0020	KIAA0020	15			7.575	0.781802	0.279963	0.779041	0.5529	-0.360228	-0.867251
Q13601	KRR1 small subunit processome component homolog	KRR1	10			7.75307	0.923969	0.557583	0.890787	0.253691	-0.166848	-0.444908
H3BV80;H3BMS0;H3BMM9;H3BTC0;Q15287;H3BPG5	RNA-binding protein with serine-rich domain 1	RNPS1	3			7.62351	0.997534	0.946764	0.989217	0.0237583	-0.0156412	-0.0476212
F6VRR5;Q9BY77;Q8WUT1;F8WCX5;Q6R954;F8WEE2	Polymerase delta-interacting protein 3	POLDIP3;PDIP46	4			6.87982	0.979938	0.794794	1.03586	0.0997454	0.050828	0.175105
Q9NWT1	p21-activated protein kinase-interacting protein 1	PAK1IP1	3			6.48695	0.825843	0.233369	1.14366	0.631956	0.193658	0.766438
P61019	Ras-related protein Rab-2A	RAB2A	1			6.67225	0.639197	0.214608	0.519546	0.668355	-0.944678	-1.16211
Q6IQ22	Ras-related protein Rab-12	RAB12	4			6.86866	0.852364	0.298159	0.886638	0.525552	-0.173582	-0.672367
Q9NQ29;B8ZZ10;A8MYV2	Putative RNA-binding protein Luc7-like 1	LUC7L	12			7.77656	0.473089	0.0324909	0.775162	1.48824	-0.36743	-1.48097
P61247;D6RAT0;D6RG13;H0Y9Y4;E9PFI5;H0Y8L7;D6RB09;D6R9B6	40S ribosomal protein S3a	RPS3A	36			9.5206	0.835448	0.189866	0.897253	0.721554	-0.156413	-0.740583
H3BRM5;H3BV69;H3BNX8;P20674	Cytochrome c oxidase subunit 5A, mitochondrial	COX5A	2			8.14176	0.728879	0.293408	0.38154	0.532529	-1.39009	-1.02702
Q8WUB8;S5FZ81	PHD finger protein 10	PHF10	5			6.61214	0.958249	0.698816	0.949227	0.155637	-0.075175	-0.260334
K7EKS1;P36954	DNA-directed RNA polymerase II subunit RPB9	POLR2I	2			6.81604	0.829952	0.404092	1.45035	0.39352	0.536397	0.749449
A0A087WYF7;Q6UXV4;A0A087WUX8	MICOS complex subunit MIC27	APOOL	3			6.78432	0.934125	0.583352	0.922161	0.234069	-0.116909	-0.381726
A0A0B4J1R6;P29401;E9PFF2	Transketolase	TKT	2			6.01431	0.854128	0.437285	0.764584	0.359235	-0.387253	-0.669267
Q15149	Plectin	PLEC	142			7.68229	0.873532	0.385069	0.895133	0.414461	-0.159825	-0.579173
Q27J81;A0A0A0MQU1	Inverted formin-2	INF2	3			6.18828	0.903316	0.576722	0.62865	0.239033	-0.669672	-0.531196
X6RFN3;Q99496	E3 ubiquitin-protein ligase RING2	RNF2	3			7.2389	0.85105	0.29237	0.871299	0.534067	-0.19876	-0.712848
Q08188	Protein-glutamine gamma-glutamyltransferase E;Protein-glutamine gamma-glutamyltransferase E 50 kDa catalytic chain;Protein-glutamine gamma-glutamyltransferase E 27 kDa non-catalytic chain	TGM3	2			6.70031	0.929934	0.666353	0.674805	0.176296	-0.567457	-0.411957
P15924	Desmoplakin	DSP	19			6.38943	0.967104	0.819573	1.12356	0.0864125	0.16808	0.20554
Q02818	Nucleobindin-1	NUCB1	2			5.8253	0.871255	0.439558	0.863597	0.356984	-0.21157	-0.58311
E5RJT0;A0A087WZK9;B3KS98;O15372	Eukaryotic translation initiation factor 3 subunit H	EIF3H	1			6.66885	0.593383	0.176522	0.534033	0.753201	-0.904999	-1.25295
O14949	Cytochrome b-c1 complex subunit 8	UQCRQ	4			7.67982	0.859649	0.180588	0.915079	0.743311	-0.128032	-0.677611
Q16718;A0A087X1G1;H7BYD0;A0A087WXR5	NADH dehydrogenase [ubiquinone] 1 alpha subcomplex subunit 5	NDUFA5	7			8.64086	0.943805	0.573543	0.936843	0.241434	-0.094121	-0.359571
C9J813;E9PGZ1;E7EX44;Q05682	Caldesmon	CALD1	5			7.11651	0.881795	0.550133	1.56497	0.259532	0.646131	0.564388
Q5T9A4	ATPase family AAA domain-containing protein 3B	ATAD3B	25			7.02572	0.853241	0.44449	0.737741	0.352138	-0.438814	-0.673813
P09601;B1AHA8	Heme oxygenase 1	HMOX1	7			7.38471	0.454184	0.0224008	0.780609	1.64974	-0.357327	-1.53719
Q9Y678;H0Y8X7	Coatomer subunit gamma-1	COPG1	2			4.80391	0.784872	0.32367	0.728049	0.489897	-0.457893	-0.84625
J3KS31;J3QRS9;X6R4W8;O43670	BUB3-interacting and GLEBS motif-containing protein ZNF207	ZNF207	2			7.44309	0.60956	0.0816521	0.79224	1.08803	-0.335991	-1.22817
Q3KQU3	MAP7 domain-containing protein 1	MAP7D1	5			6.57927	0.975458	0.777303	0.961749	0.10941	-0.0562684	-0.191627
Q86Y07	Serine/threonine-protein kinase VRK2	VRK2	6			6.6956	0.965512	0.741523	0.956866	0.129876	-0.0636107	-0.221202
Q16778;P33778;P23527;Q8N257;P06899	Histone H2B type 2-E;Histone H2B type 1-B;Histone H2B type 1-O;Histone H2B type 3-B;Histone H2B type 1-J	HIST2H2BE;HIST1H2BB;HIST1H2BO;HIST3H2BB;HIST1H2BJ	7			8.3412	0.702671	0.190767	0.735628	0.719496	-0.442952	-1.06577
Q9UI10;A0A087WTA5;E7ERK9;A0A087WW69;F8W8L6	Translation initiation factor eIF-2B subunit delta	EIF2B4	11			7.27602	0.991566	0.878027	0.967721	0.0564922	-0.0473372	-0.118149
P02462	Collagen alpha-1(IV) chain;Arresten	COL4A1	2			5.7617	0.9912	0.881269	0.947698	0.0548915	-0.077501	-0.127932
H0YKT4;H0YNG3;P67812	Signal peptidase complex catalytic subunit SEC11;Signal peptidase complex catalytic subunit SEC11A	SEC11A	1			7.22902	0.287417	0.0063935	0.749524	2.19426	-0.415954	-1.88111
P30101	Protein disulfide-isomerase A3	PDIA3	16			8.03423	0.923208	0.471062	0.913581	0.326922	-0.130395	-0.475767
Q12906	Interleukin enhancer-binding factor 3	ILF3	18			8.00642	0.0770694	0.00219479	0.500416	2.65861	-0.9988	-2.89951
G5E933;O95248;H0Y5W8	Myotubularin-related protein 5	SBF1	2			5.59132	0.779638	0.318123	0.69325	0.497404	-0.528553	-0.87647
B1AHC9;P12956	X-ray repair cross-complementing protein 6	XRCC6	6			7.10418	0.926937	0.466453	0.920343	0.331192	-0.119756	-0.463852
P17096	High mobility group protein HMG-I/HMG-Y	HMGA1	6			9.43631	0.983917	0.848215	0.944783	0.0714941	-0.0819451	-0.158443
P08238	Heat shock protein HSP 90-beta	HSP90AB1	6			7.60185	0.965406	0.749396	0.947313	0.125289	-0.0780869	-0.231168
E9PKN0;E9PQ01;O94913	Pre-mRNA cleavage complex 2 protein Pcf11	PCF11	3			6.47505	0.771146	0.217919	0.822075	0.661704	-0.282658	-0.897394
P51153	Ras-related protein Rab-13	RAB13	3			7.37319	0.730135	0.152508	0.818896	0.816708	-0.288248	-1.00741
A6NJD9;A8MVT4;A8MYK1;Q16540;H7C2P7	39S ribosomal protein L23, mitochondrial	MRPL23	4			6.905	0.872693	0.428228	0.845538	0.368325	-0.242058	-0.615687
Q9P275;K7EIH0	Ubiquitin carboxyl-terminal hydrolase 36	USP36	2			5.59067	1	0.974865	0.995869	0.0110557	-0.00597159	-0.0209639
Q9NVF7	F-box only protein 28	FBXO28	5			7.37921	0.984146	0.869243	1.01409	0.060859	0.0201886	0.0919631
A0A0R4J2E8;A8MXP9;P43243;D6REM6;D6R991	Matrin-3	MATR3	15			7.45369	0.563317	0.0666115	0.778341	1.17645	-0.361526	-1.31145
A0A0D9SEI3;Q5QPR3;B7ZVY7;A0A0D9SER5;A0A0D9SEN2;J3QR44;Q9UQ88;P21127;Q5QPR4;J3QR29	Cyclin-dependent kinase 11A;Cyclin-dependent kinase 11B	CDK11B;CDK11A;CDC2L1	7			6.84868	0.935976	0.580844	0.926365	0.23594	-0.110347	-0.376127
P98082	Disabled homolog 2	DAB2	4			6.71272	0.784741	0.26058	0.811768	0.584058	-0.30086	-0.854021
Q13347	Eukaryotic translation initiation factor 3 subunit I	EIF3I	7			7.27114	0.775079	0.283855	0.750104	0.546904	-0.414837	-0.889621
P62249;M0R210;M0R3H0;M0R1M5;Q6IPX4	40S ribosomal protein S16	RPS16	19			9.86044	0.987171	0.873246	0.980676	0.0588633	-0.0281518	-0.103501
E7ET07;Q9NXR8	Inhibitor of growth protein;Inhibitor of growth protein 3	ING3	1			6.41551	0.873893	0.51367	1.32407	0.289316	0.404981	0.580147
F8VYE8;F8W0W8;P36873;A0A087WYY5;F8VR82	Serine/threonine-protein phosphatase;Serine/threonine-protein phosphatase PP1-gamma catalytic subunit	PPP1CC	3			5.91023	0.937004	0.592406	0.923465	0.22738	-0.114871	-0.373296
Q9Y265;E7ETR0	RuvB-like 1	RUVBL1	11			7.57463	0.901251	0.364895	0.917365	0.437832	-0.124432	-0.538453
Q9UBV7	Beta-1,4-galactosyltransferase 7;Xylosylprotein 4-beta-galactosyltransferase	B4GALT7	3			6.37313	0.901498	0.539162	1.21442	0.26828	0.280272	0.518261
F8VVZ0;F8VUA5;F8VVK3;K7ENY4;K7ERI8;K7ERQ8;P61020;P20339;P51148	Ras-related protein Rab-5B;Ras-related protein Rab-5A;Ras-related protein Rab-5C	RAB5B;RAB5C;RAB5A	1			5.84816	0.926265	0.556453	0.871759	0.254572	-0.197998	-0.465428
G5E9W2;Q9P2E5	Chondroitin sulfate glucuronyltransferase	CHPF2	5			6.53216	0.695688	0.253779	0.496907	0.595545	-1.00895	-1.08114
A0A087WXW9		COL5A1	12			4.68279	0.85796	0.415798	1.22882	0.381117	0.297271	0.66033
Q8WXX5	DnaJ homolog subfamily C member 9	DNAJC9	13			8.36425	0.931132	0.584333	0.916236	0.23334	-0.126208	-0.390422
I3L0E3;Q9Y2R5;E9PE17	28S ribosomal protein S17, mitochondrial	hCG_1984214;MRPS17	4			7.10578	0.63719	0.17821	0.6746	0.749068	-0.567897	-1.15386
M0R0F0;P46782;M0R0R2;M0QZN2	40S ribosomal protein S5;40S ribosomal protein S5, N-terminally processed	RPS5	17			9.53714	0.502689	0.0207822	0.816271	1.68231	-0.292879	-1.416
Q9H6F5	Coiled-coil domain-containing protein 86	CCDC86	12			8.29097	0.965238	0.688197	1.04219	0.162287	0.0596177	0.244044
Q8N5C6	S1 RNA-binding domain-containing protein 1	SRBD1	6			6.17731	0.789293	0.236856	1.19262	0.625515	0.254139	0.841618
O15460	Prolyl 4-hydroxylase subunit alpha-2	P4HA2	7			7.07697	0.638276	0.168481	0.692879	0.77345	-0.529325	-1.1594
Q00059;H7BYN3	Transcription factor A, mitochondrial	TFAM	12			8.67661	0.929586	0.539455	1.08437	0.268044	0.116858	0.411585
H0YET3;Q14207	Protein NPAT	NPAT	1			7.20183	0.561697	0.173595	0.421737	0.760462	-1.24558	-1.31096
E9PL33;E9PM05;E9PS58;E9PK61;O14681;E9PQN7;A0A087WV44;E9PLB8	Etoposide-induced protein 2.4 homolog	EI24	3			7.89049	0.870579	0.320673	0.890401	0.493937	-0.167473	-0.64344
Q59FY4;Q13085	Acetyl-CoA carboxylase 1;Biotin carboxylase	ACACA	4			5.86799	0.504519	0.133801	0.487484	0.873541	-1.03657	-1.40976
P17026	Zinc finger protein 22	ZNF22	6			7.79104	0.955435	0.702804	0.94132	0.153166	-0.0872431	-0.27079
A0A0G2JLG5;E9PC15;Q53H12	Acylglycerol kinase, mitochondrial	AGK	2			6.95372	0.704279	0.251105	0.579848	0.600144	-0.786254	-1.05478
J3QRI7;J3QQQ9;J3QQV1;P61254;E5RIT6;J3QRC4;J3KTJ8;J3KSS0	60S ribosomal protein L26	RPL26;RPL26L1	14			7.93074	0.814932	0.334084	1.27509	0.476144	0.350602	0.787059
Q7Z417	Nuclear fragile X mental retardation-interacting protein 2	NUFIP2	3			6.72751	0.689296	0.0853005	0.836775	1.06905	-0.257088	-1.09563
A0A0M3HER2			2			7.07011	0.900722	0.561282	0.770298	0.250819	-0.376512	-0.518194
P38646	Stress-70 protein, mitochondrial	HSPA9	9			7.49645	0.846666	0.216956	0.895819	0.663628	-0.15872	-0.720009
H7BY10;K7ERT8;A8MUS3;P62750;K7EJV9;K7EMA7	60S ribosomal protein L23a	RPL23A	16			10.3243	0.96492	0.780116	1.06584	0.107841	0.0919933	0.21864
F2Z356;Q9UKN8	General transcription factor 3C polypeptide 4	GTF3C4	2			6.12189	0.361292	0.0526461	0.554536	1.27863	-0.850647	-1.74648
P26640;A0A140T936	Valine--tRNA ligase	VARS	33			7.896	0.85456	0.355598	0.861921	0.449041	-0.214372	-0.667147
Q14157;F8W726;Q5VU77	Ubiquitin-associated protein 2-like	UBAP2L	9			7.28513	0.617667	0.0999998	0.78168	1	-0.35535	-1.20027
Q6PML9	Zinc transporter 9	SLC30A9	3			6.63136	0.931017	0.563774	0.923911	0.248895	-0.114175	-0.392023
Q96CM3	RNA pseudouridylate synthase domain-containing protein 4	RPUSD4	5			6.81479	0.974686	0.773918	1.03944	0.111305	0.0558023	0.193044
Q9NVH1;Q5TH61;B1AK20	DnaJ homolog subfamily C member 11	DNAJC11	8			7.3111	0.871791	0.348396	0.890923	0.457927	-0.166627	-0.618597
C9JXB8;C9JNW5;P83731	60S ribosomal protein L24	RPL24	10			9.80835	0.991021	0.895667	0.987035	0.0478536	-0.0188262	-0.0784557
P12236	ADP/ATP translocase 3;ADP/ATP translocase 3, N-terminally processed	SLC25A6	23			8.60053	0.912962	0.456541	0.90448	0.34052	-0.144839	-0.50466
M0R026;A1L0T0	Acetolactate synthase-like protein	ILVBL	1			6.16891	0.525959	0.0662053	0.748	1.17911	-0.418889	-1.38164
Q07666	KH domain-containing, RNA-binding, signal transduction-associated protein 1	KHDRBS1	4			7.25154	0.728546	0.163005	0.811228	0.787798	-0.30182	-1.00465
Q9NXE8	Pre-mRNA-splicing factor CWC25 homolog	CWC25	2			6.27955	0.753772	0.279928	0.660949	0.552954	-0.597389	-0.958962
P62987;M0R1M6;M0R2S1	Ubiquitin-60S ribosomal protein L40;Ubiquitin;60S ribosomal protein L40	UBA52	7			6.99595	0.857869	0.371295	1.18311	0.430281	0.242579	0.675429
P48634	Protein PRRC2A	PRRC2A	9			6.32936	0.933126	0.560146	0.946384	0.251699	-0.0795024	-0.342806
C9JEL3;B9A044;B8ZZ50;O60573	Eukaryotic translation initiation factor 4E type 2	EIF4E2	1			6.46595	0.50267	0.108183	0.606347	0.96584	-0.721785	-1.41762
M0R2A0;Q5UCC4	ER membrane protein complex subunit 10	EMC10	3			6.90541	0.853306	0.317517	0.88152	0.498233	-0.181934	-0.666605
F5H2U8;F5H2A4;F5H6H0;P52926	High mobility group protein HMGI-C	HMGA2	2			6.96298	0.937571	0.625888	0.871569	0.203503	-0.198313	-0.401202
Q96GM8	Target of EGR1 protein 1	TOE1	2			6.41664	0.763034	0.14363	0.854193	0.842754	-0.227366	-0.93458
P62913;Q5VVC9;Q5VVC8	60S ribosomal protein L11	RPL11	13			9.61693	0.999718	0.999148	0.999845	0.000370034	-0.000223796	-0.000734977
Q10570;A0A087X101	Cleavage and polyadenylation specificity factor subunit 1	CPSF1	4			6.35292	0.617642	0.116926	0.753925	0.932088	-0.407508	-1.20751
D6R9P3;D6RD18;D6RBZ0;Q99729	Heterogeneous nuclear ribonucleoprotein A/B	HNRNPAB	5			6.95519	0.252816	0.0208955	0.587397	1.67995	-0.767593	-2.01827
H7BYG8;O94822	E3 ubiquitin-protein ligase listerin	LTN1	2			5.7828	0.902602	0.447933	0.899588	0.348787	-0.152663	-0.520541
A6NCC9;E9PME3;C9JHT9;C9JJV1;Q9Y5U2;E9PL88;C9JDU0	Protein TSSC4	TSSC4	2			7.24457	0.782765	0.352551	0.606155	0.452777	-0.722241	-0.85904
Q96SB4;H3BLV9	SRSF protein kinase 1	SRPK1	12			7.49665	0.870632	0.271515	0.909817	0.566206	-0.136352	-0.627888
H7C0G4;O43709	Probable 18S rRNA (guanine-N(7))-methyltransferase	WBSCR22	1			7.50841	0.998073	0.942784	0.990688	0.025588	-0.0134977	-0.0476271
O95084;E9PRR2	Serine protease 23	PRSS23	2			6.07606	0.980579	0.822818	1.04371	0.0846962	0.0617253	0.1675
Q96PY5;C9IZY8	Formin-like protein 2	FMNL2	12			6.52016	0.965523	0.780301	1.08826	0.107738	0.122018	0.232058
Q6UB99	Ankyrin repeat domain-containing protein 11	ANKRD11	4			6.32166	0.688358	0.1421	0.784586	0.847405	-0.349997	-1.09504
P49458	Signal recognition particle 9 kDa protein	SRP9	11			9.37889	0.990904	0.879807	0.966727	0.0556126	-0.0488192	-0.117721
O94826	Mitochondrial import receptor subunit TOM70	TOMM70A	15			7.82934	0.84911	0.200443	0.902575	0.698009	-0.147881	-0.711357
P62829;J3KT29;C9JD32;B9ZVP7	60S ribosomal protein L23	RPL23	14			9.84173	0.927561	0.530057	1.09332	0.275677	0.128709	0.432092
P23396;E9PPU1;E9PL09;F2Z2S8;H0YCJ7;H0YEU2	40S ribosomal protein S3	RPS3	27			8.91248	0.400152	0.00271036	0.822421	2.56697	-0.28205	-1.6463
A0A1P0AYU5;A0A0A0MS41;Q9BWM7;S4R3N9	Sideroflexin;Sideroflexin-3	SFXN3	6			7.34869	1	0.990154	1.00163	0.00429724	0.00235526	0.00823079
Q8NBP0	Tetratricopeptide repeat protein 13	TTC13	2			5.98364	0.926954	0.542699	0.910618	0.265441	-0.135082	-0.429719
A3KN83	Protein strawberry notch homolog 1	SBNO1	2			5.58184	0.927617	0.621946	0.823899	0.206247	-0.279461	-0.430416
P03956	Interstitial collagenase;22 kDa interstitial collagenase;27 kDa interstitial collagenase	MMP1	5			6.97805	0.76348	0.329361	0.569237	0.482328	-0.812898	-0.910505
O14646	Chromodomain-helicase-DNA-binding protein 1	CHD1	3			5.98042	0.937958	0.641438	0.913896	0.192846	-0.129899	-0.350578
H0YM23;O75179;A0A1W2PQ15	Ankyrin repeat domain-containing protein 17	ANKRD17	6			6.28468	0.860743	0.269748	0.893016	0.569042	-0.163242	-0.680983
Q04837;A0A0G2JLD8;E7EUY5;C9K0U8	Single-stranded DNA-binding protein, mitochondrial	SSBP1	13			9.16631	0	4.06837e-08	0.0773351	7.39058	-3.69273	-10.5477
O76021;J3QSV6;I3L3U9;I3L3C4	Ribosomal L1 domain-containing protein 1	RSL1D1	20			8.41303	0.936604	0.617583	0.9074	0.209305	-0.140189	-0.376766
E5RGS2;Q9H6H4	Receptor expression-enhancing protein;Receptor expression-enhancing protein 4	REEP4	3			7.09321	0.927382	0.465201	0.937072	0.332359	-0.0937681	-0.419554
A0A0D9SGE8;Q8IWS0;Q5JRC6	PHD finger protein 6	PHF6	4			6.89138	0.873046	0.4548	0.818148	0.34218	-0.289567	-0.612997
P61006	Ras-related protein Rab-8A	RAB8A	5			7.35923	0.406816	0.0124953	0.78402	1.90325	-0.351038	-1.62871
P81605	Dermcidin;Survival-promoting peptide;DCD-1	DCD	3			7.97635	0.786049	0.253353	0.808063	0.596274	-0.307461	-0.869344
P37108;H0YLA2	Signal recognition particle 14 kDa protein	SRP14	14			9.67545	0.991661	0.919061	1.02273	0.0366557	0.0324287	0.078868
Q13123;E7EQZ7	Protein Red	IK	7			7.1274	0.575688	0.0342969	0.830517	1.46474	-0.267918	-1.27955
P62081;B5MCP9	40S ribosomal protein S7	RPS7	23			9.96619	0.997273	0.95771	1.01022	0.0187658	0.0146764	0.0396735
P28331;B4DJ81	NADH-ubiquinone oxidoreductase 75 kDa subunit, mitochondrial	NDUFS1	21			7.75219	0.965409	0.737076	0.958461	0.132488	-0.0612087	-0.220731
Q10471	Polypeptide N-acetylgalactosaminyltransferase 2;Polypeptide N-acetylgalactosaminyltransferase 2 soluble form	GALNT2	3			6.7188	0.732787	0.17853	0.794411	0.748289	-0.332043	-1.00777
O75489	NADH dehydrogenase [ubiquinone] iron-sulfur protein 3, mitochondrial	NDUFS3	14			7.76172	0.988286	0.822375	0.974468	0.0849303	-0.0373128	-0.14247
A0A087WT20;Q9NV06	DDB1- and CUL4-associated factor 13	DCAF13	1			6.45966	0.951095	0.643948	0.950843	0.191149	-0.0727212	-0.287879
O60506;F6UXX1	Heterogeneous nuclear ribonucleoprotein Q	SYNCRIP	17			8.00719	0.591143	0.122653	0.71118	0.911322	-0.491714	-1.25562
P0DPB6;A0A0R4J2F3			4			7.85941	0.850806	0.271776	0.879294	0.565789	-0.185583	-0.715009
O00116;B8ZZ81;A0A1B0GWA2	Alkyldihydroxyacetonephosphate synthase, peroxisomal	AGPS	2			6.30434	0.942296	0.641146	0.938945	0.193043	-0.0908877	-0.314365
Q71UI9;P0C0S5;C9J0D1;C9J386	Histone H2A.V;Histone H2A.Z;Histone H2A	H2AFV;H2AFZ	6			8.83723	0.89138	0.43454	0.889636	0.361971	-0.168713	-0.549132
Q9NZ01;M0R3C3	Very-long-chain enoyl-CoA reductase	TECR	8			8.16596	0.548038	0.061132	0.777758	1.21373	-0.362606	-1.33349
A0A087WWU9;A0A087WYR0;P09132;D6RBG4	Signal recognition particle 19 kDa protein	SRP19	2			6.65914	0.979573	0.836366	1.07172	0.0776035	0.0999222	0.174893
P42766;F2Z388	60S ribosomal protein L35	RPL35	11			10.1297	0.99269	0.857766	1.02626	0.0666312	0.0374006	0.123283
Q8N3X1	Formin-binding protein 4	FNBP4	1			5.61755	0.849051	0.403085	0.769565	0.394604	-0.377884	-0.709235
P61221;D6R9I9	ATP-binding cassette sub-family E member 1	ABCE1	7			6.52625	0.935762	0.686263	0.889389	0.163509	-0.169113	-0.333811
G3V0I5;P49821;B4DE93	NADH dehydrogenase [ubiquinone] flavoprotein 1, mitochondrial	NDUFV1	13			7.6115	0.922861	0.446947	0.920136	0.349744	-0.120081	-0.477102
Q14677	Clathrin interactor 1	CLINT1	3			6.45608	0.814835	0.323242	0.794372	0.490473	-0.332114	-0.791454
P59666;P59665	Neutrophil defensin 3;HP 3-56;Neutrophil defensin 2;Neutrophil defensin 1;HP 1-56;Neutrophil defensin 2	DEFA3;DEFA1	2			7.55561	0.525763	0.124224	0.585805	0.905795	-0.771508	-1.37841
J3KMZ8;Q92785	Zinc finger protein ubi-d4	DPF2	3			7.03483	0.353425	0.00705688	0.774063	2.15139	-0.369478	-1.76394
Q9Y3A4	Ribosomal RNA-processing protein 7 homolog A	RRP7A	12			8.14092	0.847962	0.27637	0.878955	0.55851	-0.186139	-0.711353
Q5THK1;C9J9V0;H7C1B0;H3BLU3;H7BZH1	Protein PRR14L	PRR14L	2			7.73447	0.986509	0.881802	0.979956	0.0546287	-0.0292107	-0.100206
Q8WUM0	Nuclear pore complex protein Nup133	NUP133	1			5.36008	0.570158	0.167676	0.514027	0.775529	-0.960084	-1.28808
I3L130;O94763	Unconventional prefoldin RPB5 interactor 1	URI1	1			6.35727	0.964528	0.767966	0.917716	0.114658	-0.123881	-0.24357
P46777	60S ribosomal protein L5	RPL5	20			8.89896	0.743762	0.149851	0.833796	0.824341	-0.262234	-0.978075
Q9BXY0;H0YBV6	Protein MAK16 homolog	MAK16	2			6.78384	0.279276	0.0115214	0.694156	1.9385	-0.526667	-1.94586
O94804	Serine/threonine-protein kinase 10	STK10	2			5.76742	0.929843	0.637598	0.8644	0.195453	-0.210229	-0.394593
K7ELC2;P62841;K7EM56;A0A0B4J2B4;K7EJ78;S4R417;K7EQJ5;S4R456	40S ribosomal protein S15	RPS15	7			9.60817	0.730204	0.109319	0.846276	0.961306	-0.2408	-1.01603
P08574	Cytochrome c1, heme protein, mitochondrial	CYC1	6			7.66683	0.747299	0.0756063	0.876474	1.12144	-0.190216	-0.970657
Q6P161	39S ribosomal protein L54, mitochondrial	MRPL54	2			7.34908	0.0815526	0.00238197	0.507261	2.62306	-0.979199	-2.85728
Q9NUL7	Probable ATP-dependent RNA helicase DDX28	DDX28	9			7.02214	0.456662	0.0659288	0.664665	1.18093	-0.589301	-1.52869
P39019;M0QXK4;M0QYF7;M0R140;M0R2L9	40S ribosomal protein S19	RPS19	19			9.95197	0.918011	0.486258	1.11195	0.313133	0.153093	0.491071
P16989;A0A0D9SEI8	Y-box-binding protein 3	YBX3	6			7.17513	0.863431	0.488076	0.623464	0.311512	-0.681623	-0.651123
Q8WXF1;X6RDA4	Paraspeckle component 1	PSPC1	4			7.16218	0.327299	0.0127694	0.730071	1.89383	-0.45389	-1.8155
A0A0G2JN29;A0A087X117;Q15155;A0A0G2JP90;A0A087WW46;J3KN36;P69849;Q5JPE7	Nodal modulator 1;Nodal modulator 3;Nodal modulator 2	NOMO1;NOMO3;NOMO2	3			6.6467	0.636847	0.212448	0.508438	0.672748	-0.975856	-1.17196
A0A0C4DGS9;Q9Y6K0	Choline/ethanolaminephosphotransferase 1	CEPT1	2			8.2017	0.737237	0.312463	0.388845	0.505202	-1.36273	-0.986708
Q6ZNB6	NF-X1-type zinc finger protein NFXL1	NFXL1	2			6.17275	0.887175	0.471467	0.863082	0.326549	-0.21243	-0.553413
P48449;C9J315;A0A0G2JQD0	Lanosterol synthase	LSS	2			7.00186	0.940609	0.710518	0.720782	0.148425	-0.472364	-0.353342
Q9BQ39;A0A087WVC1	ATP-dependent RNA helicase DDX50	DDX50	20			7.63005	0.70333	0.18314	0.755101	0.737217	-0.405258	-1.05715
P19387	DNA-directed RNA polymerase II subunit RPB3	POLR2C	1			6.41737	0.856642	0.413718	1.22952	0.383296	0.298095	0.663112
H0YA96;H0Y8G5;Q14103;D6RF44;D6RAF8;D6RD83;D6RBQ9	Heterogeneous nuclear ribonucleoprotein D0	HNRNPD	4			7.50792	0.306488	0.0206424	0.672398	1.68524	-0.572613	-1.85567
C9K028;F6XY72;E5RHP0;E7ERL0;J3KPD9;Q32Q12;P22392;P15531	Nucleoside diphosphate kinase;Nucleoside diphosphate kinase B;Nucleoside diphosphate kinase A	NME1;NME2;NME1-NME2	1			7.00979	0.953757	0.715847	1.0748	0.14518	0.104071	0.275401
Q8IYS2	Uncharacterized protein KIAA2013	KIAA2013	2			6.20175	0.874959	0.502477	1.29932	0.298884	0.377761	0.587488
F8W822;R4GNG3;F8WAK2;F8VXI9;Q14161;K7EN79	ARF GTPase-activating protein GIT2	GIT2;GIT1	2			5.9355	0.215241	0.0147334	0.586203	1.8317	-0.770527	-2.12911
P07900	Heat shock protein HSP 90-alpha	HSP90AA1	3			7.33431	0.875734	0.466335	0.820643	0.331302	-0.285173	-0.598397
B4DKY1;P49589	Cysteine--tRNA ligase, cytoplasmic	CARS	3			6.23172	0.927859	0.600842	0.857052	0.221239	-0.222546	-0.434724
E9PQL5;E9PSC8;E9PKA8;Q6ZUT1	Uncharacterized protein C11orf57	C11orf57	1			7.70405	0.927373	0.643672	0.716532	0.191336	-0.480898	-0.433888
X6R3R3;H0YDM2;O94964	Protein SOGA1;N-terminal form;C-terminal 80 kDa form	SOGA1	2			5.09795	0.966058	0.75372	0.942827	0.12279	-0.0849352	-0.233743
A0A140T9X3;A0A0G2JJZ9;Q5STU3;O00148;Q13838;H0Y400	ATP-dependent RNA helicase DDX39A;Spliceosome RNA helicase DDX39B	DDX39B;DDX39A	3			6.60542	0.765459	0.202503	0.809261	0.693569	-0.305322	-0.942771
R9WNI0;A8MQB8;G3V0J0;Q06787;A0A087WXI3	Fragile X mental retardation protein 1	FMR1	3			6.73523	0.457895	0.114379	0.418818	0.941652	-1.25561	-1.52023
H0YHH1;H0YIP3;H0YHR6;H0YHG0;Q6Y2X3	DnaJ homolog subfamily C member 14	DNAJC14	1			6.64514	0.915328	0.595896	0.67758	0.22483	-0.561536	-0.499045
P09669	Cytochrome c oxidase subunit 6C	COX6C	7			8.9832	0.936043	0.520057	1.05107	0.283949	0.0718616	0.345839
Q6P2Q9	Pre-mRNA-processing-splicing factor 8	PRPF8	68			7.9538	0.820809	0.161111	0.895572	0.792875	-0.159119	-0.775672
O14647;A0A1B0GTM9	Chromodomain-helicase-DNA-binding protein 2	CHD2	2			4.60323	0.918854	0.511274	0.887901	0.291346	-0.171529	-0.487516
C9J8U1;F8WAN1;Q69YQ0;C9JLY8	Cytospin-A	SPECC1L;SPECC1L-ADORA2A	2			5.8193	1	0.990452	0.998143	0.00416638	-0.00268173	-0.00841776
J3KR33;A0JLT2	Mediator of RNA polymerase II transcription subunit 19	MED19	1			6.31061	0.934987	0.66671	0.764725	0.176063	-0.386986	-0.398056
Q5H909;Q9UNF1;Q5H907	Melanoma-associated antigen D2	MAGED2	8			7.14808	0.777837	0.224553	0.825376	0.648682	-0.276876	-0.882135
P42696;A2A2V2	RNA-binding protein 34	RBM34	11			7.44976	0.511641	0.0539503	0.761997	1.26801	-0.392143	-1.40243
Q8WU90	Zinc finger CCCH domain-containing protein 15	ZC3H15	4			6.90379	0.935034	0.611713	0.932692	0.213452	-0.100528	-0.344442
P62834	Ras-related protein Rap-1A	RAP1A	5			6.75691	0.84981	0.46044	0.574934	0.336827	-0.798533	-0.700321
P31689	DnaJ homolog subfamily A member 1	DNAJA1	9			7.17667	0.613066	0.0525131	0.828808	1.27973	-0.27089	-1.21379
P36542	ATP synthase subunit gamma, mitochondrial	ATP5C1	16			8.88609	0.853084	0.276089	0.894029	0.558951	-0.161606	-0.672591
Q9HAU5	Regulator of nonsense transcripts 2	UPF2	2			5.47429	1	0.993585	0.99825	0.00279503	-0.00252628	-0.00621536
E7EPN9;Q9Y520	Protein PRRC2C	PRRC2C	8			6.05189	0.797392	0.358456	0.662879	0.445565	-0.593183	-0.828189
P08621;M0QYR1	U1 small nuclear ribonucleoprotein 70 kDa	SNRNP70	5			7.07936	0.763919	0.188892	0.835457	0.723786	-0.259362	-0.913401
Q9NZI8	Insulin-like growth factor 2 mRNA-binding protein 1	IGF2BP1	13			7.22233	0.463306	0.0636807	0.681814	1.19599	-0.55255	-1.51369
Q9Y251	Heparanase;Heparanase 8 kDa subunit;Heparanase 50 kDa subunit	HPSE	8			7.0911	0.932916	0.645758	1.15314	0.18993	0.205574	0.385111
B8ZZ77;H7BZ14;Q9H2H8	Peptidyl-prolyl cis-trans isomerase;Peptidyl-prolyl cis-trans isomerase-like 3	PPIL3	1			6.38398	0.639747	0.0886592	0.811637	1.05228	-0.301093	-1.15959
P55011	Solute carrier family 12 member 2	SLC12A2	1			5.87717	0.930122	0.544282	0.920952	0.264176	-0.118802	-0.410693
C9JUN5;J3KR35;Q8WUD4	Coiled-coil domain-containing protein 12	CCDC12	1			6.47803	0.951049	0.737497	0.887035	0.13224	-0.172937	-0.287377
P55265;H0YCK3	Double-stranded RNA-specific adenosine deaminase	ADAR	9			6.85185	0.289441	0.0131856	0.705697	1.8799	-0.50288	-1.88177
P35659;B4DFG0;D6R9L5	Protein DEK	DEK	10			8.00251	0.984137	0.909319	0.968146	0.0412837	-0.0467037	-0.0934433
Q6NSJ5	Volume-regulated anion channel subunit LRRC8E	LRRC8E	1			6.71516	0.818835	0.401125	0.618806	0.39672	-0.69244	-0.778319
A0A087WXM6;J3QQT2;J3KRX5;A0A0A6YYL6;P18621;J3KRB3;A0A087WWH0;J3QS96;J3QLC8;A0A0A0MRF8	60S ribosomal protein L17	RPL17;RPL17-C18orf32	19			10.1198	0.942567	0.553676	0.943542	0.256744	-0.0838407	-0.35404
Q14690	Protein RRP5 homolog	PDCD11	51			7.65496	0.936475	0.610823	0.91128	0.214084	-0.134034	-0.377393
Q8IZL8;I3L1P4;I3L4M7;I3L445;C9JFV4	Proline-, glutamic acid- and leucine-rich protein 1	PELP1	3			6.0958	0.603269	0.146575	0.67962	0.83394	-0.5572	-1.22728
O75151	Lysine-specific demethylase PHF2	PHF2	3			6.21439	0.757219	0.139396	0.859529	0.855751	-0.218382	-0.925368
K7EK07;P84243;K7EMV3;B4DEB1;K7ES00;Q16695	Histone H3;Histone H3.3;Histone H3.1t	H3F3B;H3F3A;HIST3H3	6			9.25295	0.902834	0.385211	0.913885	0.414301	-0.129916	-0.534477
Q9BQC6	Ribosomal protein 63, mitochondrial	MRPL57	2			7.75067	0.990199	0.85959	0.981149	0.0657085	-0.0274563	-0.109273
P84095	Rho-related GTP-binding protein RhoG	RHOG	2			7.46419	0.737901	0.295468	0.508085	0.52949	-0.976857	-0.991865
A0A087WUT6;O60841	Eukaryotic translation initiation factor 5B	EIF5B	23			7.5012	0.993403	0.937993	0.969627	0.0278006	-0.0444981	-0.067645
Q9Y4W2	Ribosomal biogenesis protein LAS1L	LAS1L	3			6.30047	0.669465	0.22174	0.581907	0.654156	-0.78114	-1.11681
O15160;E7EQB9	DNA-directed RNA polymerases I and III subunit RPAC1	POLR1C	12			8.1173	0.35095	0.0050699	0.78235	2.295	-0.354114	-1.77851
P54652	Heat shock-related 70 kDa protein 2	HSPA2	10			6.08282	0.703084	0.120615	0.820805	0.9186	-0.284888	-1.06337
E7EPT4;P19404	NADH dehydrogenase [ubiquinone] flavoprotein 2, mitochondrial	NDUFV2	5			7.88718	0.984066	0.805187	0.972126	0.0941031	-0.0407848	-0.156245
P82675	28S ribosomal protein S5, mitochondrial	MRPS5	2			6.14792	0.708082	0.25309	0.58019	0.596725	-0.785402	-1.05055
Q96CC6	Inactive rhomboid protein 1	RHBDF1	3			6.50787	0.735301	0.18437	0.793516	0.734309	-0.333669	-0.998971
P35240	Merlin	NF2	2			6.28026	0.983524	0.813967	0.9681	0.0893931	-0.0467723	-0.159312
Q92576;E7ER40;E7EVH3	PHD finger protein 3	PHF3	5			5.84902	0.984942	0.812825	0.970998	0.0900032	-0.0424601	-0.1546
J3QTA2;Q99933	BAG family molecular chaperone regulator 1	BAG1	2			6.20927	0.270455	0.0412381	0.415792	1.3847	-1.26607	-1.976
P25705;K7EK77	ATP synthase subunit alpha, mitochondrial	ATP5A1	33			8.91469	0.568184	0.0419974	0.814628	1.37678	-0.295787	-1.30356
O43678	NADH dehydrogenase [ubiquinone] 1 alpha subcomplex subunit 2	NDUFA2	5			8.2755	0.938476	0.584981	0.937787	0.232858	-0.0926673	-0.350727
P49755	Transmembrane emp24 domain-containing protein 10	TMED10	4			7.00458	0.775602	0.190804	0.845443	0.719413	-0.242221	-0.888538
Q8NBZ7;C9JCB7;C9JE50	UDP-glucuronic acid decarboxylase 1	UXS1	5			7.08045	0.978058	0.702633	0.9768	0.153272	-0.0338653	-0.181884
Q00839;A0A1W2PPS1;A0A1X7SBS1;A0A1W2PP35;Q5RI18;A0A1W2PPL4;A0A1W2PPH7;A0A1W2PQL0;A0A1W2PP34;A0A1W2PRZ7;A0A1W2PQ74;A0A1W2PQD4	Heterogeneous nuclear ribonucleoprotein U	HNRNPU	30			8.58092	0.710192	0.177901	0.768898	0.749822	-0.379136	-1.04845
P05109	Protein S100-A8;Protein S100-A8, N-terminally processed	S100A8	2			6.76376	0.870336	0.396532	0.850442	0.401721	-0.233714	-0.642339
P61586	Transforming protein RhoA	RHOA	4			6.04352	0.955495	0.692928	0.945077	0.159312	-0.0814962	-0.271224
Q9Y285;K7ER00	Phenylalanine--tRNA ligase alpha subunit	FARSA	9			7.67385	0.823105	0.319	0.82415	0.49621	-0.279021	-0.762221
Q02040	A-kinase anchor protein 17A	AKAP17A	7			7.25003	0.988601	0.880524	1.02254	0.0552589	0.0321525	0.104216
J3QQM4;Q9HAU4	E3 ubiquitin-protein ligase SMURF2	SMURF2	2			5.9947	0.84521	0.302913	0.868092	0.518682	-0.204081	-0.708863
Q6NZY4;F5H6J5;F5GX80	Zinc finger CCHC domain-containing protein 8	ZCCHC8	5			6.66056	0.279945	0.0175243	0.65943	1.75636	-0.600709	-1.9287
K7ERQ0;K7ERY2;Q5BJH7	Protein YIF1B	YIF1B	1			7.39347	0.936426	0.523414	0.932288	0.281155	-0.101153	-0.399847
Q9BVK6	Transmembrane emp24 domain-containing protein 9	TMED9	3			7.11291	0.703866	0.111547	0.830156	0.952544	-0.268545	-1.05777
F8VXC8;Q8TAQ2	SWI/SNF complex subunit SMARCC2	SMARCC2	21			7.60979	0.871017	0.263082	0.92306	0.579908	-0.115504	-0.585127
G3V1V7;F8VZE0;F8VZY0;Q00872	Myosin-binding protein C, slow-type	MYBPC1	1			6.4692	0.987256	0.919071	1.08773	0.0366508	0.121322	0.0959579
E9PIW9;Q6SPF0;F8WDT5	Atherin	SAMD1	2			6.51779	0.809592	0.387464	0.620516	0.411769	-0.688459	-0.798752
P50416	Carnitine O-palmitoyltransferase 1, liver isoform	CPT1A	7			7.23586	0.850421	0.273464	0.886024	0.563099	-0.174583	-0.696494
Q96IX5	Up-regulated during skeletal muscle growth protein 5	USMG5	3			8.28323	0.938237	0.619102	0.938288	0.208238	-0.0918976	-0.329214
E9PK54		HSPA8	10			7.01616	0.445008	0.123284	0.245218	0.909094	-2.02786	-1.55403
Q6DKI1;R4GMU7	60S ribosomal protein L7-like 1	RPL7L1	9			7.697	0.985348	0.881103	0.983386	0.0549732	-0.0241696	-0.093856
X6R7B3;Q5SXH7	Pleckstrin homology domain-containing family S member 1	PLEKHS1	1			8.08618	0.801983	0.394544	2.13164	0.403904	1.09197	0.822642
Q14694	Ubiquitin carboxyl-terminal hydrolase 10	USP10	3			6.32852	1	0.98	1.00829	0.00877379	0.0119114	0.0211407
Q14151	Scaffold attachment factor B2	SAFB2	5			6.26858	0.967567	0.77779	0.919065	0.109137	-0.121761	-0.234173
Q8TAD8	Smad nuclear-interacting protein 1	SNIP1	2			6.98231	0.679668	0.161251	1.33059	0.792499	0.412061	1.1066
Q9ULG6	Cell cycle progression protein 1	CCPG1	6			6.94282	1	0.965269	0.994469	0.0153516	-0.00800196	-0.0286567
Q13201;E7EPG1	Multimerin-1;Platelet glycoprotein Ia*;155 kDa platelet multimerin	MMRN1	12			6.83923	0.936437	0.516961	0.934047	0.286542	-0.0984322	-0.399269
G3V167;Q9UGN5;H0YH02	Poly [ADP-ribose] polymerase 2	PARP2	2			5.86463	0.998792	0.969468	1.01451	0.0134665	0.0207771	0.0330094
O60869	Endothelial differentiation-related factor 1	EDF1	1			6.82239	0.954549	0.727344	0.922234	0.13826	-0.116796	-0.274366
H3BPJ9;O96000	NADH dehydrogenase [ubiquinone] 1 beta subcomplex subunit 10	NDUFB10	3			6.84896	0.802868	0.366899	0.62249	0.435453	-0.683876	-0.830322
J3QRD1;P51648;J3QS00;I3L1M4	Fatty aldehyde dehydrogenase	ALDH3A2	2			6.13678	0.163261	0.0282123	0.218329	1.54956	-2.19542	-2.29532
Q8N5G2	Macoilin	TMEM57	2			6.4775	0.606343	0.103807	0.762519	0.983774	-0.391156	-1.22781
E7EMC7;Q13501;E9PFW8	Sequestosome-1	SQSTM1	3			6.73672	0.364727	0.0772311	0.358539	1.11221	-1.4798	-1.73803
H0YL19;Q9GZS3	WD repeat-containing protein 61;WD repeat-containing protein 61, N-terminally processed	WDR61	1			6.91431	0.775208	0.288568	0.740671	0.539752	-0.433096	-0.890379
Q96EY1	DnaJ homolog subfamily A member 3, mitochondrial	DNAJA3	12			7.74699	0.727655	0.174121	0.794421	0.759149	-0.332025	-1.01563
P46977	Dolichyl-diphosphooligosaccharide--protein glycosyltransferase subunit STT3A	STT3A	3			6.46452	0.573358	0.175991	0.489658	0.75451	-1.03015	-1.27589
Q86UX7;F5H1C6	Fermitin family homolog 3	FERMT3	3			5.83508	0.922946	0.628891	0.690037	0.201424	-0.535254	-0.456055
Q96N66	Lysophospholipid acyltransferase 7	MBOAT7	3			7.48571	0.732225	0.144111	0.819855	0.841303	-0.286559	-1.02042
Q9BU23	Lipase maturation factor 2	LMF2	7			7.05281	0.993304	0.868042	0.972929	0.0614593	-0.039594	-0.119163
P61106;X6RFL8	Ras-related protein Rab-14	RAB14	4			7.32362	0.943902	0.648701	0.940006	0.187955	-0.0892585	-0.307718
K7EQR1;Q9NPG3	Ubinuclein-1	UBN1	3			6.72632	0.884026	0.428316	0.885902	0.368235	-0.174781	-0.560706
G5E9S8;G3V2E7;F8W6L3;G3V3H3;G3V5R9;E7EVH7;Q07866	Kinesin light chain 1	KLC1	7			6.42703	0.922487	0.555501	0.864498	0.255315	-0.210065	-0.472696
P04843;B7Z4L4	Dolichyl-diphosphooligosaccharide--protein glycosyltransferase subunit 1	RPN1	28			8.35419	0.756297	0.157757	0.850188	0.802012	-0.234146	-0.924235
F8VRV7;F8VW18;F8W1I6;Q13561;F8W0U6;H0YHL1;F8VX93	Dynactin subunit 2	DCTN2	2			6.86365	0.851048	0.435799	1.38456	0.360714	0.469429	0.692118
Q9BWJ5	Splicing factor 3B subunit 5	SF3B5	4			8.22207	0.242543	0.00726038	0.695984	2.13904	-0.522875	-2.04499
A0A0B4J1W3;Q9BXJ9	N-alpha-acetyltransferase 15, NatA auxiliary subunit	NAA15	13			6.94719	0.927478	0.570013	0.900576	0.244115	-0.15108	-0.422912
Q9NP72	Ras-related protein Rab-18	RAB18	1			6.69933	0.767585	0.318063	0.638815	0.497487	-0.646529	-0.903922
E5RGA2;P60228;E5RIT4;H0YAW4;H0YBR5	Eukaryotic translation initiation factor 3 subunit E	EIF3E	2			6.73695	0.813304	0.342031	0.74373	0.465935	-0.427149	-0.80868
P62753;A2A3R5	40S ribosomal protein S6	RPS6	20			9.71815	0.941762	0.591761	0.948686	0.227854	-0.075998	-0.320418
P26373;J3QSB4	60S ribosomal protein L13	RPL13	15			9.69953	0.800193	0.180946	0.872923	0.742452	-0.196074	-0.829631
O60488	Long-chain-fatty-acid--CoA ligase 4	ACSL4	7			6.91365	0.884318	0.451933	0.868071	0.344926	-0.204116	-0.565762
Q9H501	ESF1 homolog	ESF1	4			6.65843	0.730436	0.2411	1.45584	0.617803	0.541849	1.01317
O75643	U5 small nuclear ribonucleoprotein 200 kDa helicase	SNRNP200	66			8.0083	0.781328	0.151073	0.869807	0.820814	-0.201232	-0.877074
P50991	T-complex protein 1 subunit delta	CCT4	2			6.16962	0.985799	0.92424	0.930598	0.034215	-0.103771	-0.0891426
B1AN99;P35030	Trypsin-3	PRSS3	1			7.73494	0.987018	0.819743	1.02747	0.0863224	0.0391022	0.146374
C9JEH7;P22090	40S ribosomal protein S4, Y isoform 1	RPS4Y1	15			7.3755	0.981453	0.753973	0.975904	0.122644	-0.0351884	-0.16818
Q6P1J9;A0A1B0GUB2	Parafibromin	CDC73	11			7.45513	0.990105	0.841265	1.01571	0.0750672	0.0224848	0.107384
P63000;J3KSC4;J3QLK0;P60763	Ras-related C3 botulinum toxin substrate 1;Ras-related C3 botulinum toxin substrate 3	RAC1;RAC3	6			8.0251	0.965349	0.67477	0.961745	0.170844	-0.0562744	-0.244453
O60346;K7EP91	PH domain leucine-rich repeat-containing protein phosphatase 1	PHLPP1	2			6.14765	0.81481	0.391621	0.638903	0.407134	-0.646332	-0.786442
P46776;E9PJD9;E9PLL6	60S ribosomal protein L27a	RPL27A	14			9.81085	0.945163	0.557938	0.957342	0.253414	-0.0628942	-0.308662
C9JV57;C9J188;C9JWF5;C9JFN4;C9IZ80;Q7L1Q6	Basic leucine zipper and W2 domain-containing protein 1	BZW1	1			7.00945	0.758023	0.314521	0.525866	0.50235	-0.927232	-0.950426
P22626;A0A087WUI2	Heterogeneous nuclear ribonucleoproteins A2/B1	HNRNPA2B1	12			7.53973	0.378434	0.0300262	0.691153	1.5225	-0.532924	-1.71417
Q9Y5Q9	General transcription factor 3C polypeptide 3	GTF3C3	6			6.40518	0.490678	0.0623703	0.729478	1.20502	-0.455063	-1.43559
G3XAI2;P07942;E7EPA6	Laminin subunit beta-1	LAMB1	8			6.84372	0.872589	0.347013	0.894027	0.459655	-0.16161	-0.61269
Q99613;B5ME19	Eukaryotic translation initiation factor 3 subunit C;Eukaryotic translation initiation factor 3 subunit C-like protein	EIF3C;EIF3CL	11			7.24022	0.661497	0.157142	0.743641	0.803708	-0.427322	-1.12634
A0A1W2PRV5;E7EQZ4;Q16637;B4DP61	Survival motor neuron protein	SMN1;SMN2	2			7.30645	0.611822	0.205483	0.431273	0.687224	-1.21333	-1.21823
Q15020;F8VV04	Squamous cell carcinoma antigen recognized by T-cells 3	SART3	5			6.65106	0.4711	0.0845882	0.62739	1.07269	-0.672566	-1.49022
A0A075B6H4;Q9H8E8	Cysteine-rich protein 2-binding protein	CSRP2BP	1			6.37433	0.568802	0.19357	0.283409	0.713163	-1.81904	-1.29462
Q9H9F9	Actin-related protein 5	ACTR5	3			6.36556	0.972488	0.763217	0.963084	0.117352	-0.054266	-0.197134
P52756	RNA-binding protein 5	RBM5	2			6.23017	0.801517	0.386988	0.528062	0.412303	-0.92122	-0.823656
I3L0S5;I3L3L3;P10253	Lysosomal alpha-glucosidase;76 kDa lysosomal alpha-glucosidase;70 kDa lysosomal alpha-glucosidase	GAA	1			6.95402	0.474034	0.142182	3.28754	0.847155	1.71701	1.45799
Q14571	Inositol 1,4,5-trisphosphate receptor type 2	ITPR2	5			5.43615	0.903052	0.540699	1.24328	0.267044	0.314154	0.527108
E9PEB5;Q96AE4	Far upstream element-binding protein 1	FUBP1	7			6.79594	0.783364	0.277295	0.795219	0.557058	-0.330575	-0.852643
O15270	Serine palmitoyltransferase 2	SPTLC2	4			7.14625	0.378327	0.0216241	0.734351	1.66506	-0.445459	-1.68814
P08579	U2 small nuclear ribonucleoprotein B	SNRPB2	3			7.49031	0.420462	0.0345833	0.724673	1.46113	-0.464598	-1.60173
O60568	Procollagen-lysine,2-oxoglutarate 5-dioxygenase 3	PLOD3	13			6.93139	0.935493	0.636267	1.08577	0.196361	0.118723	0.345701
O95182	NADH dehydrogenase [ubiquinone] 1 alpha subcomplex subunit 7	NDUFA7	6			8.01034	0.856908	0.28185	0.887118	0.549982	-0.172802	-0.685956
O60884;A0A087WT48	DnaJ homolog subfamily A member 2	DNAJA2	2			6.62832	0.528187	0.045232	0.790098	1.34455	-0.339896	-1.36718
P40429;M0QYS1;Q8J015	60S ribosomal protein L13a	RPL13A;RPL13a	16			8.78825	0.0556346	0.000765364	0.504823	3.11613	-0.986151	-3.21164
O14828	Secretory carrier-associated membrane protein 3	SCAMP3	2			6.68867	0.763165	0.154698	0.848339	0.810514	-0.237288	-0.933723
O75475	PC4 and SFRS1-interacting protein	PSIP1	3			6.81821	0.83948	0.338131	0.827865	0.470915	-0.272533	-0.734781
Q86W92;F5GZP6	Liprin-beta-1	PPFIBP1	3			6.03838	0.749666	0.2653	0.68381	0.576262	-0.548332	-0.97105
Q9UBS4	DnaJ homolog subfamily B member 11	DNAJB11	3			6.88752	0.452812	0.111023	0.415413	0.954588	-1.26738	-1.53621
P46783;F6U211;A0A1W2PQS6;S4R435	40S ribosomal protein S10	RPS10;RPS10-NUDT3	13			8.97487	0.876597	0.330956	1.10377	0.480229	0.142435	0.594978
Q9NW13	RNA-binding protein 28	RBM28	17			7.40019	0.747996	0.181201	0.81449	0.74184	-0.296032	-0.967499
P32969;D6RAN4;H0Y9V9;E7ESE0	60S ribosomal protein L9	RPL9	19			8.99563	0.748672	0.117808	0.855405	0.928824	-0.225321	-0.972613
P62424;Q5T8U3;Q5T8U2	60S ribosomal protein L7a	RPL7A	17			9.27247	0.0604063	0.000838182	0.544315	3.07666	-0.877487	-3.06178
O76094;D6RDY6	Signal recognition particle subunit SRP72	SRP72	17			7.59109	0.849013	0.212195	0.902244	0.673264	-0.148411	-0.702171
O43491;E9PII3;E9PK52;E9PHY5	Band 4.1-like protein 2	EPB41L2	16			7.40731	0.999219	0.996417	1.001	0.00155899	0.0014356	0.00348631
Q9NZB2;A0A0C4DG79	Constitutive coactivator of PPAR-gamma-like protein 1	FAM120A	9			6.80574	0.859324	0.425343	0.802984	0.371261	-0.316556	-0.658243
Q02878	60S ribosomal protein L6	RPL6	15			9.07675	0.0367	0.000328342	0.458745	3.48367	-1.12424	-3.62027
P46821	Microtubule-associated protein 1B;MAP1B heavy chain;MAP1 light chain LC1	MAP1B	44			7.59523	0.986644	0.906526	1.03859	0.0426195	0.0546255	0.0986767
D6RJ07;Q9UL40;B7Z4N4;B7Z6B6;B7Z6Q2;B7Z4J8	Zinc finger protein 346	ZNF346	2			6.41412	0.920785	0.609137	1.44381	0.215285	0.529885	0.480005
Q7LGA3	Heparan sulfate 2-O-sulfotransferase 1	HS2ST1	6			7.63683	0.734869	0.142399	0.831436	0.846492	-0.266323	-0.99651
Q8TDN6	Ribosome biogenesis protein BRX1 homolog	BRIX1	6			7.68671	0.63287	0.103717	0.788555	0.984151	-0.342717	-1.17588
O00488	Zinc finger protein 593	ZNF593	6			8.26717	0.883645	0.413236	0.892244	0.383801	-0.16449	-0.562029
Q9BT92;F5GWH6	Trichoplein keratin filament-binding protein	TCHP	2			6.68163	0.875958	0.52918	1.41708	0.276397	0.502916	0.577074
Q9Y2Q9;E5RFT8;E5RGC7;E5RK86;E5RFH3;H0YAT2;H7C5V3	28S ribosomal protein S28, mitochondrial	MRPS28	2			6.43482	0.362221	0.0745426	0.37865	1.1276	-1.40106	-1.74299
H3BQM0		PAPD5	1			5.36853	0.923092	0.533582	0.900378	0.272799	-0.151398	-0.452196
Q9Y4D7	Plexin-D1	PLXND1	1			5.20409	0.965778	0.802562	1.09516	0.0955212	0.131137	0.214726
Q9BRL6	Serine/arginine-rich splicing factor 8	SRSF8	4			7.32675	0.748191	0.125817	0.852089	0.900259	-0.230925	-0.969235
Q9BQG0;I3L1L3	Myb-binding protein 1A	MYBBP1A	49			7.90886	0.875307	0.348284	0.898242	0.458066	-0.154824	-0.601659
Q9HC36;I3L443	rRNA methyltransferase 3, mitochondrial	RNMTL1	8			7.10312	0.102961	0.00443869	0.529359	2.35275	-0.917681	-2.613
A0A087WUK2;O14979	Heterogeneous nuclear ribonucleoprotein D-like	HNRNPDL	4			6.95121	0.617841	0.117629	0.756501	0.929484	-0.402586	-1.20132
Q9NV56	MRG/MORF4L-binding protein	MRGBP	1			6.63809	0.105655	0.000559552	0.690769	3.25216	-0.533725	-2.57423
B0QZ43;O75477	Erlin-1	ERLIN1	2			6.98074	0.990699	0.859528	0.977262	0.0657402	-0.0331828	-0.117366
O75319	RNA/RNP complex-1-interacting phosphatase	DUSP11	3			5.91264	0.924925	0.571011	0.894473	0.243356	-0.160891	-0.429427
Q5BKZ1;A0A0A0MRN4	DBIRD complex subunit ZNF326	ZNF326	3			6.75242	0.617885	0.202993	0.473395	0.69252	-1.07889	-1.20958
P43307;C9J3L8;C9J5W0;E9PAL7;C9IZQ1	Translocon-associated protein subunit alpha	SSR1	5			8.32793	0.757687	0.128618	0.864301	0.890698	-0.210395	-0.9268
O95292	Vesicle-associated membrane protein-associated protein B/C	VAPB	2			6.68877	0.848226	0.458553	0.542287	0.33861	-0.882871	-0.709052
A0A0C4DGX4;Q13616	Cullin-1	CUL1	1			5.71114	0.986221	0.902285	1.02069	0.044656	0.0295448	0.0882941
P62266;D6RD47	40S ribosomal protein S23	RPS23	11			9.49191	0.966255	0.738044	1.03836	0.131918	0.0543063	0.21056
Q9UNX4	WD repeat-containing protein 3	WDR3	5			6.87514	0.730218	0.0691511	0.869728	1.1602	-0.201364	-1.01229
Q8NC51	Plasminogen activator inhibitor 1 RNA-binding protein	SERBP1	11			7.73111	0.71028	0.0905241	0.849699	1.04324	-0.234976	-1.04231
Q96B26	Exosome complex component RRP43	EXOSC8	4			7.06367	0.464778	0.0489729	0.725914	1.31004	-0.462129	-1.50888
Q07065	Cytoskeleton-associated protein 4	CKAP4	87			10.141	0.98963	0.819306	0.976996	0.0865537	-0.0335751	-0.138078
G3V3T2;H0YJ41;Q9P203	BTB/POZ domain-containing protein 7	BTBD7	1			7.45043	0.935885	0.664791	0.762684	0.177315	-0.390843	-0.400674
Q92545;H7BZV0	Transmembrane protein 131	TMEM131	2			5.42362	0.623276	0.0973669	0.78824	1.01159	-0.343293	-1.19317
Q13443	Disintegrin and metalloproteinase domain-containing protein 9	ADAM9	1			5.67604	0.782551	0.245042	0.818319	0.610759	-0.289265	-0.865511
P62316;K7ERG4	Small nuclear ribonucleoprotein Sm D2	SNRPD2	11			8.47926	0.574052	0.0472188	0.816121	1.32589	-0.293146	-1.27675
P52948;H0YEN4;H7C3P6	Nuclear pore complex protein Nup98-Nup96;Nuclear pore complex protein Nup98;Nuclear pore complex protein Nup96	NUP98	2			5.21259	0.924551	0.506551	0.925097	0.295377	-0.112323	-0.42701
A2RRP1;H0Y5G7	Neuroblastoma-amplified sequence	NBAS	4			5.92501	0.952177	0.676975	0.945169	0.169427	-0.081356	-0.280912
Q9NV31	U3 small nucleolar ribonucleoprotein protein IMP3	IMP3	6			7.79947	0.999411	0.996406	0.999441	0.00156347	-0.000806173	-0.00293599
Q5QPK2;H0Y368;O60762	Dolichol-phosphate mannosyltransferase subunit 1	DPM1	9			7.47516	0.761148	0.131934	0.860926	0.879642	-0.216039	-0.932447
Q96E22	Dehydrodolichyl diphosphate syntase complex subunit NUS1	NUS1	2			5.68029	0.593729	0.113378	0.737663	0.945471	-0.438966	-1.24356
O94864	STAGA complex 65 subunit gamma	SUPT7L	3			6.5449	0.688408	0.233518	0.578093	0.63168	-0.790627	-1.09276
Q96AE7	Tetratricopeptide repeat protein 17	TTC17	3			6.01645	0.829551	0.290834	0.853776	0.536355	-0.22807	-0.748988
Q9BZE4	Nucleolar GTP-binding protein 1	GTPBP4	13			7.65162	0.773999	0.185815	0.849041	0.73092	-0.236094	-0.886982
A0A087WY71;E9PFW3;Q96CW1;C9JJ47	AP-2 complex subunit mu	AP2M1	8			7.46826	0.91198	0.32529	0.934246	0.48773	-0.0981251	-0.503577
F8VRK6;H0YH87;F8WB06;F8VQP2;V9GY86;Q99700	Ataxin-2	ATXN2	2			6.53875	0.987357	0.888594	0.985068	0.0512968	-0.0217047	-0.0864576
I3L1P8;Q02978	Mitochondrial 2-oxoglutarate/malate carrier protein	SLC25A11	6			7.58296	0.860535	0.257442	0.897328	0.589321	-0.156293	-0.67912
A0A0A0MTR7;A0A0A0MTC1;Q63HN8	E3 ubiquitin-protein ligase RNF213	RNF213	2			5.25423	0.675368	0.216352	0.614215	0.664839	-0.703183	-1.11115
D3DQV9;P78344;H0Y3P2;H0YD77;H0YCH5	Eukaryotic translation initiation factor 4 gamma 2	EIF4G2	6			6.08689	0.99797	0.960955	0.991285	0.0172967	-0.0126282	-0.0359182
Q49AN9;F5H013;P62308;A8MWD9	Small nuclear ribonucleoprotein G;Putative small nuclear ribonucleoprotein G-like protein 15	SNRPG;SNRPGP15	2			8.00805	0.702916	0.277723	0.321768	0.556389	-1.63591	-1.07265
P23246	Splicing factor, proline- and glutamine-rich	SFPQ	17			8.29084	0.246346	0.00637914	0.708625	2.19524	-0.496905	-2.03119
Q86VY4	Testis-specific Y-encoded-like protein 5	TSPYL5	2			6.2559	0.782598	0.215766	0.843839	0.666017	-0.24496	-0.858415
B5MDF5;J3KQE5;P62826;F5H018;B4DV51	GTP-binding nuclear protein Ran	RAN	7			8.08468	0.936231	0.631649	0.932029	0.199524	-0.101553	-0.332554
F8WE65;C9J5S7;P62937	Peptidyl-prolyl cis-trans isomerase;Peptidyl-prolyl cis-trans isomerase A;Peptidyl-prolyl cis-trans isomerase A, N-terminally processed	PPIA	4			7.5156	0.824814	0.266785	0.857115	0.573839	-0.222439	-0.769342
F1T0I1;J3KNL6;O15027;X6RGP5;A0A0C4DH09	Protein transport protein Sec16A	SEC16A	12			6.70125	0.875673	0.407881	0.873362	0.389467	-0.195349	-0.599006
G3XAN4;Q15629	Translocating chain-associated membrane protein 1	TRAM1	4			8.14894	0.981506	0.809884	1.04278	0.091577	0.060434	0.175352
A0A087WYX9;P05997	Collagen alpha-2(V) chain	COL5A2	3			6.63913	0.986058	0.833552	0.966796	0.0790674	-0.0487162	-0.149508
Q7Z2W4;C9J6P4	Zinc finger CCCH-type antiviral protein 1	ZC3HAV1	8			6.69358	0.424923	0.0977143	0.425213	1.01004	-1.23374	-1.59106
Q9BYC5	Alpha-(1,6)-fucosyltransferase	FUT8	4			6.63636	0.742418	0.17514	0.814804	0.756614	-0.295474	-0.976898
Q9Y4W6	AFG3-like protein 2	AFG3L2	19			7.72717	0.822339	0.251022	0.867618	0.600289	-0.204867	-0.764034
P35251	Replication factor C subunit 1	RFC1	12			7.16711	0.936546	0.521104	0.943475	0.283076	-0.0839434	-0.371046
Q14204	Cytoplasmic dynein 1 heavy chain 1	DYNC1H1	51			6.96299	0.869226	0.402446	0.858226	0.395292	-0.22057	-0.626136
J3KTA4;P17844	Probable ATP-dependent RNA helicase DDX5	DDX5	36			8.39545	0.37675	0.0201916	0.730879	1.69483	-0.452296	-1.71336
Q9UL54	Serine/threonine-protein kinase TAO2	TAOK2	4			6.3459	0.963944	0.748227	0.950347	0.125967	-0.0734733	-0.227709
Q9P1U0	DNA-directed RNA polymerase I subunit RPA12	ZNRD1	2			7.39881	0.591464	0.0816787	0.782853	1.08789	-0.353187	-1.25034
Q86UP2	Kinectin	KTN1	89			8.4691	0.92316	0.538553	0.897965	0.268771	-0.155269	-0.451595
O75165	DnaJ homolog subfamily C member 13	DNAJC13	25			6.99957	0.743292	0.192313	0.798411	0.715991	-0.324796	-0.977391
H3BSB3;H3BNT4;Q99547	M-phase phosphoprotein 6	MPHOSPH6	1			6.41627	0.374672	0.0446439	0.626141	1.35024	-0.675441	-1.71289
Q8WUA4;A0A087WZD8	General transcription factor 3C polypeptide 2	GTF3C2	6			6.4673	0.0857738	0.00261988	0.523288	2.58172	-0.934324	-2.78886
Q15233;C9IZL7	Non-POU domain-containing octamer-binding protein	NONO	13			8.11224	0.361515	0.012749	0.750296	1.89452	-0.414468	-1.74927
Q9Y4K0;H0YAR1	Lysyl oxidase homolog 2	LOXL2	2			6.39365	0.874105	0.40533	0.868149	0.392192	-0.203986	-0.60929
Q9HB58;G5E9C0	Sp110 nuclear body protein	SP110	2			7.58146	0.81416	0.334979	0.784863	0.474982	-0.349488	-0.785313
E5RHD8;E5RI03;B4DWJ1;E9PEI4;H0YB16;H0YBZ1;H0YBP1;E7ESA6;Q05397	Focal adhesion kinase 1	PTK2	2			6.50491	0.966859	0.814647	0.883506	0.0890306	-0.178689	-0.21213
P0C7P4	Putative cytochrome b-c1 complex subunit Rieske-like protein 1	UQCRFS1P1	1			6.45737	0.99107	0.933366	0.946082	0.0299478	-0.079963	-0.0774359
Q8N766	ER membrane protein complex subunit 1	EMC1	16			7.31158	0.555983	0.0305463	0.824737	1.51504	-0.277993	-1.32096
B1AHB1;P33992	DNA helicase;DNA replication licensing factor MCM5	MCM5	2			5.99385	0.754019	0.246385	0.745878	0.608386	-0.422988	-0.953682
A0A024R571;Q9H4M9;C9JC03;C9JDQ8;C9J2Z4;Q9NZN3	EH domain-containing protein 1;EH domain-containing protein 3	EHD1;EHD3	4			6.68624	0.932573	0.590861	0.915829	0.228515	-0.12685	-0.386251
O95340	Bifunctional 3-phosphoadenosine 5-phosphosulfate synthase 2;Sulfate adenylyltransferase;Adenylyl-sulfate kinase	PAPSS2	5			6.24267	0.465332	0.0754093	0.644957	1.12257	-0.632724	-1.51021
A0A0A0MTB8;Q8NI36	WD repeat-containing protein 36	WDR36	9			6.87391	0.685274	0.0734454	0.844102	1.13404	-0.244512	-1.09999
P51116	Fragile X mental retardation syndrome-related protein 2	FXR2	6			6.57402	0.241344	0.0128008	0.646488	1.89276	-0.629304	-2.04266
P61224;F5H823;B7ZB78;F5GZG1;E7ESV4;F5H7Y6;A6NIZ1	Ras-related protein Rap-1b;Ras-related protein Rap-1b-like protein	RAP1B	5			7.61084	0.643076	0.0837509	0.821143	1.07701	-0.284295	-1.14617
C9JEV0;P25311;H7BZJ8	Zinc-alpha-2-glycoprotein	AZGP1	2			5.87695	0.283896	0.0544649	0.329634	1.26388	-1.60106	-1.91689
P47929	Galectin-7	LGALS7	5			6.47403	0.861697	0.475713	0.557855	0.322655	-0.842038	-0.681096
Q9NVI7	ATPase family AAA domain-containing protein 3A	ATAD3A	34			8.45157	0.784078	0.27074	0.796775	0.567448	-0.327756	-0.859941
Q93077;Q7L7L0;P04908;Q96QV6;P16104	Histone H2A type 1-C;Histone H2A type 3;Histone H2A type 1-B/E;Histone H2A type 1-A;Histone H2AX	HIST1H2AC;HIST3H2A;HIST1H2AB;HIST1H2AA;H2AFX	6			8.87588	0.974437	0.783169	0.95759	0.106145	-0.0625207	-0.194676
E7EQB2;E7ER44;P02788	Lactotransferrin;Lactoferricin-H;Kaliocin-1;Lactoferroxin-A;Lactoferroxin-B;Lactoferroxin-C	LTF	8			6.18483	0.33045	0.0704239	0.315645	1.15228	-1.66363	-1.80503
Q6P2E9	Enhancer of mRNA-decapping protein 4	EDC4	7			6.86964	0.473195	0.0515501	0.731737	1.28777	-0.450603	-1.48282
P05388;F8VWS0;F8VU65;F8VPE8;G3V210;F8VW21;F8VQY6;F8VRK7;Q8NHW5;F8VZS0	60S acidic ribosomal protein P0;60S acidic ribosomal protein P0-like	RPLP0;RPLP0P6	13			8.06741	0.0116429	8.57029e-06	0.431576	5.067	-1.21231	-4.92481
G3XAG1;Q96ME7	Zinc finger protein 512	ZNF512	7			7.00337	0.856826	0.240044	0.89968	0.619708	-0.152516	-0.686725
G8JLA2		MYL6	11			7.28847	0.997528	0.964013	1.02239	0.0159169	0.0319401	0.040408
Q92538	Golgi-specific brefeldin A-resistance guanine nucleotide exchange factor 1	GBF1	6			6.29881	0.411482	0.0131152	0.783745	1.88223	-0.351543	-1.6216
Q9NY61	Protein AATF	AATF	14			7.51549	0.965372	0.655392	1.03543	0.183499	0.0502246	0.240084
E7EQV9;P61313;E7ENU7;E7EX53	Ribosomal protein L15;60S ribosomal protein L15	RPL15	9			8.66696	0.0846154	0.00223084	0.525553	2.65153	-0.928092	-2.83187
Q8NBS9	Thioredoxin domain-containing protein 5	TXNDC5	21			8.4582	0.930677	0.506534	0.930126	0.295391	-0.104501	-0.415206
P61073	C-X-C chemokine receptor type 4	CXCR4	2			6.08831	0.95073	0.638682	0.951243	0.194715	-0.0721146	-0.289687
H7BXF5;Q9H0E3	Histone deacetylase complex subunit SAP130	SAP130	2			6.01549	0.796891	0.344884	0.689988	0.462327	-0.535356	-0.836475
Q9Y2W1	Thyroid hormone receptor-associated protein 3	THRAP3	24			8.17371	0.935774	0.597654	1.08353	0.22355	0.11574	0.370557
B1APM4;P35610	Sterol O-acyltransferase 1	SOAT1	2			7.47018	0.570054	0.0647117	0.786997	1.18902	-0.345571	-1.2966
J3QLR8;Q9Y3D9	28S ribosomal protein S23, mitochondrial	MRPS23	6			7.46	0.702553	0.238514	0.616373	0.622486	-0.698124	-1.06274
K7EQA8;Q86X55	Histone-arginine methyltransferase CARM1	CARM1	1			5.67576	0.784223	0.346107	1.52447	0.460789	0.608309	0.850505
B7Z4U3;B7Z4L1;C9JU30;E7EPD9;H7BXS2;Q9NRC1	Suppressor of tumorigenicity 7 protein	ST7	1			6.77867	1	0.979021	0.994167	0.00920777	-0.0084397	-0.0204333
Q92522	Histone H1x	H1FX	10			8.72038	0.98927	0.882101	1.02352	0.0544816	0.033536	0.10466
Q9H444	Charged multivesicular body protein 4b	CHMP4B	2			7.19047	0.859389	0.337873	0.864488	0.471246	-0.210082	-0.680517
Q9P2J5	Leucine--tRNA ligase, cytoplasmic	LARS	18			7.23338	0.274711	0.00115421	0.785343	2.93772	-0.348605	-1.96313
A0A0A0MQR7;P19388;A0A087WVZ9;A0A087WWX0	DNA-directed RNA polymerases I, II, and III subunit RPABC1	POLR2E	8			7.49023	0.28075	0.0018419	0.77735	2.73473	-0.363364	-1.9472
Q9NPI1	Bromodomain-containing protein 7	BRD7	4			6.93263	0.933417	0.547086	0.92648	0.261944	-0.110168	-0.398048
P29083;E9PER7;C9IYL4	General transcription factor IIE subunit 1	GTF2E1	4			6.70364	0.937057	0.645993	0.886414	0.189772	-0.173947	-0.372215
P41091;Q2VIR3;F8W810	Eukaryotic translation initiation factor 2 subunit 3;Putative eukaryotic translation initiation factor 2 subunit 3-like protein	EIF2S3;EIF2S3L	26			8.73094	0.887471	0.506752	0.816487	0.295204	-0.292499	-0.557363
E9PF88;E9PCS8;E7EQY4;E7EV10;Q9BTC8	Metastasis-associated protein MTA3	MTA3	1			7.42382	0.991	0.908317	0.869543	0.0417625	-0.201671	-0.111578
B4DJV5;Q13610	Periodic tryptophan protein 1 homolog	PWP1	5			6.90594	0.636783	0.112301	0.786936	0.949618	-0.345682	-1.15786
H7C2Q8;Q99848	Probable rRNA-processing protein EBP2	EBNA1BP2	11			8.22503	0.846475	0.307132	0.856791	0.512674	-0.222984	-0.725852
A0A0C4DGS1;P39656;U3KQ84	Dolichyl-diphosphooligosaccharide--protein glycosyltransferase 48 kDa subunit	DDOST	9			7.69772	0.785512	0.210852	0.841956	0.676022	-0.248184	-0.868892
Q15361	Transcription termination factor 1	TTF1	2			6.79743	0.994193	0.922298	0.987637	0.035129	-0.0179478	-0.0642314
O75394	39S ribosomal protein L33, mitochondrial	MRPL33	3			8.00043	0.880175	0.406584	1.12411	0.39085	0.168789	0.572518
A0A0D9SFB3;A0A0D9SG12;A0A0D9SF53;O00571	ATP-dependent RNA helicase DDX3X	DDX3X	24			7.81677	0.728727	0.152613	0.814785	0.816407	-0.295509	-1.01594
P08708;H0YN88;A0A075B716	40S ribosomal protein S17	RPS17	19			10.1304	0.941467	0.624585	0.942395	0.204409	-0.0855967	-0.317566
Q7Z406;M0QY43	Myosin-14	MYH14	10			7.06763	0.503299	0.123528	0.532867	0.908236	-0.908152	-1.41899
P62917;E9PKZ0;G3V1A1;E9PKU4	60S ribosomal protein L8	RPL8	14			9.37623	0.203187	0.00815972	0.643703	2.08832	-0.635532	-2.16748
Q14008	Cytoskeleton-associated protein 5	CKAP5	7			5.94993	0.989741	0.831006	0.973807	0.0803957	-0.0382916	-0.139346
E7EPB3;P50914	60S ribosomal protein L14	RPL14	11			9.16817	0.0416364	0.000464629	0.47156	3.33289	-1.08449	-3.46834
Q15006	ER membrane protein complex subunit 2	EMC2	6			7.64476	0.824594	0.209729	0.8841	0.678342	-0.177718	-0.764141
B8ZZF8;Q9Y4Y9	U6 snRNA-associated Sm-like protein LSm5	LSM5	2			7.20488	0.758743	0.326239	0.520596	0.486464	-0.941763	-0.930347
P51991	Heterogeneous nuclear ribonucleoprotein A3	HNRNPA3	11			7.67377	0.10312	0.00423328	0.545432	2.37332	-0.874528	-2.59102
Q99714	3-hydroxyacyl-CoA dehydrogenase type-2	HSD17B10	2			6.76483	0.7073	0.265447	0.521199	0.576021	-0.940094	-1.04812
Q9NZM5	Glioma tumor suppressor candidate region gene 2 protein	GLTSCR2	19			8.55992	1	0.972198	0.99647	0.0122454	-0.00510152	-0.0210143
Q5QPL9;Q9UKM9;Q5QPM1;Q5QPM0;Q5QPM2	RNA-binding protein Raly	RALY	6			7.38281	0.8218	0.302704	0.840399	0.518982	-0.250853	-0.758192
B7Z7P0;Q14139	Ubiquitin conjugation factor E4 A	UBE4A	1			6.3825	0.644766	0.229459	2.08483	0.639296	1.05993	1.14204
O94927;U3KQJ5;U3KQG4	HAUS augmin-like complex subunit 5	HAUS5	2			6.72518	0.815639	0.405123	1.81716	0.392413	0.861684	0.789545
Q96KC8	DnaJ homolog subfamily C member 1	DNAJC1	4			6.85036	0.918012	0.479163	0.901604	0.319517	-0.149434	-0.49272
A0A0G2JNN3;A0A087WTE7;C9JMY0;A0A087WUE4;Q96PV6;E7EWC7	Leukocyte receptor cluster member 8	LENG8	2			5.50419	0.990436	0.894313	0.950906	0.0485106	-0.0726248	-0.11474
I3L323;I3L2K5;Q8IWR0	Zinc finger CCCH domain-containing protein 7A	ZC3H7A	1			6.21838	0.957827	0.721364	0.93911	0.141846	-0.0906334	-0.261155
P40937	Replication factor C subunit 5	RFC5	3			6.63163	0.964908	0.728252	0.949453	0.137718	-0.0748313	-0.241857
C9JUE0;C9JJP5;Q92734;C9JTY3	Protein TFG	TFG	3			7.01582	0.981021	0.851365	1.11274	0.0698841	0.154115	0.170958
P39023;G5E9G0;B5MCW2;H7C422;H7C3M2	60S ribosomal protein L3	RPL3	24			8.698	0.12321	0.00254729	0.640995	2.59392	-0.641616	-2.46123
Q68E01	Integrator complex subunit 3	INTS3	4			6.35562	0.933756	0.535389	1.06829	0.27133	0.095308	0.383559
Q03701	CCAAT/enhancer-binding protein zeta	CEBPZ	20			7.54087	0.817032	0.277142	0.84385	0.557298	-0.244941	-0.782297
Q14195;H0YBT4	Dihydropyrimidinase-related protein 3	DPYSL3	8			7.38528	0.97301	0.815697	0.92526	0.0884713	-0.11207	-0.197202
Q03164	Histone-lysine N-methyltransferase 2A;MLL cleavage product N320;MLL cleavage product C180	KMT2A	8			5.82578	0.995963	0.942664	0.994151	0.0256433	-0.00846354	-0.0394094
A0A087WU53;Q9H0U3	Magnesium transporter protein 1	MAGT1	1			7.6813	0.207012	0.0436225	0.113829	1.36029	-3.13506	-2.15013
A0A1B0GTE1;F2Z2X6;F2Z2X5;A0A087WUG9;B1AM99;A0A087WXL9;A0A087WZ03;A6NC89;A0A087X119;A0A087WUH3;Q9BZ76;Q96NU0	Contactin-associated protein-like 3;Contactin-associated protein-like 3B	CNTNAP3;CNTNAP3B	1			6.31892	0.942242	0.631714	0.942363	0.199479	-0.0856457	-0.313448
P05198;H0YJS4;G3V4T5	Eukaryotic translation initiation factor 2 subunit 1	EIF2S1	20			8.06179	0.823488	0.38362	0.72036	0.416098	-0.473209	-0.764085
H0Y8C3;Q9NZJ7	Mitochondrial carrier homolog 1	MTCH1	1			6.4071	0.475086	0.119429	0.480809	0.922891	-1.05646	-1.46645
P78527	DNA-dependent protein kinase catalytic subunit	PRKDC	111			7.77963	0.525701	0.0255289	0.817045	1.59297	-0.291512	-1.38028
Q5SQP8;P56545	C-terminal-binding protein 2	CTBP2	1			5.83237	0.372897	0.0630131	0.505622	1.20057	-0.983868	-1.72456
Q8TDD1	ATP-dependent RNA helicase DDX54	DDX54	26			9.10336	0.975494	0.80053	0.953648	0.0966225	-0.0684713	-0.18817
A0A0A0MTP7;F8VXG7;Q99590	Protein SCAF11	SCAF11	2			6.225	0.923639	0.503316	0.912808	0.298159	-0.131617	-0.454521
F8W126;Q96EZ8	Microspherule protein 1	MCRS1	1			5.9202	0.829006	0.375631	0.76489	0.425239	-0.386675	-0.747907
Q9BW60	Elongation of very long chain fatty acids protein 1	ELOVL1	2			7.58547	0.84521	0.287559	0.868445	0.541273	-0.203494	-0.723767
A0A0A0MSB8;Q9UPT5;B5MCY9;K7ERQ5;A0A0A0MRE1;B4DJ07	Exocyst complex component 7	EXOC7	3			6.121	0.892	0.504804	0.831229	0.296877	-0.266683	-0.549308
P18124;A8MUD9	60S ribosomal protein L7	RPL7	20			9.60053	0.0398261	0.000397544	0.4878	3.40062	-1.03564	-3.46469
C9JA28;Q9UNL2	Translocon-associated protein subunit gamma	SSR3	1			8.58655	0.73492	0.200014	0.7757	0.69894	-0.36643	-0.998309
Q12891	Hyaluronidase-2	HYAL2	1			5.79279	0.732242	0.239481	0.718998	0.620729	-0.475941	-0.990492
P05141	ADP/ATP translocase 2;ADP/ATP translocase 2, N-terminally processed	SLC25A5	26			9.00182	0.781351	0.171699	0.861574	0.765233	-0.214954	-0.873803
Q02539	Histone H1.1	HIST1H1A	14			8.70978	0.98671	0.889739	0.9745	0.0507372	-0.0372661	-0.10293
Q7L014	Probable ATP-dependent RNA helicase DDX46	DDX46	24			5.7889	0.616425	0.192956	0.534224	0.714541	-0.904482	-1.20928
Q9Y3I0	tRNA-splicing ligase RtcB homolog	RTCB	20			8.06819	0.474646	0.0315379	0.785182	1.50117	-0.348901	-1.45585
I3L0U5;Q6PK04	Coiled-coil domain-containing protein 137	CCDC137	8			7.68502	0.919732	0.250799	0.94406	0.600674	-0.0830495	-0.493971
E7EX21;E7ES50;Q5TAT6	Collagen alpha-1(XIII) chain	COL13A1	5			7.56514	0.921613	0.533845	0.877669	0.272585	-0.188251	-0.480044
Q9P0U4;K7EQ21	CXXC-type zinc finger protein 1	CXXC1	4			6.18253	0.964282	0.717657	0.952443	0.144083	-0.0702953	-0.243264
Q9H4L4	Sentrin-specific protease 3	SENP3	3			6.80625	0.846317	0.414094	0.746534	0.382901	-0.421721	-0.708877
P26572;D6RA48;D6RBS3;D6RAK2;D6R9U2;D6RD15;D6RB69;D6RHZ8;D6RF69	Alpha-1,3-mannosyl-glycoprotein 2-beta-N-acetylglucosaminyltransferase	MGAT1	3			6.38313	0.993173	0.848621	0.978667	0.071286	-0.0311098	-0.120201
Q6NUP7	Serine/threonine-protein phosphatase 4 regulatory subunit 4	PPP4R4	1			7.23218	0.573721	0.0941018	0.749955	1.0264	-0.415125	-1.27953
Q96HR3	Mediator of RNA polymerase II transcription subunit 30	MED30	1			6.62136	0.879659	0.544612	0.638953	0.263913	-0.646219	-0.571671
P49711	Transcriptional repressor CTCF	CTCF	5			6.98881	0.546838	0.0800848	0.744674	1.09645	-0.425319	-1.33581
Q5RKV6	Exosome complex component MTR3	EXOSC6	6			7.74079	0.2855	0.0190525	0.666575	1.72005	-0.585162	-1.89017
Q9BRU9;E5RGP0;G3XAM4	rRNA-processing protein UTP23 homolog	UTP23	6			7.62651	0.739214	0.107213	1.16551	0.969754	0.22096	0.982653
M0R117;Q02543;M0R3D6;M0R1A7;M0R0P7	60S ribosomal protein L18a	RPL18A	8			8.48457	0.0342353	8.88142e-05	0.527323	4.05152	-0.92324	-3.74553
H0YHH4		KANSL2	1			7.92375	0.0045	6.91597e-07	0.41097	6.16015	-1.28289	-5.90571
H0YMT8;H0YM21;H0YMJ0;H0YLJ3;B3KTM8;Q9UBU8;H0YLV1;H0YNE0	Mortality factor 4-like protein 1	MORF4L1	2			6.73342	0.871209	0.372775	0.870934	0.428553	-0.199365	-0.635588
O14763	Tumor necrosis factor receptor superfamily member 10B	TNFRSF10B	1			6.00898	0.870801	0.392469	0.86316	0.406194	-0.212299	-0.628953
Q96BK5	PIN2/TERF1-interacting telomerase inhibitor 1	PINX1	3			6.96611	0.818447	0.139447	0.900186	0.855591	-0.151705	-0.780029
A0A0C4DG74		TDRD5	1			7.37676	1	0.98166	0.975256	0.00803869	-0.0361465	-0.0221258
A0A0A0MR74;O75907	Diacylglycerol O-acyltransferase 1	DGAT1	1			6.03007	0.613243	0.165736	0.63815	0.780582	-0.648033	-1.21489
P49207	60S ribosomal protein L34	RPL34	5			8.50444	0.0567258	0.000127228	0.639216	3.89542	-0.645625	-3.11746
Q96EY7	Pentatricopeptide repeat domain-containing protein 3, mitochondrial	PTCD3	3			6.24873	0.622884	0.205081	0.522289	0.688075	-0.937079	-1.1842
P29084;E5RH41	Transcription initiation factor IIE subunit beta	GTF2E2	4			7.15703	0.974585	0.82121	0.933717	0.0855458	-0.0989434	-0.18794
Q9GZL7	Ribosome biogenesis protein WDR12	WDR12	1			6.40754	0.6166	0.160715	0.664126	0.793945	-0.590472	-1.20568
K7ENM6;K7ENC4;K7ERH0;Q7Z403	Transmembrane channel-like protein 6	TMC6	1			7.638	0.925729	0.479805	1.09112	0.318935	0.125806	0.463549
A0A1W2PRR3;I3L233;A0A1W2PPV8;A0A1W2PRB5;A0A0J9YVS1;A0A0G2JQF5;A0A0G2JNB1;A0A0G2JQF4;A0A0G2JNT7;Q7Z3B3;A0A1W2PQT4	KAT8 regulatory NSL complex subunit 1	KANSL1	2			6.16414	0.984601	0.853425	0.942132	0.0688346	-0.0859992	-0.155342
G5E975;Q12824;C9JTA6;A0A0G2JSE9;A0A0U1RQQ2;A0A0U1RRB8	SWI/SNF-related matrix-associated actin-dependent regulator of chromatin subfamily B member 1	SMARCB1	5			7.39494	0.639155	0.0561678	0.840254	1.25051	-0.251102	-1.16098
Q9NVH0	Exonuclease 3-5 domain-containing protein 2	EXD2	6			6.91694	0.704822	0.175683	0.766968	0.75527	-0.382762	-1.0555
G5E9Z2;Q96KA5	Cleft lip and palate transmembrane protein 1-like protein	CLPTM1L	1			5.49344	0.947938	0.734442	0.881557	0.134043	-0.181875	-0.2927
Q8NBJ5	Procollagen galactosyltransferase 1	COLGALT1	7			7.14067	0.997316	0.947376	1.01098	0.0234775	0.0157477	0.0473349
Q6UN15	Pre-mRNA 3-end-processing factor FIP1	FIP1L1	7			6.95493	0.640576	0.142488	0.747651	0.846223	-0.419563	-1.15405
P06702	Protein S100-A9	S100A9	2			7.10585	0.871374	0.4004	0.857421	0.397506	-0.221924	-0.629252
Q9Y230;X6R2L4	RuvB-like 2	RUVBL2	7			7.36823	0.85267	0.245761	0.895623	0.609488	-0.159036	-0.694544
Q99575	Ribonucleases P/MRP protein subunit POP1	POP1	25			7.57397	0.946456	0.645698	0.942914	0.189971	-0.0848014	-0.304039
Q8N5N7	39S ribosomal protein L50, mitochondrial	MRPL50	2			6.36899	0.71502	0.243791	0.640537	0.612982	-0.642646	-1.03843
A0A0A0MST8;E9PFN4;Q9Y6M7;C9JRP1	Anion exchange protein;Sodium bicarbonate cotransporter 3	SLC4A7	3			6.76335	0.528782	0.130757	0.565553	0.883534	-0.822266	-1.37156
P11216;H0Y4Z6	Glycogen phosphorylase, brain form;Alpha-1,4 glucan phosphorylase	PYGB	2			6.10813	0.999751	0.984248	0.998044	0.00689533	-0.0028251	-0.0117927
P35241	Radixin	RDX	17			7.56516	0.782289	0.249199	0.819597	0.603453	-0.287013	-0.857806
P18077;F8WBS5;F8WB72;C9K025	60S ribosomal protein L35a	RPL35A	5			8.27045	0.0243	3.31456e-05	0.47577	4.47957	-1.07166	-4.26886
P62857	40S ribosomal protein S28	RPS28	6			8.8009	0.686629	0.188843	0.714227	0.7239	-0.485545	-1.09276
Q86XZ4;F8VS10	Spermatogenesis-associated serine-rich protein 2	SPATS2	13			7.93148	0.850982	0.189253	0.908697	0.722958	-0.138129	-0.697428
Q6ZXV5	Transmembrane and TPR repeat-containing protein 3	TMTC3	4			6.3134	0.925558	0.592589	0.833731	0.227247	-0.262346	-0.456542
Q9BVJ6	U3 small nucleolar RNA-associated protein 14 homolog A	UTP14A	33			7.8986	0.990997	0.827314	0.979654	0.0823295	-0.0296561	-0.127592
Q96LW7	Bcl10-interacting CARD protein	C9orf89	3			6.73825	0.963055	0.687417	0.957897	0.16278	-0.0620572	-0.248431
P29375	Lysine-specific demethylase 5A	KDM5A	1			5.09029	0.39245	0.0735381	1.96757	1.13349	0.976414	1.65914
H0YMV8;Q71UM5;C9JLI6	40S ribosomal protein S27;40S ribosomal protein S27-like	RPS27L	7			8.75475	0.701784	0.0990272	0.836057	1.00425	-0.258327	-1.06721
Q9NQT4;M0R050	Exosome complex component RRP46	EXOSC5	3			6.59363	0.235124	0.0128239	0.634367	1.89198	-0.65661	-2.07011
F5H669;Q8N684	Cleavage and polyadenylation specificity factor subunit 7	CPSF7	1			6.49023	0.85818	0.381434	0.835593	0.41858	-0.259128	-0.67654
Q96QD9;H9KVD1;H9KVD5	UAP56-interacting factor	FYTTD1	2			6.73739	0.4584	0.104407	0.478251	0.981269	-1.06416	-1.52931
Q96HS1	Serine/threonine-protein phosphatase PGAM5, mitochondrial	PGAM5	19			8.56899	0.869401	0.291746	0.900775	0.534995	-0.150762	-0.6403
Q5W0B1	RING finger protein 219	RNF219	1			5.53214	0.764804	0.262624	0.762686	0.580666	-0.39084	-0.910538
F8WE18;F8WDZ4;F2Z3H6;Q9BQE9;Q4VC05	B-cell CLL/lymphoma 7 protein family member B;B-cell CLL/lymphoma 7 protein family member A	BCL7B;BCL7A	1			6.73231	0.773163	0.191492	0.842996	0.71785	-0.246403	-0.89314
P40938	Replication factor C subunit 3	RFC3	3			6.42818	0.930409	0.53074	1.07227	0.275118	0.100673	0.394741
Q9Y6N5;H3BNX3	Sulfide:quinone oxidoreductase, mitochondrial	SQRDL	8			7.60846	0.966311	0.758092	0.958722	0.120278	-0.0608161	-0.208189
P05412	Transcription factor AP-1	JUN	3			7.18187	0.784745	0.149598	0.879495	0.825073	-0.185253	-0.847142
P17036	Zinc finger protein 3	ZNF3	1			6.29916	0.944697	0.684037	1.08733	0.164921	0.120791	0.311118
B1AMU7;Q9Y3B2;R4GNH9;R4GMQ7;B1AMU3;B1AMU4	Exosome complex component CSL4	EXOSC1	3			7.42706	0.527925	0.0611869	0.760289	1.21334	-0.395381	-1.37519
Q9P0J0;U3KQP3;B4DEZ3;K7EJE1;E7ENQ6	NADH dehydrogenase [ubiquinone] 1 alpha subcomplex subunit 13	NDUFA13	5			7.92191	0.965867	0.721647	0.961759	0.141675	-0.0562525	-0.221906
Q9ULX9	Transcription factor MafF	MAFF	3			6.53676	0.51077	0.117086	1.69556	0.931494	0.76176	1.39993
P14923	Junction plakoglobin	JUP	13			7.08991	0.873978	0.425302	0.858163	0.371302	-0.220676	-0.603741
Q14739;C9JXK0	Lamin-B receptor	LBR	6			7.25811	0.782037	0.203254	0.854747	0.69196	-0.226431	-0.850237
Q9H8M2	Bromodomain-containing protein 9	BRD9	3			6.68243	0.839761	0.343582	1.21711	0.463969	0.283456	0.736028
H3BNC9			3			6.96803	0.652951	0.165759	0.721541	0.780522	-0.470847	-1.13477
Q99879;U3KQK0;Q99877;Q93079;Q5QNW6;P62807;P58876;Q99880;P57053;O60814	Histone H2B type 1-M;Histone H2B;Histone H2B type 1-N;Histone H2B type 1-H;Histone H2B type 2-F;Histone H2B type 1-C/E/F/G/I;Histone H2B type 1-D;Histone H2B type 1-L;Histone H2B type F-S;Histone H2B type 1-K	HIST1H2BM;HIST1H2BN;HIST1H2BH;HIST2H2BF;HIST1H2BC;HIST1H2BD;HIST1H2BL;H2BFS;HIST1H2BK	9			9.82836	0.983007	0.807611	0.97062	0.092798	-0.0430212	-0.158137
P51636	Caveolin-2	CAV2	3			7.87051	0.954859	0.688299	0.947542	0.162223	-0.0777381	-0.269725
P39060;H7BXV5;H7C457	Collagen alpha-1(XVIII) chain;Endostatin	COL18A1	12			7.6245	0.999375	0.992201	1.0025	0.00340024	0.00359853	0.00783857
Q9UQ35	Serine/arginine repetitive matrix protein 2	SRRM2	68			8.24981	0.9908	0.918014	1.01689	0.0371508	0.0241588	0.0734647
P20700;E9PBF6;A0A0D9SFE5	Lamin-B1	LMNB1	6			6.76029	0.772639	0.200914	0.834474	0.696989	-0.261061	-0.898126
Q9HAF1	Chromatin modification-related protein MEAF6	MEAF6	3			6.90708	0.740164	0.304746	2.07745	0.516061	1.05481	0.981156
H3BSA1;P19784;H3BV19	Casein kinase II subunit alpha	CSNK2A2	3			6.98872	0.730667	0.209459	0.74495	0.678901	-0.424784	-1.01947
Q69YN4	Protein virilizer homolog	KIAA1429	3			7.05385	0.990887	0.925478	1.02694	0.0336341	0.0383552	0.0767322
O95613	Pericentrin	PCNT	1			5.493	0.964833	0.794579	0.825693	0.0998631	-0.276322	-0.243825
Q5JR04;Q9HCE1	Putative helicase MOV-10	MOV10	2			5.71448	0.937425	0.688349	0.768436	0.162192	-0.380002	-0.372484
P36578;H3BM89;H3BTP7	60S ribosomal protein L4	RPL4	32			9.25501	0.0571607	0.000847325	0.51137	3.07195	-0.967559	-3.16133
Q53FP2	Transmembrane protein 35	TMEM35	1			7.0291	0.989981	0.890984	0.873049	0.0501303	-0.195866	-0.131176
P23458	Tyrosine-protein kinase JAK1	JAK1	11			7.07096	0.885429	0.326715	0.918768	0.485831	-0.122227	-0.559336
Q8N4V1	Membrane magnesium transporter 1	MMGT1	2			7.74166	0.958125	0.703683	0.947759	0.152623	-0.0774075	-0.259975
Q9BV81	ER membrane protein complex subunit 6	EMC6	2			6.93531	0.939226	0.69838	0.807242	0.155908	-0.308927	-0.353252
P04844;Q5JYR7	Dolichyl-diphosphooligosaccharide--protein glycosyltransferase subunit 2	RPN2	7			7.21819	0.756767	0.181522	0.835222	0.74107	-0.259769	-0.924804
Q92626;H7C1W1	Peroxidasin homolog	PXDN	9			6.55518	0.860071	0.28468	0.889697	0.545642	-0.168613	-0.67673
Q08211	ATP-dependent RNA helicase A	DHX9	28			7.44668	0.117595	0.00428645	0.57814	2.3679	-0.790508	-2.5084
H0YMF4;H0YKD8;P46779;H0YLP6	60S ribosomal protein L28	RPL28	11			9.1112	0.870361	0.297588	0.904898	0.526384	-0.144173	-0.623574
D6R9M0		KIF2A	3			6.48782	0.934424	0.614469	0.932527	0.2115	-0.100783	-0.342959
A0A0A6YYI3;A0A0B4J1V8;Q9NQ55	Suppressor of SWI4 1 homolog	PPAN-P2RY11;PPAN	5			7.48012	0.903728	0.471572	0.886844	0.326452	-0.173248	-0.522532
Q5QJE6	Deoxynucleotidyltransferase terminal-interacting protein 2	DNTTIP2	5			7.03391	0.900393	0.372622	1.0922	0.428732	0.127231	0.538396
P40222	Alpha-taxilin	TXLNA	4			6.85192	0.857611	0.437509	0.779767	0.359013	-0.358886	-0.659976
O94973;A0A0G2JS82;A0A0G2JQM1	AP-2 complex subunit alpha-2	AP2A2	17			6.91042	0.978985	0.744933	0.973853	0.127883	-0.0382239	-0.178382
P53985	Monocarboxylate transporter 1	SLC16A1	3			7.66558	0.678352	0.100505	0.82091	0.99781	-0.284704	-1.10629
P05023;M0R116;A0A0A0MT26;P13637	Sodium/potassium-transporting ATPase subunit alpha-1;Sodium/potassium-transporting ATPase subunit alpha-3	ATP1A1;ATP1A3	5			6.60921	0.521525	0.0523219	0.770458	1.28132	-0.376211	-1.38874
Q13948;P39880	Protein CASP;Homeobox protein cut-like 1	CUX1	5			6.23452	0.572032	0.154461	0.56676	0.811182	-0.81919	-1.29667
A0A0A0MTI6;Q9NYP7	Elongation of very long chain fatty acids protein;Elongation of very long chain fatty acids protein 5	ELOVL5	1			7.06126	0.812547	0.240205	0.850964	0.619418	-0.232831	-0.812804
H7C1M5;Q9H147;F2Z2A4;H7C1J2	Deoxynucleotidyltransferase terminal-interacting protein 1	DNTTIP1	5			7.08846	0.98656	0.88172	0.981037	0.0546695	-0.02762	-0.098309
A0A0A0MR02;P45880	Voltage-dependent anion-selective channel protein 2	VDAC2	2			7.8314	0.955499	0.777754	0.734229	0.109158	-0.445698	-0.272268
P51149;C9J4S4;C9J4V0;C9J592;C9J8S3	Ras-related protein Rab-7a	RAB7A	3			7.3618	0.983447	0.80872	1.03265	0.0922016	0.0463473	0.161798
P05121	Plasminogen activator inhibitor 1	SERPINE1	4			6.74083	0.822068	0.253243	0.868867	0.596462	-0.202793	-0.75875
E9PMG1;H0YDT0;Q96D71	RalBP1-associated Eps domain-containing protein 1	REPS1	1			6.17823	0.781479	0.369857	2.41842	0.431966	1.27407	0.874545
Q9HD33	39S ribosomal protein L47, mitochondrial	MRPL47	3			6.78003	0.530283	0.0927012	0.703123	1.03291	-0.50815	-1.36095
R4GN43;A0A0C4DGS0;P56556	NADH dehydrogenase [ubiquinone] 1 alpha subcomplex subunit 6	NDUFA6	3			7.72026	0.995256	0.922366	1.00981	0.0350969	0.0140832	0.0584575
G3V511;G3V3X5;Q14767	Latent-transforming growth factor beta-binding protein 2	LTBP2	2			5.74839	0.903545	0.55357	1.27472	0.256828	0.350176	0.521668
A0A286YEY1;P01876	Ig alpha-1 chain C region	IGHA1	9			7.4845	0.390163	0.107563	0.154535	0.968336	-2.69399	-1.6588
Q9NUQ2	1-acyl-sn-glycerol-3-phosphate acyltransferase epsilon	AGPAT5	2			6.56749	0.760931	0.214458	0.813705	0.668658	-0.297422	-0.916926
Q5C9Z4	Nucleolar MIF4G domain-containing protein 1	NOM1	2			6.68801	0.870534	0.250501	0.925527	0.60119	-0.111654	-0.58296
Q9Y3U8;J3QSB5	60S ribosomal protein L36	RPL36	9			9.151	0.0796486	0.00141881	0.556645	2.84808	-0.845172	-2.87669
P20042	Eukaryotic translation initiation factor 2 subunit 2	EIF2S2	22			8.66083	0.853412	0.423224	0.791872	0.37343	-0.336661	-0.66905
B8ZZ47;Q96G21;H0Y714;E7ENR5;B9A008	U3 small nucleolar ribonucleoprotein protein IMP4	IMP4	8			7.67635	0.999534	0.995255	0.999353	0.00206573	-0.000933329	-0.0036881
Q9H116	GDNF-inducible zinc finger protein 1	GZF1	1			6.05808	0.849621	0.452325	0.587955	0.34455	-0.766223	-0.709593
P67809;H0Y449;C9J5V9	Nuclease-sensitive element-binding protein 1	YBX1	10			8.51967	0.708495	0.173867	0.775537	0.759782	-0.366733	-1.04639
P60866;E5RJX2	40S ribosomal protein S20	RPS20	8			9.73538	0.949894	0.507377	0.966491	0.294669	-0.0491714	-0.286683
C9JP16;O75718	Cartilage-associated protein	CRTAP	1			6.25402	0.922945	0.607139	0.740466	0.216712	-0.433494	-0.4729
A0A087WTV6;Q96C36;A0A087WZR9;J3KR12	Pyrroline-5-carboxylate reductase 2;Pyrroline-5-carboxylate reductase	PYCR2	3			6.20431	0.325488	0.060972	0.399796	1.21487	-1.32267	-1.82022
Q9BVP2	Guanine nucleotide-binding protein-like 3	GNL3	25			8.12827	0.922289	0.453287	0.925015	0.343627	-0.112451	-0.460652
F8VVM2;Q00325;F8VWQ0	Phosphate carrier protein, mitochondrial	SLC25A3	8			8.15658	0.901796	0.322915	0.927729	0.490911	-0.108225	-0.530303
B4DR61;P61619	Protein transport protein Sec61 subunit alpha isoform 1	SEC61A1	4			6.5918	0.642547	0.137424	0.760957	0.861936	-0.394112	-1.14547
Q9UHQ4;B7Z2L0;C9JTE9;H7C5E2;H0Y7N8;C9IYK6	B-cell receptor-associated protein 29	BCAP29	8			7.55099	0.776377	0.202426	0.837112	0.693733	-0.256508	-0.890554
Q9H2P0	Activity-dependent neuroprotector homeobox protein	ADNP	1			5.95279	0.729396	0.217139	0.745305	0.663262	-0.424096	-1.00507
Q5JTH9	RRP12-like protein	RRP12	26			7.88457	0.935811	0.541251	0.952054	0.266601	-0.0708841	-0.334249
B2ZWH1;Q9HB71	Calcyclin-binding protein	CACYBP	1			7.54801	0.77468	0.349197	0.528126	0.45693	-0.921046	-0.8875
F8W6I7;P09651;F8VZ49;F8W646;F8VTQ5;Q32P51	Heterogeneous nuclear ribonucleoprotein A1;Heterogeneous nuclear ribonucleoprotein A1, N-terminally processed;Heterogeneous nuclear ribonucleoprotein A1-like 2	HNRNPA1;HNRNPA1L2	13			7.8279	0.04868	0.000334551	0.550261	3.47554	-0.861811	-3.29197
H0YDV5;Q8N699	Myc target protein 1	MYCT1	2			7.45744	0.874869	0.188014	0.930008	0.725811	-0.104685	-0.601341
Q8N7H5	RNA polymerase II-associated factor 1 homolog	PAF1	5			6.96061	0.870403	0.370016	0.88113	0.43178	-0.182574	-0.619942
Q8IXM3	39S ribosomal protein L41, mitochondrial	MRPL41	3			6.58876	0.980606	0.811381	0.964885	0.0907753	-0.0515712	-0.166112
Q15542	Transcription initiation factor TFIID subunit 5	TAF5	3			6.47933	0.996517	0.925996	1.01163	0.033391	0.0166887	0.0606411
P52597	Heterogeneous nuclear ribonucleoprotein F;Heterogeneous nuclear ribonucleoprotein F, N-terminally processed	HNRNPF	4			6.51845	0.533268	0.168549	0.343571	0.773273	-1.54132	-1.35392
F8W0Q9;F8WF16;B7Z8L1;F8W6A0;Q8NEY8	Periphilin-1	PPHLN1	3			6.11113	0.955559	0.724906	0.927274	0.139718	-0.108932	-0.271691
P56192	Methionine--tRNA ligase, cytoplasmic	MARS	26			8.17889	0.350176	0.00193979	0.806686	2.71225	-0.309921	-1.77657
P51970	NADH dehydrogenase [ubiquinone] 1 alpha subcomplex subunit 8	NDUFA8	4			7.17094	0.979982	0.769773	1.02833	0.113637	0.0403004	0.172221
P63173;J3KT73;J3QL01	60S ribosomal protein L38	RPL38	7			9.15442	0.999858	0.983166	0.996901	0.00737304	-0.0044775	-0.0145859
A0A087WTU9;A0A087WZY3;Q8TCU4;A0A087WV20;H7C1D9	Alstrom syndrome protein 1	ALMS1	4			6.80542	0.986579	0.915662	1.0672	0.038265	0.0938336	0.0973414
H0YJJ8;G3V5E5;P49770	Translation initiation factor eIF-2B subunit beta	EIF2B2	2			6.95265	0.997849	0.953557	1.01966	0.0206535	0.0280825	0.049246
P51572	B-cell receptor-associated protein 31	BCAP31	11			8.49503	0.642708	0.0843006	0.820095	1.07417	-0.286138	-1.14774
Q03252	Lamin-B2	LMNB2	2			6.12571	0.997483	0.954005	0.98658	0.0204494	-0.0194925	-0.0453743
Q9NSI2;C9JJU7	Protein FAM207A	FAM207A	4			7.23618	0.760211	0.190641	0.825464	0.719784	-0.276723	-0.931371
Q9NWT8	Aurora kinase A-interacting protein	AURKAIP1	1			7.73656	0.822813	0.334774	0.798259	0.475248	-0.325071	-0.77254
H7C1I0;Q96K37	Solute carrier family 35 member E1	SLC35E1	2			6.93324	0.823407	0.303327	0.836982	0.518089	-0.256732	-0.762746
Q3B726	DNA-directed RNA polymerase I subunit RPA43	TWISTNB	2			7.08622	0.560853	0.108621	0.697143	0.964086	-0.520473	-1.31614
C9JGR9;E7EQ49;A0A087WTQ2;Q9Y2I8	WD repeat-containing protein 37	WDR37	2			6.19218	0.398003	0.0456668	0.66553	1.3404	-0.587425	-1.64329
Q92620	Pre-mRNA-splicing factor ATP-dependent RNA helicase PRP16	DHX38	3			6.21123	0.936411	0.678064	1.21308	0.168729	0.278677	0.370653
A0A075B746;P82921	28S ribosomal protein S21, mitochondrial	MRPS21	1			6.91261	0.931165	0.576805	0.916252	0.238971	-0.126183	-0.395867
Q969V3;K7EMW4	Nicalin	NCLN	6			7.05431	0.537006	0.0502887	0.789637	1.29853	-0.340738	-1.34595
J3KMX2;B9EGA3;Q92925	SWI/SNF-related matrix-associated actin-dependent regulator of chromatin subfamily D member 2	SMARCD2	9			7.31353	0.875841	0.248089	0.924807	0.605393	-0.112776	-0.58754
P21453	Sphingosine 1-phosphate receptor 1	S1PR1	2			7.03218	0.77998	0.184249	0.853062	0.734595	-0.229278	-0.879298
Q9Y295	Developmentally-regulated GTP-binding protein 1	DRG1	5			6.975	0.946049	0.656638	0.939991	0.182674	-0.0892808	-0.302778
Q02413	Desmoglein-1	DSG1	9			6.99829	0.990409	0.904324	0.942972	0.0436757	-0.0847127	-0.107622
B4DXZ6;P51114;E7EU85;E9PFF5	Fragile X mental retardation syndrome-related protein 1	FXR1	10			7.32911	0.197507	0.00938906	0.617146	2.02738	-0.696316	-2.19545
H7BZJ3		PDIA3	5			7.85267	0.975056	0.765631	0.965738	0.115981	-0.0502968	-0.190383
O00461;F8W785	Golgi integral membrane protein 4	GOLIM4	14			7.75949	0.854913	0.271459	0.898071	0.566295	-0.155098	-0.664942
A0A087X0X3;P52272	Heterogeneous nuclear ribonucleoprotein M	HNRNPM	29			8.09767	0.164929	0.00564885	0.630608	2.24804	-0.665184	-2.29683
Q8NDZ4;E7ET39	Deleted in autism protein 1	C3orf58	4			6.88217	0.90065	0.446759	0.890444	0.349927	-0.167404	-0.537624
Q9BT88	Synaptotagmin-11	SYT11	1			6.78491	0.874925	0.343131	1.10959	0.46454	0.150031	0.598301
Q8NBL1;F8WEW4;B4DVA9;H7C5H0	Protein O-glucosyltransferase 1	POGLUT1	2			6.91322	0.942626	0.559835	1.06285	0.25194	0.0879399	0.357771
Q16666;H3BM18;X6RHM1	Gamma-interferon-inducible protein 16	IFI16	26			8.01444	0.986732	0.840329	1.03472	0.0755504	0.0492407	0.145627
Q9NVV4	Poly(A) RNA polymerase, mitochondrial	MTPAP	4			7.0937	0.934106	0.606423	0.908848	0.217224	-0.137889	-0.383826
A0A087WWY8;A0A0U1RQC7		CFAP99	1			6.02218	0.967091	0.786408	0.939745	0.104352	-0.0896584	-0.212412
Q96K12	Fatty acyl-CoA reductase 2	FAR2	10			7.36203	0.920569	0.470407	0.9103	0.327526	-0.135587	-0.482979
O00151	PDZ and LIM domain protein 1	PDLIM1	2			6.55664	0.52938	0.115528	0.63161	0.937314	-0.662894	-1.36783
Q9P2N6	KAT8 regulatory NSL complex subunit 3	KANSL3	1			5.63082	0.28172	0.0233542	0.615939	1.63163	-0.69914	-1.93393
A0A024R4M0;P46781;B5MCT8;C9JM19	40S ribosomal protein S9	RPS9	23			9.6028	0.265495	0.00073165	0.789645	3.1357	-0.340725	-1.99146
P68431	Histone H3.1	HIST1H3A	6			8.1557	0.918597	0.464964	0.906981	0.332581	-0.140856	-0.493523
Q15554;U3KQ35;H3BR06	Telomeric repeat-binding factor 2	TERF2	7			6.94263	0.965016	0.70693	0.95766	0.150624	-0.0624148	-0.238847
Q9UHB9	Signal recognition particle subunit SRP68	SRP68	14			7.60004	0.471534	0.0124659	0.81585	1.90428	-0.293625	-1.49357
Q9Y3T9	Nucleolar complex protein 2 homolog	NOC2L	6			7.22113	0.7614	0.183833	0.840743	0.735576	-0.250263	-0.909114
P10599	Thioredoxin	TXN	2			6.84088	0.423506	0.0979092	0.430154	1.00918	-1.21708	-1.58733
Q96TC7;H0YNE5;H0YLG5;H0YMB1	Regulator of microtubule dynamics protein 3	RMDN3	2			6.56507	0.876256	0.497993	1.30351	0.302777	0.382397	0.593952
P49257	Protein ERGIC-53	LMAN1	2			6.14504	0.997981	0.968845	0.978599	0.0137458	-0.0312099	-0.0354918
Q16795	NADH dehydrogenase [ubiquinone] 1 alpha subcomplex subunit 9, mitochondrial	NDUFA9	15			7.51121	0.99094	0.844568	0.981458	0.0733656	-0.0270014	-0.115295
Q9Y3B7	39S ribosomal protein L11, mitochondrial	MRPL11	14			8.13682	0.082975	0.00344413	0.46644	2.46292	-1.10024	-2.82854
P63010;A0A087X253;A0A087WU93;A0A087WZQ6;A0A087WYD1	AP-2 complex subunit beta	AP2B1	25			7.68144	1	0.954124	1.00373	0.0203953	0.00536982	0.0281095
P49448;P00367	Glutamate dehydrogenase 2, mitochondrial;Glutamate dehydrogenase 1, mitochondrial	GLUD2;GLUD1	1			6.03579	0.993152	0.896885	0.910102	0.0472634	-0.1359	-0.121087
Q15836;K7ENK9;K7EKX0;J3QRU4;F8WCA0;L7N2F9;P63027	Vesicle-associated membrane protein 3;Vesicle-associated membrane protein 2	VAMP3;VAMP2	4			7.49427	0.854879	0.35325	0.863077	0.451917	-0.212439	-0.667595
P55884	Eukaryotic translation initiation factor 3 subunit B	EIF3B	7			6.57488	0.831552	0.342237	0.816546	0.465673	-0.292394	-0.743536
Q15046	Lysine--tRNA ligase	KARS	36			8.56452	0.153	0.00125478	0.710104	2.90143	-0.493897	-2.33806
P14868	Aspartate--tRNA ligase, cytoplasmic	DARS	33			8.21253	0.1368	0.000514207	0.727505	3.28886	-0.458972	-2.39987
P51798	H(+)/Cl(-) exchange transporter 7	CLCN7	2			6.35274	0.997299	0.950831	0.988384	0.0218967	-0.0168559	-0.0459803
P35232;C9JW96;C9JZ20;E7ESE2;E9PCW0	Prohibitin	PHB	12			8.25818	0.626713	0.0980866	0.789951	1.00839	-0.340165	-1.18746
P78362;H7C521	SRSF protein kinase 2;SRSF protein kinase 2 N-terminal;SRSF protein kinase 2 C-terminal	SRPK2	6			6.74371	0.32818	0.00171066	0.80325	2.76684	-0.316079	-1.81124
O00411	DNA-directed RNA polymerase, mitochondrial	POLRMT	2			5.59122	0.918505	0.584565	0.782442	0.233167	-0.353944	-0.487179
Q8TEC5	Putative E3 ubiquitin-protein ligase SH3RF2	SH3RF2	2			5.9773	0.998014	0.964928	1.02769	0.0155051	0.0393991	0.0404547
Q96KR1	Zinc finger RNA-binding protein	ZFR	1			5.83524	0.280796	0.0492222	0.407828	1.30784	-1.29397	-1.90755
Q99549;A0A0A0MT47	M-phase phosphoprotein 8	MPHOSPH8	2			5.97856	0.993313	0.938727	0.973733	0.0274606	-0.0384022	-0.0654005
G3V576;G3V4W0;B4DY08;B2R5W2;G3V4C1;G3V2Q1;P07910;G3V555;G3V575;G3V5X6;G3V3K6;G3V251;B4DSU6;G3V5V7;G3V2D6	Heterogeneous nuclear ribonucleoproteins C1/C2	HNRNPC	12			7.91316	0.904265	0.445293	0.899493	0.351354	-0.152816	-0.522774
P27635;X1WI28	60S ribosomal protein L10	RPL10	21			9.56461	0.812565	0.0926716	0.907248	1.03305	-0.140432	-0.799986
E7EX73;E9PGM1;E7EUU4;Q04637;C9JF13	Eukaryotic translation initiation factor 4 gamma 1	EIF4G1	22			7.46139	0.815795	0.275298	0.839701	0.560197	-0.252052	-0.791624
Q8WTT2	Nucleolar complex protein 3 homolog	NOC3L	13			7.58647	0.953966	0.651111	1.04501	0.186345	0.0635195	0.268842
Q9P2I0	Cleavage and polyadenylation specificity factor subunit 2	CPSF2	3			5.57678	0.622288	0.173579	0.648471	0.760503	-0.624886	-1.18692
M0R1E3;Q8WUY8	N-acetyltransferase 14	NAT14	2			7.09163	0.950174	0.667644	0.941002	0.175455	-0.0877307	-0.294077
O00303;H0YDT6	Eukaryotic translation initiation factor 3 subunit F	EIF3F	5			6.9968	0.759636	0.33072	0.406203	0.48054	-1.29973	-0.947781
Q9UQ90	Paraplegin	SPG7	1			5.42557	0.926715	0.588875	1.14075	0.229977	0.189983	0.431538
Q9NY15	Stabilin-1	STAB1	3			5.2686	0.979081	0.838135	0.913702	0.0766858	-0.130205	-0.180589
J3KR72;P49848	Transcription initiation factor TFIID subunit 6	TAF6	3			5.83452	0.710576	0.149309	1.24315	0.825915	0.313999	1.04319
Q12788;J3KNP2	Transducin beta-like protein 3	TBL3	9			7.10724	0.855985	0.204486	0.908383	0.689336	-0.138627	-0.685851
P30419;B7Z8J4	Glycylpeptide N-tetradecanoyltransferase 1	NMT1	5			7.56681	0.87104	0.436451	0.864818	0.360064	-0.209531	-0.584494
Q8N3U4	Cohesin subunit SA-2	STAG2	1			5.63177	0.422671	0.0993774	0.420516	1.00271	-1.24977	-1.58582
Q52LJ0	Protein FAM98B	FAM98B	6			7.30207	0.468015	0.0284418	0.776462	1.54604	-0.365013	-1.50421
J3KNN5;Q9UJV9	Probable ATP-dependent RNA helicase DDX41	DDX41	7			6.92271	0.925363	0.569841	1.11547	0.244246	0.157648	0.428044
P48729;D6REM4;E7ETM0	Casein kinase I isoform alpha	CSNK1A1	3			6.81465	0.592054	0.00955127	0.868052	2.01994	-0.204146	-1.24579
Q8WYP5	Protein ELYS	AHCTF1	6			6.26257	0.987182	0.843143	1.03555	0.0740986	0.0503931	0.144749
Q9NW15;C9IZD0;C9JA49;C9IYD3;C9JQC9;C9JPY2;C9J670	Anoctamin-10	ANO10	4			6.64887	0.702136	0.178434	0.758519	0.748521	-0.398743	-1.06186
E9PH82;Q8NCA5	Protein FAM98A	FAM98A	5			7.23386	0.605067	0.0793693	0.79533	1.10035	-0.330374	-1.22736
Q9Y2R4	Probable ATP-dependent RNA helicase DDX52	DDX52	15			7.82169	0.96445	0.686599	0.962176	0.163297	-0.0556275	-0.237823
Q8NEF9	Serum response factor-binding protein 1	SRFBP1	5			6.38369	0.924877	0.605274	1.15824	0.218048	0.211932	0.426274
P83111	Serine beta-lactamase-like protein LACTB, mitochondrial	LACTB	12			7.71236	0.928867	0.47167	0.931462	0.326362	-0.102432	-0.432318
O43920	NADH dehydrogenase [ubiquinone] iron-sulfur protein 5	NDUFS5	6			7.78522	0.87308	0.308877	0.904479	0.510214	-0.144841	-0.616074
P51571;A6NLM8	Translocon-associated protein subunit delta	SSR4	3			7.60233	0.374418	0.0121818	0.763743	1.91429	-0.388841	-1.71033
Q9P015;E5RIZ4;E5RHF4	39S ribosomal protein L15, mitochondrial	MRPL15	9			7.48467	0.806362	0.192334	0.871866	0.715944	-0.197821	-0.819141
P01112	GTPase HRas;GTPase HRas, N-terminally processed	HRAS	5			6.14851	0.904057	0.498429	1.16316	0.302396	0.218054	0.53129
Q9UPN3;H0Y390	Microtubule-actin cross-linking factor 1, isoforms 1/2/3/5	MACF1	37			5.22778	0.851978	0.468086	0.554082	0.329674	-0.851829	-0.6929
P08572	Collagen alpha-2(IV) chain;Canstatin	COL4A2	4			6.27704	0.984106	0.905697	1.02714	0.0430169	0.0386391	0.0924375
O00483	Cytochrome c oxidase subunit NDUFA4	NDUFA4	2			7.16026	0.9227	0.495717	0.904628	0.304766	-0.144603	-0.474835
E9PQ59;Q6P4R8	Nuclear factor related to kappa-B-binding protein	NFRKB	3			5.5862	0.965244	0.74637	0.952423	0.127046	-0.0703252	-0.225764
O94989	Rho guanine nucleotide exchange factor 15	ARHGEF15	2			5.5861	0.725239	0.177957	0.781183	0.749684	-0.356268	-1.03006
P06576;H0YH81;F8W079	ATP synthase subunit beta, mitochondrial;ATP synthase subunit beta	ATP5B	13			7.69746	0.766036	0.150113	0.849292	0.823581	-0.235668	-0.938206
P62191	26S protease regulatory subunit 4	PSMC1	3			5.32331	0.99813	0.951308	1.01439	0.0216787	0.0206086	0.0480229
P31944	Caspase-14;Caspase-14 subunit p17, mature form;Caspase-14 subunit p10, mature form;Caspase-14 subunit p20, intermediate form;Caspase-14 subunit p8, intermediate form	CASP14	8			6.90099	0.783632	0.309679	0.746182	0.509088	-0.422401	-0.853865
H7C5F9;B4E2D5;R4GND2;F6S7C4;Q8NEM7	Transcription factor SPT20 homolog	SUPT20H	1			6.41363	0.590113	0.180265	0.514386	0.744088	-0.959076	-1.25247
P62899;C9JU56;B7Z4E3;B7Z4C8;H7C2W9;B8ZZK4	60S ribosomal protein L31	RPL31	13			9.5903	0.945241	0.62123	0.947026	0.206748	-0.078524	-0.309127
E9PLD0;Q9H0U4;Q92928	Ras-related protein Rab-1B;Putative Ras-related protein Rab-1C	RAB1B;RAB1C	4			7.13024	0.999904	0.993105	0.998672	0.00300503	-0.0019172	-0.00605999
A6NHQ2	rRNA/tRNA 2-O-methyltransferase fibrillarin-like protein 1	FBLL1	2			7.06375	0.800337	0.373435	1.65425	0.427785	0.726174	0.82576
O95926	Pre-mRNA-splicing factor SYF2	SYF2	1			6.90466	0.900855	0.578828	1.47523	0.23745	0.560942	0.52049
A0A0B4J210;Q6PKG0;E5RH50	La-related protein 1	LARP1	11			7.24775	0.877248	0.383054	0.891211	0.41674	-0.166161	-0.588963
J3QLS3;Q9Y2R9;J3KSI8;J3QQS1	28S ribosomal protein S7, mitochondrial	MRPS7	6			7.14829	0.846252	0.30045	0.863215	0.522228	-0.212208	-0.72098
E9PJH7;Q9H936;A0A0D9SFE1;K4DIB8;K4DIA8;E9PS95;A0A0D9SEI9;K4DIB6;K4DIB3	Mitochondrial glutamate carrier 1	SLC25A22	6			7.11079	0.61155	0.0708697	0.808899	1.14954	-0.305968	-1.21706
P30049	ATP synthase subunit delta, mitochondrial	ATP5D	1			8.26637	0.351115	0.094341	0.0692939	1.0253	-3.85113	-1.76346
P10412	Histone H1.4	HIST1H1E	17			9.35397	0.999501	0.994265	1.00107	0.00249804	0.00154813	0.00499306
F8W7T1;Q92784	Zinc finger protein DPF3	DPF3	1			6.19923	0.749365	0.293178	0.602877	0.532869	-0.730064	-0.963138
Q9Y4D1	Disheveled-associated activator of morphogenesis 1	DAAM1	5			6.28641	0.904788	0.467106	0.887881	0.330585	-0.171562	-0.524743
O43852	Calumenin	CALU	3			7.44697	0.934255	0.57885	0.925232	0.237434	-0.112113	-0.379499
J3QR09;J3KTE4;P84098	Ribosomal protein L19;60S ribosomal protein L19	RPL19	13			9.62542	0.945812	0.628316	0.948462	0.201822	-0.0763381	-0.301891
E9PKH6;E9PPW7;O00217	NADH dehydrogenase [ubiquinone] iron-sulfur protein 8, mitochondrial	NDUFS8	3			7.27045	0.941518	0.655306	1.11195	0.183556	0.153089	0.353757
Q9GZM7;F6SDV2	Tubulointerstitial nephritis antigen-like	TINAGL1	2			5.9292	0.961757	0.747338	0.928559	0.126483	-0.106935	-0.252872
G3V4F7;P61011	Signal recognition particle 54 kDa protein	SRP54	1			6.32576	0.801798	0.372315	0.615023	0.42909	-0.701288	-0.824216
H7BZK0;Q14BN4;H7C5G9;H7BZW9;B7Z863;B7Z964;H7C3M8	Sarcolemmal membrane-associated protein	SLMAP	2			6.24087	0.0677879	0.00747374	0.129371	2.12646	-2.95041	-3.00142
P61353;K7ELC7;K7EQQ9	60S ribosomal protein L27	RPL27	10			9.01966	0.0361563	3.41863e-05	0.573115	4.46615	-0.803104	-3.75977
Q9NRX1;F8WBJ6	RNA-binding protein PNO1	PNO1	4			6.49017	0.877752	0.221612	0.928034	0.654407	-0.10775	-0.589888
O75446	Histone deacetylase complex subunit SAP30	SAP30	2			7.01932	0.378338	0.0562431	0.586577	1.24993	-0.769608	-1.68577
P10809	60 kDa heat shock protein, mitochondrial	HSPD1	11			7.11856	0.987429	0.837003	0.96664	0.0772732	-0.0489489	-0.147522
Q5VTR2	E3 ubiquitin-protein ligase BRE1A	RNF20	4			6.53061	0.269429	0.0037364	0.747813	2.42755	-0.419251	-1.9816
B4DY09;Q12905;X6R6Z1;A0A0A0MRL0	Interleukin enhancer-binding factor 2	ILF2	5			7.52829	0.0560926	0.000843447	0.50259	3.07394	-0.992546	-3.18894
P16403	Histone H1.2	HIST1H1C	16			9.40591	1	0.982991	1.00381	0.00745042	0.00548553	0.0156301
Q9BYG3;C9J6C5	MKI67 FHA domain-interacting nucleolar phosphoprotein	NIFK	14			8.46232	0.977735	0.764713	1.03062	0.116501	0.0435133	0.180201
Q9NQT5	Exosome complex component RRP40	EXOSC3	5			7.62914	0.135453	0.00465511	0.606366	2.33207	-0.721738	-2.41279
J3QT38;A0A0U1RRB6;Q9Y2D4	Exocyst complex component 6B	EXOC6B	2			5.38187	0.540521	0.11515	0.658151	0.938736	-0.60351	-1.34184
P05387	60S acidic ribosomal protein P2	RPLP2	9			8.91823	0.013	1.18334e-05	0.406239	4.92689	-1.2996	-4.95006
Q8TDX9	Polycystic kidney disease protein 1-like 1	PKD1L1	1			6.72158	0.992439	0.908676	0.986245	0.0415909	-0.0199817	-0.0740493
Q9H7N4	Splicing factor, arginine/serine-rich 19	SCAF1	7			6.75401	0.942124	0.671134	1.08428	0.17319	0.116741	0.318171
A0A0A0MRF4;P49406	39S ribosomal protein L19, mitochondrial	MRPL19	1			5.99304	0.932623	0.629995	0.872885	0.200663	-0.196136	-0.396465
Q9C093;A0A1B0GWD8	Sperm flagellar protein 2	SPEF2	2			5.6692	0.932743	0.678943	0.670239	0.168166	-0.577253	-0.396954
P82933	28S ribosomal protein S9, mitochondrial	MRPS9	4			6.68031	0.632176	0.146745	0.722987	0.833436	-0.467958	-1.17739
A0A1B0GW05			5			7.23073	0.764116	0.154548	0.844993	0.810937	-0.242989	-0.942658
O14802	DNA-directed RNA polymerase III subunit RPC1	POLR3A	5			5.73946	0.733251	0.152713	0.818199	0.816123	-0.289476	-1.00854
P16402	Histone H1.3	HIST1H1D	17			10.2372	0.937365	0.606818	1.07399	0.216941	0.102983	0.350477
Q9NYF8;A0A1W2PQ43;E9PQN2;E9PKI6;E9PK91;E9PK09;E9PJA7	Bcl-2-associated transcription factor 1	BCLAF1	12			7.36141	0.963714	0.718426	1.05018	0.143618	0.0706333	0.243209
P61026	Ras-related protein Rab-10	RAB10	3			7.21825	0.84592	0.25262	0.881754	0.597533	-0.181552	-0.727541
O60318	Germinal-center associated nuclear protein	MCM3AP	2			5.73712	0.869608	0.329844	1.11768	0.481692	0.160507	0.625263
H3BQQ2;Q86UK7	Zinc finger protein 598	ZNF598	2			6.15573	0.985941	0.90247	0.973671	0.0445671	-0.0384944	-0.0947506
E9PR38;H0YEH2;Q5T1Z4;Q5T1Z8;Q14671;H0YDK8	Pumilio homolog 1	PUM1	3			6.44395	0.858849	0.35606	0.856326	0.448477	-0.223768	-0.675508
P61964	WD repeat-containing protein 5	WDR5	3			7.07041	0.46619	0.031004	0.770829	1.50858	-0.375518	-1.50381
Q9Y5Q8;H7BY84;Q5T7U1	General transcription factor 3C polypeptide 5	GTF3C5	3			6.37883	0.728025	0.153714	0.810012	0.813285	-0.303985	-1.02375
Q6PK18;J3QRG1	2-oxoglutarate and iron-dependent oxygenase domain-containing protein 3	OGFOD3	2			6.93601	0.938488	0.68527	1.24268	0.164139	0.31345	0.368279
Q9Y2P8;Q5VYW8	RNA 3-terminal phosphate cyclase-like protein	RCL1	4			6.8242	0.931213	0.558375	0.912351	0.253074	-0.132339	-0.415399
O14497;H0Y488;A0A1B0GTU5	AT-rich interactive domain-containing protein 1A	ARID1A	11			6.6775	0.69727	0.0651525	0.854869	1.18607	-0.226224	-1.08126
E9PS47;E9PLE4;Q9BVG9	Phosphatidylserine synthase 2	PTDSS2	1			7.35378	0.999088	0.982943	0.982469	0.00747156	-0.0255159	-0.0201856
Q13868;A3KFL1;A3KFL5;A3KFL2	Exosome complex component RRP4	EXOSC2	3			6.31285	0.266088	0.032144	0.49748	1.4929	-1.00729	-1.99468
O43172	U4/U6 small nuclear ribonucleoprotein Prp4	PRPF4	9			7.23649	0.821868	0.229865	0.873811	0.638527	-0.194607	-0.771681
F5H872;Q13503	Mediator of RNA polymerase II transcription subunit 21	MED21	1			6.5032	0.948125	0.74634	0.812201	0.127063	-0.300091	-0.299374
Q53GQ0;A0A1B0GV93;E9PI21;A0A1B0GVY6	Very-long-chain 3-oxoacyl-CoA reductase	HSD17B12	4			7.55519	0.471569	0.0173075	0.804843	1.76177	-0.313221	-1.49169
F8VRD8;Q9UI09;F8VXI1	NADH dehydrogenase [ubiquinone] 1 alpha subcomplex subunit 12	NDUFA12	3			7.43604	0.967547	0.780859	0.949912	0.107427	-0.0741348	-0.206281
Q86SK9	Stearoyl-CoA desaturase 5	SCD5	1			6.89083	0.924881	0.456724	0.925822	0.340346	-0.111193	-0.456415
Q14258	E3 ubiquitin/ISG15 ligase TRIM25	TRIM25	2			6.51064	0.813661	0.318396	0.787061	0.497032	-0.345453	-0.805293
Q9Y676;A0A0G2JIC6	28S ribosomal protein S18b, mitochondrial	MRPS18B	3			6.39377	0.61844	0.16872	0.640119	0.772833	-0.643588	-1.2057
Q5T4S7	E3 ubiquitin-protein ligase UBR4	UBR4	5			5.63801	0.932242	0.603994	0.899806	0.218967	-0.152314	-0.396216
Q86Z14	Beta-klotho	KLB	3			6.57361	0.996617	0.961304	1.01062	0.0171392	0.015247	0.0375084
Q9ULW3	Activator of basal transcription 1	ABT1	8			7.89581	0.993412	0.905716	0.988461	0.0430078	-0.0167437	-0.070402
Q96PU8;H0YFB7;F5H5U6;F5H8C8;F5GXS8;F5GYM3	Protein quaking	QKI	2			6.62606	0.680139	0.223637	0.59823	0.650457	-0.741227	-1.10411
P62805	Histone H4	HIST1H4A	12			9.63411	0.938518	0.609092	0.942652	0.215317	-0.0852025	-0.325943
B1AH77;B1AH80;P15153	Ras-related C3 botulinum toxin substrate 2	RAC2	5			7.35885	0.35447	0.0247532	0.691037	1.60637	-0.533166	-1.7655
Q9H7B2;Q5VXN0	Ribosome production factor 2 homolog	RPF2	5			7.49059	0.922135	0.499556	0.899542	0.301416	-0.152737	-0.48027
F5H658;Q14562	ATP-dependent RNA helicase DHX8	DHX8	1			5.53831	0.935722	0.689631	0.851822	0.161383	-0.231375	-0.349117
Q9Y2C4;H7C0W6;F8WE28;F8WE38	Nuclease EXOG, mitochondrial	EXOG	4			7.34207	0.95042	0.622724	0.955319	0.205704	-0.0659453	-0.286832
B5MCF9;O00541;B3KXD6	Pescadillo homolog	PES1	15			7.85737	0.993295	0.891246	1.00899	0.0500025	0.0129077	0.0672162
K7ENA8;O75821;K7EP16;K7ER90;K7EL20	Eukaryotic translation initiation factor 3 subunit G	EIF3G	2			6.47134	0.991384	0.935724	0.952439	0.0288522	-0.0703014	-0.0739935
E2QRI1;Q32P28	Prolyl 3-hydroxylase 1	P3H1;LEPRE1	2			6.47991	0.988211	0.850302	1.03854	0.070427	0.0545565	0.142938
A0A087X208;O00468	Agrin;Agrin N-terminal 110 kDa subunit;Agrin C-terminal 110 kDa subunit;Agrin C-terminal 90 kDa fragment;Agrin C-terminal 22 kDa fragment	AGRN	1			5.10958	0.963651	0.791508	0.925938	0.101545	-0.111012	-0.218166
Q13206;E9PIF2	Probable ATP-dependent RNA helicase DDX10	DDX10	11			7.09747	0.894054	0.440282	0.889112	0.356269	-0.169564	-0.545236
E9PKP7;P17480	Nucleolar transcription factor 1	UBTF	17			7.72744	0.710021	0.075224	1.16508	1.12364	0.220435	1.04451
A0A0A0MQZ2;B7ZCA0;Q96PV0	Ras/Rap GTPase-activating protein SynGAP	SYNGAP1	2			6.16593	0.862887	0.469349	1.42377	0.328504	0.509716	0.655362
Q92508;E7EUT2	Piezo-type mechanosensitive ion channel component 1	PIEZO1	2			5.68438	0.934669	0.687683	0.710073	0.162612	-0.49396	-0.381902
P0DP91;Q03468;D6R9X7	DNA excision repair protein ERCC-6	ERCC6	3			6.40475	0.849815	0.462529	2.0533	0.334861	1.03794	0.711595
P30050	60S ribosomal protein L12	RPL12	10			8.8176	0.0569828	0.000130469	0.633212	3.88449	-0.65924	-3.1437
Q15424	Scaffold attachment factor B1	SAFB	4			5.79549	0.990371	0.856988	1.01908	0.067025	0.0272684	0.110193
P34897;H0YIZ0	Serine hydroxymethyltransferase, mitochondrial;Serine hydroxymethyltransferase	SHMT2	6			6.42351	0.0695286	0.00169858	0.506762	2.76991	-0.980618	-2.96333
B9A067;Q16891;C9J406;H7C463	MICOS complex subunit MIC60	IMMT	31			7.9122	0.90282	0.395967	0.914062	0.402341	-0.129636	-0.526614
X6R9L0;Q13217	DnaJ homolog subfamily C member 3	DNAJC3	1			6.35759	0.822595	0.231834	0.872319	0.634824	-0.197072	-0.77339
O60645	Exocyst complex component 3	EXOC3	6			5.80795	0.992756	0.891208	1.07058	0.050021	0.0983893	0.122791
Q8TCJ2	Dolichyl-diphosphooligosaccharide--protein glycosyltransferase subunit STT3B	STT3B	12			7.57676	0.773549	0.182782	0.848004	0.738067	-0.237857	-0.893675
Q14152	Eukaryotic translation initiation factor 3 subunit A	EIF3A	20			7.22175	0.759685	0.234078	0.78264	0.63064	-0.353579	-0.932427
P08670;B0YJC4;B0YJC5	Vimentin	VIM	53			9.0083	0.925742	0.578125	0.877999	0.237978	-0.187709	-0.440051
Q9H6R4;A0A0A0MRW6	Nucleolar protein 6	NOL6	32			8.04607	0.918743	0.421552	0.921049	0.375148	-0.11865	-0.491163
O43324;D6RBD7;C9J1V9;H0YAL7	Eukaryotic translation elongation factor 1 epsilon-1	EEF1E1;EEF1E1-BLOC1S5	5			8.62651	0.17961	0.00154882	0.72087	2.81	-0.47219	-2.25196
Q13151	Heterogeneous nuclear ribonucleoprotein A0	HNRNPA0	8			7.59795	0.10425	0.00291902	0.577505	2.53476	-0.792094	-2.61724
O00268;A0A0G2JRY5	Transcription initiation factor TFIID subunit 4	TAF4	7			6.77567	0.942286	0.535617	0.94399	0.271146	-0.0831566	-0.362139
O94923;H0YNP1	D-glucuronyl C5-epimerase	GLCE	11			7.11687	0.679603	0.132676	1.26799	0.877209	0.342546	1.10765
Q86YP4	Transcriptional repressor p66-alpha	GATAD2A	3			5.64865	0.996206	0.930377	1.01209	0.0313412	0.0173419	0.0590756
P15407	Fos-related antigen 1	FOSL1	1			6.50711	0.77137	0.206632	0.829115	0.684802	-0.270355	-0.900605
Q15024	Exosome complex component RRP42	EXOSC7	5			7.10466	0.115167	0.00200451	0.644824	2.69799	-0.633023	-2.50385
O15269	Serine palmitoyltransferase 1	SPTLC1	5			7.33979	0.754667	0.139837	0.848373	0.854377	-0.23723	-0.956895
P0DOY3;P0DOY2;A0A0B4J231;P0CG04;B9A064;P0CF74	Ig lambda-1 chain C regions;Immunoglobulin lambda-like polypeptide 5;Ig lambda-6 chain C region	IGLL5;IGLC1;IGLC6	4			7.11909	0.233994	0.045039	0.214679	1.34641	-2.21975	-2.07557
D3YTB1;F8W727;P62910	60S ribosomal protein L32	RPL32	9			9.23782	0.986489	0.881097	0.98256	0.0549765	-0.0253824	-0.0956336
Q7Z6Z7;H0Y659	E3 ubiquitin-protein ligase HUWE1	HUWE1	4			4.51033	0.992771	0.939584	0.969243	0.0270645	-0.04507	-0.0662891
M0QXS5;P14866;M0QYT0	Heterogeneous nuclear ribonucleoprotein L	HNRNPL	6			7.18121	0.934948	0.61125	1.07113	0.213781	0.0991284	0.343079
F5H1S8;F5GX14;Q14165	Malectin	MLEC	1			6.6912	0.675799	0.121689	0.79849	0.91475	-0.324654	-1.11193
O75592	E3 ubiquitin-protein ligase MYCBP2	MYCBP2	1			4.8157	0.879847	0.478603	1.19196	0.320024	0.253339	0.57035
E7ERS3;Q86VM9	Zinc finger CCCH domain-containing protein 18	ZC3H18	3			6.5396	0.488909	0.141054	0.364927	0.850615	-1.45432	-1.44006
Q6UWP8	Suprabasin	SBSN	3			6.0728	0.469109	0.103367	0.554111	0.985617	-0.851752	-1.48061
P20290	Transcription factor BTF3	BTF3	8			7.96378	0.766307	0.257766	0.745247	0.588775	-0.424209	-0.935446
E9PHI6;Q9Y6G9	Cytoplasmic dynein 1 light intermediate chain 1	DYNC1LI1	3			6.44253	0.966644	0.781449	0.913717	0.107099	-0.13018	-0.233822
P60842;J3KS93;J3QKZ9;J3QLN6;J3KS25;J3QR64;J3KTB5;J3QL43;J3QS69;J3KT12;E7EQG2;Q14240	Eukaryotic initiation factor 4A-I;Eukaryotic initiation factor 4A-II;Eukaryotic initiation factor 4A-II, N-terminally processed	EIF4A1;EIF4A2	4			7.24155	0.572514	0.0298359	0.835922	1.52526	-0.25856	-1.27892
U3KQC1;A0A0A0MQU0;Q9BV38;K7EIR0	WD repeat-containing protein 18	WDR18	3			7.01515	0.701898	0.267176	0.439489	0.573203	-1.1861	-1.06917
Q10472;H7C2I5;Q8IUC8	Polypeptide N-acetylgalactosaminyltransferase 1;Polypeptide N-acetylgalactosaminyltransferase 1 soluble form;Polypeptide N-acetylgalactosaminyltransferase 13	GALNT1;GALNT13	2			6.05755	0.936196	0.606631	0.895176	0.217075	-0.159756	-0.398854
Q86V81;E9PB61	THO complex subunit 4	ALYREF	9			8.73484	0.162868	0.00817195	0.592549	2.08767	-0.754993	-2.29069
A0A0C4DGA6;Q14527;H7C5K0	Helicase-like transcription factor	HLTF	4			6.28427	0.416804	0.0581331	1.56463	1.23558	0.645823	1.60681
Q16777;Q6FI13;A0A0U1RR32;A0A0U1RRH7;Q99878;Q96KK5;Q9BTM1;P20671;P0C0S8;H0YFX9	Histone H2A type 2-C;Histone H2A type 2-A;Histone H2A type 1-J;Histone H2A type 1-H;Histone H2A.J;Histone H2A type 1-D;Histone H2A type 1;Histone H2A	HIST2H2AC;HIST2H2AA3;HIST1H2AJ;HIST1H2AH;H2AFJ;HIST1H2AD;HIST1H2AG	8			9.8965	0.940256	0.630021	0.93796	0.200645	-0.0924015	-0.32312
S4R3Q9;J3KNA0;Q15070;C9JC63;E7EVY0	Mitochondrial inner membrane protein OXA1L	OXA1L	2			6.69822	0.703984	0.118815	0.822031	0.925128	-0.282736	-1.064
O75306	NADH dehydrogenase [ubiquinone] iron-sulfur protein 2, mitochondrial	NDUFS2	8			7.18327	0.930489	0.518434	0.935971	0.285306	-0.0954638	-0.393463
Q9UNX3	60S ribosomal protein L26-like 1	RPL26L1	15			9.77515	0.932043	0.463759	0.946477	0.333708	-0.0793606	-0.388693
Q8N8A6	ATP-dependent RNA helicase DDX51	DDX51	8			6.48048	0.814984	0.327951	0.78673	0.484191	-0.34606	-0.792858
O94776;H7C3F3;E7ESY4;Q13330	Metastasis-associated protein MTA2;Metastasis-associated protein MTA1	MTA2;MTA1	2			5.83815	0.872448	0.308418	0.914575	0.51086	-0.128827	-0.585455
P28288	ATP-binding cassette sub-family D member 3	ABCD3	9			7.11314	0.916907	0.486234	0.895729	0.313154	-0.158865	-0.496882
Q9P0V3	SH3 domain-binding protein 4	SH3BP4	2			6.07052	0.450532	0.106831	2.32996	0.971302	1.2203	1.5472
H7BXT7;E9PHY4;A0A0C4DH16;B8ZZS0;Q9NYM9	BET1-like protein	BET1L	1			7.19482	0.782775	0.259971	0.799237	0.585076	-0.323304	-0.872059
C9JLU1;P52434	DNA-directed RNA polymerases I, II, and III subunit RPABC3	POLR2H	4			7.62678	0.389067	0.0230868	0.736267	1.63664	-0.4417	-1.66802
E5RJR5;P63208;E7ERH2;F8W8N3	S-phase kinase-associated protein 1	SKP1	5			7.48817	0.573212	0.0188277	0.847104	1.7252	-0.239389	-1.29032
Q9NPY3	Complement component C1q receptor	CD93	1			6.2546	0.965344	0.811217	1.15478	0.090863	0.207621	0.219347
Q9NQZ2	Something about silencing protein 10	UTP3	11			8.01703	0.850068	0.246844	0.888445	0.607577	-0.170646	-0.714792
Q9UPN4;I3L2J8;I3L2X7	Centrosomal protein of 131 kDa	CEP131	6			6.68293	0.912749	0.410061	0.918955	0.387152	-0.121934	-0.504227
Q9P035;H3BS72;H3BPZ1	Very-long-chain (3R)-3-hydroxyacyl-CoA dehydratase 3	HACD3	8			7.72241	0.729275	0.119631	0.836759	0.922157	-0.257116	-1.02401
F8VSA6;E9PS38;S4R3E9;E9PL57;Q15843	NEDD8	NEDD8;NEDD8-MDP1	1			7.13631	0.965043	0.795858	0.885043	0.0991644	-0.17618	-0.23089
A0A0A0MRP6;B7ZLQ5;P28370	Probable global transcription activator SNF2L1	SMARCA1	8			6.03282	0.93402	0.720246	1.32928	0.142519	0.410645	0.33808
Q5T749	Keratinocyte proline-rich protein	KPRP	7			7.12015	0.991636	0.898731	1.09349	0.0463702	0.128938	0.118535
A0A1B0GVC6;Q32MN6;P20226;Q6SJ96;Q7Z6S5	TATA-box-binding protein;TATA box-binding protein-like protein 2	TBP;TBPL2	2			6.34612	0.688196	0.183808	1.38875	0.735636	0.473787	1.0972
E9PGC8;P78559	Microtubule-associated protein 1A;MAP1A heavy chain;MAP1 light chain LC2	MAP1A	2			5.18741	0.734298	0.249411	0.696054	0.603084	-0.52273	-0.991038
E9PJ21;A0A087WWI4;K7EQK2;A0A087X054;Q9Y4L1	Hypoxia up-regulated protein 1	HYOU1	2			5.79395	0.904464	0.473768	0.891589	0.324434	-0.165549	-0.513498
Q8NHQ9;F5H5U2;E7EX41	ATP-dependent RNA helicase DDX55	DDX55	18			7.66078	1	0.967737	0.99533	0.0142426	-0.00675265	-0.0256921
Q13823	Nucleolar GTP-binding protein 2	GNL2	12			7.60311	0.926898	0.361608	0.949048	0.441762	-0.0754474	-0.421684
G3V203;J3QQ67;Q07020;H0YHA7;F8VUA6;F8VYV2;A0A075B7A0	60S ribosomal protein L18	RPL18	12			9.31129	0.0361905	0.000261641	0.488833	3.58229	-1.03259	-3.58874
H0YHR2;H0YIQ8;F8VXI8;F8VX10;Q9H9L4	KAT8 regulatory NSL complex subunit 2	KANSL2	2			6.06889	0.974533	0.788566	0.954689	0.103162	-0.0668968	-0.19512
J3QLE5;P63162;P14678;J3KRY3;S4R3P3	Small nuclear ribonucleoprotein-associated protein N;Small nuclear ribonucleoprotein-associated proteins B and B	SNRPN;SNRPB	4			7.59667	0.858097	0.340266	0.87391	0.468182	-0.194443	-0.660969
Q13200	26S proteasome non-ATPase regulatory subunit 2	PSMD2	4			6.6245	0.966133	0.753396	0.94355	0.122977	-0.0838286	-0.233127
P46087	Probable 28S rRNA (cytosine(4447)-C(5))-methyltransferase	NOP2	19			7.98487	0.200519	0.0116198	0.597842	1.9348	-0.742164	-2.1772
O94851	Protein-methionine sulfoxide oxidase MICAL2	MICAL2	7			6.87812	0.783127	0.289892	0.78299	0.537763	-0.352934	-0.84878
P31942	Heterogeneous nuclear ribonucleoprotein H3	HNRNPH3	1			6.14675	0.47153	0.104698	0.526612	0.980061	-0.925189	-1.4958
F8W7C6;A0A087WV22;H7C123;H7C2C5		RPL10	18			7.72715	0.948347	0.728883	0.881013	0.137342	-0.182764	-0.298302
Q01780	Exosome component 10	EXOSC10	13			7.25339	0.0851744	0.000484206	0.652396	3.31497	-0.616179	-2.78168
O15213	WD repeat-containing protein 46	WDR46	7			7.25486	0.927568	0.42702	1.0772	0.369552	0.107288	0.467315
P12235;V9GYG0	ADP/ATP translocase 1	SLC25A4	14			6.70653	0.63884	0.143509	0.746027	0.843121	-0.4227	-1.15401
A0A0A0MS29;Q9GZY8;C9JHF5;H7C433	Mitochondrial fission factor	MFF	2			6.94841	0.936592	0.697398	1.14276	0.156519	0.192526	0.331353
Q9BSC4	Nucleolar protein 10	NOL10	8			7.08771	0.856974	0.268626	0.89089	0.570853	-0.16668	-0.687902
A0A087WZ13;E9PAU2;K7EKR9;Q8IY67	Ribonucleoprotein PTB-binding 1	RAVER1	2			6.80153	0.919728	0.598147	0.723355	0.223192	-0.467224	-0.487524
B1ANR0;Q13310;H0Y5F5	Polyadenylate-binding protein;Polyadenylate-binding protein 4	PABPC4	22			7.38285	0.556229	0.0509673	0.796445	1.29271	-0.328353	-1.32337
Q96L58	Beta-1,3-galactosyltransferase 6	B3GALT6	3			7.11438	0.903243	0.455399	0.889278	0.341608	-0.169293	-0.532358
Q96PK6	RNA-binding protein 14	RBM14	12			7.62563	0.475809	0.0224039	0.80379	1.64968	-0.315109	-1.45339
P62263;E5RH77;H0YB22	40S ribosomal protein S14	RPS14	12			10.0331	0.856453	0.147704	0.923577	0.830608	-0.114696	-0.662607
H0YD34;P49662	Caspase-4;Caspase-4 subunit 1;Caspase-4 subunit 2	CASP4	1			8.07081	0.963387	0.785027	1.1761	0.105116	0.234016	0.250246
O75629	Protein CREG1	CREG1	1			5.96758	0.931312	0.623734	0.887895	0.205001	-0.17154	-0.39082
O15371;B0QYA5	Eukaryotic translation initiation factor 3 subunit D	EIF3D	4			6.95918	0.92709	0.591911	0.814296	0.227743	-0.296375	-0.466579
Q9ULG1;H0YMN5	DNA helicase INO80	INO80	5			6.20148	0.990435	0.825204	1.02302	0.0834388	0.0328337	0.134116
O95782	AP-2 complex subunit alpha-1	AP2A1	21			7.70137	0.948231	0.469525	0.966204	0.328341	-0.0496006	-0.298834
P09429;Q5T7C4;B2RPK0	High mobility group protein B1;Putative high mobility group protein B1-like 1	HMGB1;HMGB1P1	6			8.23203	0.76402	0.304464	1.60832	0.516464	0.685558	0.934842
A0A0U1RR85;Q6NUK4	Receptor expression-enhancing protein 3	REEP3	2			7.18284	0.47046	0.0429462	0.745304	1.36708	-0.424099	-1.49864
P17066;P48741	Heat shock 70 kDa protein 6;Putative heat shock 70 kDa protein 7	HSPA6;HSPA7	5			7.85712	0.869126	0.294407	0.90038	0.531051	-0.151395	-0.639281
Q99988	Growth/differentiation factor 15	GDF15	3			6.86869	0.777445	0.249613	0.802001	0.602733	-0.318323	-0.88319
J3QR48;Q14974	Importin subunit beta-1	KPNB1	2			6.90092	0.938898	0.592011	0.934975	0.22767	-0.0970001	-0.352452
O14976	Cyclin-G-associated kinase	GAK	1			5.44495	0.571148	0.140733	0.6375	0.851603	-0.649504	-1.28361
O43181;H0Y9M8	NADH dehydrogenase [ubiquinone] iron-sulfur protein 4, mitochondrial	NDUFS4	2			7.43742	0.848016	0.322272	0.85905	0.491777	-0.219186	-0.705913
F8WBR5;M0QZ52;G3V479;P0DP25;P0DP24;P0DP23;H0Y7A7		CALM2;CALM3;CALM1	2			8.16876	0.854549	0.428746	1.29199	0.3678	0.369598	0.674287
Q9Y224;G3V4C6	UPF0568 protein C14orf166	C14orf166	16			8.12051	0.276144	0.00815344	0.712919	2.08866	-0.48819	-1.96536
P62906	60S ribosomal protein L10a	RPL10A	15			8.9538	0.0129444	1.04048e-05	0.465689	4.98276	-1.10256	-4.67403
P49792	E3 SUMO-protein ligase RanBP2	RANBP2	16			6.37731	0.625749	0.0925194	0.796572	1.03377	-0.328123	-1.18707
O00622	Protein CYR61	CYR61	3			6.34167	0.814753	0.172488	0.885341	0.76324	-0.175695	-0.80016
P47914	60S ribosomal protein L29	RPL29	9			9.93602	0.939176	0.630479	1.06746	0.200329	0.0941766	0.324975
C9JBY7;Q9Y291	28S ribosomal protein S33, mitochondrial	MRPS33	2			6.91573	0.870094	0.463888	0.750857	0.333586	-0.41339	-0.643108
Q9BRJ6;C9JQV0;H7C0T1;H7C2R9	Uncharacterized protein C7orf50	C7orf50	12			8.25842	0.281336	0.0213355	0.645837	1.6709	-0.630757	-1.90345
A0A087WXF7;A0A0C4DFW2;Q9UK53	Inhibitor of growth protein;Inhibitor of growth protein 1	ING1	2			6.5116	0.816194	0.345155	0.747602	0.461985	-0.419658	-0.801549
Q8WWM7;H3BUF6	Ataxin-2-like protein	ATXN2L	7			7.14408	0.847927	0.254023	0.889883	0.595127	-0.168313	-0.704014
Q13263;M0R0K9	Transcription intermediary factor 1-beta	TRIM28	12			7.64346	0.590173	0.0817885	0.782922	1.08731	-0.353059	-1.24984
Q6P1M0	Long-chain fatty acid transport protein 4	SLC27A4	5			6.64109	0.708539	0.0906916	0.847757	1.04243	-0.238277	-1.0484
A0A0B4J2F8;F6S314;E2QRJ6;A6NFM0;Q9H1A7;Q9GZM3;P52435;F8WF84	DNA-directed RNA polymerase II subunit RPB11-b2;DNA-directed RNA polymerase II subunit RPB11-b1;DNA-directed RNA polymerase II subunit RPB11-a	POLR2J3;POLR2J;POLR2J2	2			6.26687	0.888574	0.402524	0.901385	0.395208	-0.149785	-0.552014
D6RIY6;Q06265	Exosome complex component RRP45	EXOSC9	5			7.2033	0.116875	0.00227707	0.629363	2.64262	-0.668036	-2.52627
A0A087WZX2;O95139	NADH dehydrogenase [ubiquinone] 1 beta subcomplex subunit 6	NDUFB6	1			7.35658	0.975499	0.798152	0.954643	0.0979143	-0.0669667	-0.188657
Q15050	Ribosome biogenesis regulatory protein homolog	RRS1	19			8.00126	0.937192	0.5998	0.944042	0.221994	-0.0830771	-0.327944
Q53EP0	Fibronectin type III domain-containing protein 3B	FNDC3B	11			7.21688	0.761961	0.123029	0.86487	0.909993	-0.209444	-0.933556
A0A087WTT1;P11940;E7EQV3;E7ERJ7;H0YAR2	Polyadenylate-binding protein;Polyadenylate-binding protein 1	PABPC1	33			8.47372	0.758602	0.178165	0.8398	0.749179	-0.251882	-0.919541
B7Z836;E9PEZ7;E7EW77;E7EP65;A0A0C4DG21;F8WAL6;Q9NYB9	Abl interactor 2	ABI2	2			5.41837	0.282408	0.0241141	0.624463	1.61773	-0.679312	-1.90881
A0A0B4J1S3;H3BLT4;O15392	Baculoviral IAP repeat-containing protein 5	BIRC5	1			6.32615	0.591528	0.157709	0.616697	0.802143	-0.697366	-1.25281
Q92499;F1T0B3;A0A087X2G1	ATP-dependent RNA helicase DDX1	DDX1	20			7.81339	0.529518	0.0472954	0.788232	1.32518	-0.343308	-1.36317
X6RAL5;O00422;U3KPY7	Histone deacetylase complex subunit SAP18	SAP18	3			6.89331	0.784974	0.378935	0.437076	0.421435	-1.19405	-0.854698
B0QY90;B0QY89;Q9Y262	Eukaryotic translation initiation factor 3 subunit L	EIF3L	3			6.43196	0.859521	0.420088	0.782958	0.376659	-0.352993	-0.679081
E7ETK0;A0A087WUS0;P62847	40S ribosomal protein S24	RPS24	12			9.13293	0.85117	0.233006	0.899706	0.632633	-0.152474	-0.692735
Q29RF7	Sister chromatid cohesion protein PDS5 homolog A	PDS5A	12			6.62671	0.504285	0.0190605	0.817716	1.71986	-0.290328	-1.42323
Q12981	Vesicle transport protein SEC20	BNIP1	8			7.67721	0.944678	0.639638	1.06002	0.194066	0.0840886	0.306701
C9JJ19;P82930	28S ribosomal protein S34, mitochondrial	MRPS34	2			6.81768	0.057	0.00545746	0.143738	2.26301	-2.79848	-3.13368
P47897;A0A1B0GVU9;B4DDN1	Glutamine--tRNA ligase	QARS	37			8.3296	0.371011	0.0105856	0.766978	1.97528	-0.382744	-1.72363
P19447	TFIIH basal transcription factor complex helicase XPB subunit	ERCC3	2			6.65835	0.872774	0.479482	1.35782	0.319228	0.441297	0.629732
Q08554	Desmocollin-1	DSC1	2			6.10182	0.694989	0.267343	2.54596	0.572931	1.34821	1.08052
A2AB15;A0A140T947;O60231	Putative pre-mRNA-splicing factor ATP-dependent RNA helicase DHX16	DHX16	1			6.12372	0.670092	0.244252	0.44923	0.612161	-1.15447	-1.1175
H0Y6K5;H0Y7L6;Q02447	Transcription factor Sp3	SP3	1			6.38227	0.591732	0.0440175	0.825573	1.35637	-0.276532	-1.25658
F8W1T6;Q15434	RNA-binding motif, single-stranded-interacting protein 2	RBMS2	1			6.8269	0.839789	0.138026	1.09861	0.860039	0.135683	0.736736
Q5TG40;Q9NPF5;Q5TG39	DNA methyltransferase 1-associated protein 1	DMAP1	2			6.63914	0.916626	0.602761	0.607466	0.219855	-0.719125	-0.50001
Q15007	Pre-mRNA-splicing regulator WTAP	WTAP	5			7.14226	0.919173	0.545993	0.861197	0.262813	-0.215584	-0.484505
H0YG82;P82673	28S ribosomal protein S35, mitochondrial	MRPS35	1			6.32085	0.197065	0.0263457	0.382237	1.57929	-1.38746	-2.19195
Q02809	Procollagen-lysine,2-oxoglutarate 5-dioxygenase 1	PLOD1	18			7.42065	0.814634	0.223331	0.865068	0.651051	-0.209114	-0.800991
F5H6N1;Q96A72;F5H3U9;F5H124;F5H6P7;P61326	Protein mago nashi homolog 2;Protein mago nashi homolog	MAGOHB;MAGOH	2			6.65281	0.986324	0.913079	0.928428	0.0394917	-0.107138	-0.101358
A0A0D9SEM4;Q08170	Serine/arginine-rich splicing factor 4	SRSF4	3			5.55943	0.953969	0.758844	1.15654	0.119848	0.209815	0.274284
Q96QV1	Hedgehog-interacting protein	HHIP	16			7.21511	0.848364	0.287618	0.87924	0.541183	-0.185671	-0.699816
Q8N9Q2	Protein SREK1IP1	SREK1IP1	1			6.54099	0.966571	0.789011	0.901336	0.102917	-0.149863	-0.232269
C9JJT5;G3V325;C9JU26		ATP5J2-PTCD1;ATP5J2	3			8.09223	0.764964	0.25221	0.754616	0.598238	-0.406186	-0.93535
Q9UGP8	Translocation protein SEC63 homolog	SEC63	6			6.39111	0.117119	0.00528468	0.554498	2.27698	-0.850745	-2.50386
B4DLN1;F6RGN5;Q9UBX3	Mitochondrial dicarboxylate carrier	SLC25A10	3			6.52	0.476005	0.0849188	0.651892	1.071	-0.617294	-1.45985
P09874	Poly [ADP-ribose] polymerase 1	PARP1	32			7.90957	0.982906	0.815246	1.03471	0.0887113	0.0492207	0.161293
P16401	Histone H1.5	HIST1H1B	17			10.2272	0.936118	0.589503	1.08375	0.229514	0.116038	0.376537
Q9H1I8	Activating signal cointegrator 1 complex subunit 2	ASCC2	1			5.38879	0.228647	0.0195451	0.550478	1.70896	-0.861243	-2.10001
A5YKK6	CCR4-NOT transcription complex subunit 1	CNOT1	6			6.11123	0.876813	0.395322	0.886037	0.403048	-0.174561	-0.588648
J3QR07;Q96MU7	YTH domain-containing protein 1	YTHDC1	5			7.18273	0.982029	0.764525	1.0264	0.116608	0.0375891	0.169237
Q15035	Translocating chain-associated membrane protein 2	TRAM2	2			6.83656	0.764102	0.151388	0.858113	0.819908	-0.220761	-0.911787
I3L3E9;P39748	Flap endonuclease 1	FEN1	2			6.33317	0.869485	0.442243	0.80411	0.354339	-0.314536	-0.637851
Q86U86;E7EVG2	Protein polybromo-1	PBRM1	9			6.62082	0.942789	0.592229	0.929818	0.22751	-0.104979	-0.36232
P48307	Tissue factor pathway inhibitor 2	TFPI2	9			8.08768	0.966902	0.739019	0.949996	0.131344	-0.074007	-0.23417
H7BXY3;Q7L2E3	Putative ATP-dependent RNA helicase DHX30	DHX30	14			6.77107	0.0850568	0.00186783	0.566035	2.72866	-0.821036	-2.77276
A0A087WWP4;Q96T37	Putative RNA-binding protein 15	RBM15	7			6.64564	0.760924	0.15996	0.854818	0.795988	-0.226311	-0.908591
Q9NPD3;E9PPI9;E9PI41	Exosome complex component RRP41	EXOSC4	6			7.66073	0.132444	0.00359432	0.625084	2.44438	-0.677878	-2.42731
Q9BYN8	28S ribosomal protein S26, mitochondrial	MRPS26	2			6.23543	0.57055	0.118993	0.688696	0.924479	-0.538061	-1.29478
Q8N9T8	Protein KRI1 homolog	KRI1	9			7.37511	0.757626	0.182741	0.83385	0.738165	-0.26214	-0.925961
P09661;H0YKK0	U2 small nuclear ribonucleoprotein A	SNRPA1	9			8.11906	0.763012	0.179237	0.829041	0.746573	-0.270485	-0.94156
Q8NCH0;H0YN65	Carbohydrate sulfotransferase 14	CHST14	4			6.75646	0.996477	0.943005	0.986777	0.025486	-0.0192045	-0.0530566
P05386	60S acidic ribosomal protein P1	RPLP1	5			9.03587	0.0258333	6.50834e-05	0.473986	4.18653	-1.07708	-4.0714
Q5TEC6	Histone H3	HIST2H3PS2	3			8.0381	0.916848	0.511945	0.879398	0.290777	-0.185412	-0.497525
P53999	Activated RNA polymerase II transcriptional coactivator p15	SUB1	2			7.74122	0.869332	0.445013	1.22903	0.351627	0.29752	0.627429
Q9P0I2;C9JLM9	ER membrane protein complex subunit 3	EMC3	4			6.96433	0.990027	0.873142	1.02076	0.0589152	0.0296481	0.105514
D6RCT6;A0A087WTC6;D6RIA0;D6R9E3;Q9BWT6	Meiotic nuclear division protein 1 homolog	MND1	1			6.61985	0.902636	0.534883	0.810271	0.271741	-0.303524	-0.530384
Q71DI3	Histone H3.2	HIST2H3A	5			7.85245	0.801381	0.275908	0.814413	0.559236	-0.296167	-0.829669
Q8TBM8	DnaJ homolog subfamily B member 14	DNAJB14	1			5.62319	0.950604	0.716097	0.917865	0.145028	-0.123645	-0.287239
P61960;H0Y614	Ubiquitin-fold modifier 1	UFM1	2			6.59037	0.916266	0.567366	1.25001	0.246136	0.321942	0.499636
F8VSD5;F8VU56;P23467;Q6ZR19	Protein-tyrosine-phosphatase;Receptor-type tyrosine-protein phosphatase beta	PTPRB	2			5.20112	0.864654	0.319573	0.886483	0.495429	-0.173835	-0.653591
A0A0C4DGQ8;Q6IAN0	Dehydrogenase/reductase SDR family member 7B	DHRS7B	1			6.45796	0.925109	0.59521	1.17267	0.22533	0.229801	0.442977
E9PF19;Q9Y4P3;Q96E41	Transducin beta-like protein 2	TBL2	21			8.37843	0.924012	0.41557	0.932044	0.381356	-0.101529	-0.462462
P61626	Lysozyme C	LYZ	5			7.8747	0.454977	0.11259	0.417966	0.948499	-1.25854	-1.52821
Q9UJS0	Calcium-binding mitochondrial carrier protein Aralar2	SLC25A13	7			6.36519	0.839128	0.415088	1.45241	0.38186	0.538445	0.734286
J3KPX7;Q99623;F5GY37;F5GWA7;F5H3X6	Prohibitin-2	PHB2	15			8.00924	0.571186	0.0573152	0.79977	1.24173	-0.322343	-1.28881
P29317	Ephrin type-A receptor 2	EPHA2	6			6.55912	0.583267	0.0636346	0.799748	1.19631	-0.322383	-1.26623
A0A0D9SF54		SPTAN1	121			5.059	0.310698	0.0595086	0.384039	1.22542	-1.38067	-1.84165
Q13084;A2IDC6	39S ribosomal protein L28, mitochondrial	MRPL28	2			6.11813	0.380566	0.0814792	0.401675	1.08895	-1.3159	-1.68849
